# Supplementary material for: Rhizobial migration toward roots mediated by FadL-ExoFQP modulation of extracellular long-chain AHLs
Source: ISME J. 2023 Jan 10;17(3):417–31. doi: 10.1038/s41396-023-01357-5 (PMC9938287; doi:10.1038/s41396-023-01357-5)
Supplement: Supplementary file 12 — Supplementary Table S1 [file 41396_2023_1357_MOESM12_ESM.xlsx]

## Sheet: Sheet1
Table S1 Strains and plasmids used in this work.
Strain or plasmid	Description	Reference
Strains
E. coli
E. coli DH5α	F- φ80lacZ△M15△(lacZYA-argF) U169 deoR recA1 endA1 hsdR17(rk-mk+) phoA supE44 λ-thi-1 gyrA96 relA1	Genstar
The wild-type S. fredii CCBAU25509 and its derivatives labeled with GFP or mCherry
SF2	S. fredii CCBAU25509, wild type, NAr, TMPr	This work
SF2-GFP	CCABU25509 carrying pRJPaph-bjGFP, NAr,TMPr, Tcr	This work
SF2-mCherry	CCABU25509 carrying pRJPaph-mChe, NAr,TMPr, Tcr	This work
Insertion mutants of SF2 and their derivatives
fadL	The mutant with CCABU25509 fadL disruption by pCM351, NAr,TMPr, Genr; used in Fig 3, Fig 4, and Fig S4.	This work
exoB	The mutant with CCABU25509 exoB disruption by pCM351, NAr,TMPr, Genr	This work
exoZ	The mutant with CCABU25509 exoZ disruption by pCM351, NAr,TMPr, Genr	This work
exoY	The mutant with CCABU25509 exoY disruption by pCM351, NAr,TMPr, Genr	This work
exoQ	The mutant with CCABU25509 exoQ disruption by pCM351, NAr,TMPr, Genr	This work
exoP	The mutant with CCABU25509 exoP disruption by pCM351, NAr,TMPr, Genr	This work
exoA	The mutant with CCABU25509 exoA disruption by pCM351, NAr,TMPr, Genr	This work
exoK	The mutant with CCABU25509 exoK disruption by pCM351, NAr,TMPr, Genr	This work
c04390	The mutant with CCABU25509 c04390 disruption by pCM351, NAr,TMPr, Genr	This work
c09590	The mutant with CCABU25509 c09590 disruption by pCM351, NAr,TMPr, Genr	This work
exoP::exoP	CCABU25509 exoP strain complemented with exoP, NAr,TMPr, Genr, Kmr	This work
exoQ::exoQ	CCABU25509 exoQ strain complemented with exoQ, NAr,TMPr, Genr, Kmr	This work
In-frame deletion mutants of SF2 and their derivatives
fadL	CCABU25509 △fadL, NAr,TMPr; used in Fig 5, Fig 6, Fig 7, and Fig 8.	This work
exoF	CCABU25509 △exoF, NAr,TMPr	This work
traI	CCABU25509 △traI, NAr,TMPr	This work
sinI	CCABU25509 △sinI, NAr,TMPr	This work
traI sinI	CCABU25509 △traI,△sinI, NAr,TMPr	This work
traI exoF	CCABU25509 △traI,△exoF, NAr,TMPr	This work
traI sinI fadL	CCABU25509 △traI,△sinI,△fadL, NAr,TMPr	This work
traI sinI exoF	CCABU25509 △traI,△sinI,△exoF, NAr,TMPr	This work
flaA	CCABU25509 △flaA1,△flaA2,△flaA3,△flaA4, NAr,TMPr	This work
rhcV	CCABU25509 △rhcV, NAr,TMPr	Cui et al., 2021
rhcV fadL	CCABU25509 △rhcV,△fadL, NAr,TMPr	This work
exoF-mCherry	CCABU25509 △exoF carrying pRJPaph-mChe, NAr,TMPr, Tcr	This work
fadL-mCherry	CCABU25509 △fadL carrying pRJPaph-mChe, NAr,TMPr,Tcr	This work
traI-mCherry	CCABU25509 △traI carrying pRJPaph-mChe, NAr,TMPr, Tcr	This work
sinI-mCherry	CCABU25509 △sinI carrying pRJPaph-mChe, NAr,TMPr, Tcr	This work
traI sinI-mCherry	CCABU25509 △traI △sinI carrying pRJPaph-mChe, NAr,TMPr, Tcr	This work
flaA-mCherry	CCABU25509 △flaA1,△flaA2,△flaA3,△flaA4 carrying pRJPaph-mChe, NAr,TMPr, Tcr	This work
exoF::exoF	CCABU25509 △exoF strain complemented with exoF, NAr,TMPr, Kmr	This work
fadL::fadL	CCABU25509 △fadL strain complemented with fadL, NAr,TMPr, Kmr	This work
The wild-type S. meliloti strains and their derivatives
SM2011	S. meliloti 2011, wild type, NAr, Strr	This work
SM2011 fadL	S. meliloti 2011 △fadL, NAr, Strr	This work
SM01290	S. meliloti CCBAU01290, wild type, NAr, Sper	This work
SM01290 fadL	CCBAU01290 △fadL, NAr, Sper	This work
A. tumefaciens KYC55 (pJZ372)(pJZ384) (pJZ410)
A. tumefaciens KYC55 (pJZ372)(pJZ384) (pJZ410)	A derivative of A. tumefaciens R10 that lacks the Ti plasmid, cannot produce detectable autoinducers, plus three plasmids pJZ372 (PtraI-lacZ), pJZ384 (PT7-traR) and pJZ410 (pBBRMCS-5 carrying T7 RNA polymerase gene of bacteriophage T7 and thermosensitive cI857 gene of bacteriophage lambda). AHL biosensor strain, Tcr	Zhu et al., 2003
Plasmids
pSAM_Sf	pSAM_Bt with B. thetatiotamicron rpoD promoter replaced with S. fredii CCBAU45436 rpoD promoter region, Ampr, Kanr	Lab stock (pSAM_Bt from Goodman et al., 2009)
pRK2013	Helper plasmid, IncP,Tra+,Mob+,ColE1, Kmr	Ditta et al. 1980
pCM351	Broad host range cloning vector, Genr, Tetr	Marx and Lidstrom 2002
pJQ200SK	suicide plasmid with sacB selectable marker, Genr	Quandt and Hynes 1993
pBBR1MCCS-2	Broad-host cloning vector, Kmr	Kovach et al., 1995
pCM351-exoB	A pCM351 derivative used for exoB gene disruption in CCBAU25509, Genr	This work
pCM351-exoZ	A pCM351 derivative used for exoZ gene disruption in CCBAU25509, Genr	This work
pCM351-exoY	A pCM351 derivative used for exoY gene disruption in CCBAU25509, Genr	This work
pCM351-exoQ	A pCM351 derivative used for exoQ gene disruption in CCBAU25509, Genr	This work
pCM351-exoP	A pCM351 derivative used for exoP gene disruption in CCBAU25509, Genr	This work
pCM351-exoA	A pCM351 derivative used for exoA gene disruption in CCBAU25509, Genr	This work
pCM351-exoK	A pCM351 derivative used for exoK gene disruption in CCBAU25509, Genr	This work
pCM351-fadL	A pCM351 derivative used for fadL gene disruption in CCBAU25509, Genr	This work
pJQ200SK-exoF	pJQ200SK carrying internal fragment of CCBAU25509 exoF, Genr	This work
pJQ200SK-fadL	pJQ200SK carrying internal fragment of CCBAU25509 fadL, Genr	This work
pJQ200SK-2011 fadL	pJQ200SK carrying internal fragment of S. meliloti 2011 fadL, Genr	This work
pJQ200SK-01290 fadL	pJQ200SK carrying internal fragment of CCBAU01290 fadL, Genr	This work
pBBR1MCCS-2-exoF	pBBR1MCS-2 expressing the exoF gene of CCBAU25509, Kmr	This work
pBBR1MCCS-2-exoQ	pBBR1MCS-2 expressing the exoQ gene of CCBAU25509, Kmr	This work
pBBR1MCCS-2-exoP	pBBR1MCS-2 expressing the exoP gene of CCBAU25509, Kmr	This work
pBBR1MCCS-2-fadL	pBBR1MCS-2 expressing the fadL gene of CCBAU25509, Kmr	This work
pRJPaph-bjGFP	(pRJPaph-gfp_a1) Paph-bjGFP, Tcr	Ledermann et al., 2015
pRJPaph-mChe	(pRJPaph-gfp_a1) Paph-bjmCherry, Tcr	Ledermann et al., 2015
Cui, W.-J., Zhang, B., Zhao, R., Liu, L.-X., Jiao, J., Zhang, Z., and Tian, C.-F. (2021). Lineage-Specific Rewiring of Core Pathways Predating Innovation of Legume Nodules Shapes Symbiotic Efficiency. Msystems. 6, 1–18.
Zhu, J., Chai, Y., Zhong, Z., Li, S., and Winans, S.C. (2003). Agrobacterium Bioassay Strain for Ultrasensitive Detection of N -Acylhomoserine Lactone-Type Quorum-Sensing Molecules : Detection of Autoinducers in Mesorhizobium huakuii. Appl. Environ. Microbiol. 69, 6949–6953.
Ditta, G., Stanfield, S., Corbin, D., and Helinski, D. R. 1980. Broad host range DNA cloning system for gram-negative bacteria: Construction of a gene bank of Rhizobium meliloti. Proc Natl Acad Sci U S A. 77:7347-7351.
Marx, C.J. and Lidstrom, M.E. (2002) Broad-host-range cre-lox system for antibiotic marker recycling in gram-negative bacteria. Biotechniques. 33: 1062–1067.
Quandt,J. and Hynes,M.F. (1993) Versatile suicide vectors which allow direct selection for gene replacement in Gram-negative bacteria. Gene. 127, 15–21.
Kovach, M.E., Elzer, P.H., Hill, D.S., Robertson, G.T., Farris, M.A., Roop, R.M., and Peterson, K.M. (1995). Four new derivatives of the broad-host-range cloning vector pBBR1MCS, carrying different antibiotic-resistance cassettes. Gene. 166, 175–176.
Ledermann, R., Bartsch, I., Remus-emsermann, M.N., and Vorholt, J.A. (2015). Stable Fluorescent and Enzymatic Tagging of Bradyrhizobium diazoefficiens to Analyze Host-Plant Infection and Colonization. Mol Plant Microbe Interact. 28, 959–967.
Goodman, A.L., McNulty, N.P., Zhao, Y., Leip, D., Mitra, R.D., Lozupone, C.A., Knight, R., and Gordon, J.I. (2009). Identifying Genetic Determinants Needed to Establish a Human Gut Symbiont in Its Habitat. Cell Host Microbe. 6, 279–289.
