# Supplementary material for: Rhizobial migration toward roots mediated by FadL-ExoFQP modulation of extracellular long-chain AHLs
Source: ISME J. 2023 Jan 10;17(3):417–31. doi: 10.1038/s41396-023-01357-5 (PMC9938287; doi:10.1038/s41396-023-01357-5)
Supplement: Supplementary file 13 — Supplementary Table S2 [file 41396_2023_1357_MOESM13_ESM.xlsx]

## Sheet: Sheet1
Table S2 Primers used in this work.
Primer	DNA sequence(5’-3’)α	Description
Primers for preparation of sequencing libraries
Universal primer	AATGATACGGCGACCACCGAGATCTACACTCTTTCCCTACACGACGCTCTTCCGATCT
P7-Tn	CAAGCAGAAGACGGCATACGAGATAGACCGGGGACTTATCATCCAACCTGT
Primers for mutant construction
61800-PCM-F	ACAATTGGTACCATGGATGCAGTCATCGGAACCCTGAC	For exoB disruption by pCM351
61800-PCM-R	ACGAAGTTATGCGGCCGCCATAACGTGGATATAGTCGCG
61810-PCM-F	ACAATTGGTACCATGGATGCATCATCTGGGATCGCATTC	For exoZ disruption by pCM351
61810-PCM-R	ACGAAGTTATGCGGCCGCCATAGACAGGGCATCTTCGAC
61820-PCM-F	ACAATTGGTACCATGGATGCACGTGATCCTTGCCTGTC	For exoQ disruption by pCM351
61820-PCM-R	ACGAAGTTATGCGGCCGCCATACGAATAGGCGGCTATCG
61840-PCM-F	ACAATTGGTACCATGGATGCACATTCTGGCACTAGTCG	For exoY disruption by pCM351
61840-PCM-R	ACGAAGTTATGCGGCCGCCATAGATGCTCATCTCACCAC
61910-PCM-F	ACAATTGGTACCATGGATGCACACCAGAACTGCACTTG	For exoK disruption by pCM351
61910-PCM-R	ACGAAGTTATGCGGCCGCCATATCGGTGACTTCGTGAAC
61930-PCM-F	ACAATTGGTACCATGGATGCACTCGACAATCCAAAGCG	For exoA disruption by pCM351
61930-PCM-R	ACGAAGTTATGCGGCCGCCATATCATCCAGATGCGGTAG
61970-PCM-F	ACAATTGGTACCATGGATGCACCGCTACGAACAGTTCAAG	For exoP disruption by pCM351
61970-PCM-R	ACGAAGTTATGCGGCCGCCATACGTAGAGCGTCTTCAGC
14970-PCM-F	ACAATTGGTACCATGGATGCAGTGACCTTAACTCTCGT	For fadL disruption by pCM351
14970-PCM-R	ACGAAGTTATGCGGCCGCCATAGTATTCCGGGATCTCGTA
04390-PCM-F	ACAATTGGTACCATGGATGCAAGCTTGGAAGGGGAGAT	For c04390 disruption by pCM351
04390-PCM-R	ACGAAGTTATGCGGCCGCCATAGCGACTTCCATCACCATG
09590-PCM-F	ACAATTGGTACCATGGATGCAAAGGCGTTCCAGAAACG	For c09590 disruption by pCM351
09590-PCM-R	ACGAAGTTATGCGGCCGCCATATGCAGCGCTTCAACAAG
61830-PJQ-UP-F	ATCGAATTCCTGCAGCCCTATGAAGTCCGCGACTC	For exoF deletion by pJQ200SK
61830-PJQ-UP-R	GCATTTGGGATTTCCCG
61830-PJQ-Down-F	CGGGAAATCCCAAATGCCAGGACGGAAAGTCGAC
61830-PJQ-Down-R	AGAACTAGTGGATCCCCCTCCCAGAACGAAGACTG
14970-up-F	ATCGAATTCCTGCAGCCCCGTTCATGCCGTTCATG	For fadL deletion by pJQ200SK
14970-up-R	CTATTTTGAGCCATTCAGC
14970-down-F	GCTGAATGGCTCAAAATAGATCTCCATTGATCAGCG
14970-down-R	AGAACTAGTGGATCCCCCTGGAAGATCACGTTTCCG
2011-FadL-up-F	ATCGAATTCCTGCAGCCCGTCTCATCGATCTCGGAG	For S. meliloti 2011 fadL deletion by pJQ200SK
2011-FadL-up-R	ATCAAGCTCCTCCCCTG
2011-FadL-down-F	CAGGGGAGGAGCTTGATTCAGGTTCTGACCTCTCG
2011-FadL-down-R	AGAACTAGTGGATCCCCCGTAGCCGGTATCTTCCG
01290-FadL-up-F	ATCGAATTCCTGCAGCCCGCAGTCTCATCGATCTCG	For CCBAU01290 fadL deletion by pJQ200SK
01290-FadL-up-R	CCAATTCGAGCCATCAAG
01290-FadL-down-F	CTTGATGGCTCGAATTGGAGGTTCTGACCTCTCCG
01290-FadL-down-R	AGAACTAGTGGATCCCCCTGAACGCTTCGAGATCG
traI-up-F	ATCGAATTCCTGCAGCCCCGAGTTCTGAGTTGCTG	For traIdeletion by pJQ200SK
traI-up-R	CTGTTCCACTGATTTCTCCGA
traI-down-F	CAACAACGACGGAGAAATTCGGAGAAATCAGTGGAACAG
traI-down-R	AGAACTAGTGGATCCCCCAATGATGATGTTGAGGCG
sinI-up-F	ATCGAATTCCTGCAGCCCGAGCTCTATCTCTCCCGTGG	For sinI deletion by pJQ200SK
sinI-up-R	CTTTCGCTCCATCGTTTTTGCG
sinI-down-F	AAACGATGGAGCGAAAGAAACAATGAAGGCCGTTG
sinI-down-R	AGAACTAGTGGATCCCCCTAGACGACCGAGTCATTG
flaA-up-F	ACAACGAACATGGCAAGCCGATTGCCAATACCAACTC	For flaA4 flaA1 flaA2 flaA3 deletion by pJQ200SK
flaA-up-R	GCTTGCCATGTTCGTTGT
flaA-down-F	ACAACGAACATGGCAAGCCGATTGCCAATACCAACTC
flaA-down-R	CTAGAAcTAGTGGATCCCCCAGCAGCACCTCTTCCATA
Primers for gene complementation
61820-mcs2-F	CGTAAATGGAGTCAACTCTATGCAGATCCGCAAGGC	For complementation of exoQ
61820-mcs2-R	TTGATATCGAATTCCTGCAGCCCTCACATGCTGAGCCGCG
61830-mcs2-F	CGTAAATGGAGTCAACTCTATGCAATCGATCAGAATTCC	For complementation of exoF
61830-mcs2-R	TTGATATCGAATTCCTGCAGCCCATGCATTCACCGCATCG
61970-mcs2-F	GCTCTAGAACTAGTGGATCCCCCAACGAGATCCAGCTCAC	For complementation of exoP
61970-mcs2-R	TTGATATCGAATTCCTGCAGCCCCTGAGGCAGTTCTGCTG
14970-mcs2-F	TTGATATCGAATTCCTGCAGCCCTCAGAACCTGACTTTTAGCG	For complementation of fadL
14970-mcs2-R	GCTCTAGAACTAGTGGATCCCCCAGCAATGTTGTTGTCGG
Primers for fluorescently labeled strains construction
pRJPaph-F	CTGGTAAGGTTGGGAAG	For all fluorescently labeled strains construction
pRJPaph-R	CGATCCACCAAACTACAG
