# Supplementary material for: Rhizobial migration toward roots mediated by FadL-ExoFQP modulation of extracellular long-chain AHLs
Source: ISME J. 2023 Jan 10;17(3):417–31. doi: 10.1038/s41396-023-01357-5 (PMC9938287; doi:10.1038/s41396-023-01357-5)
Supplement: Supplementary file 16 — Supplementary Data S1 [file 41396_2023_1357_MOESM16_ESM.xlsx]

## Sheet: Sheet1
	Data S1. Reads count of Tn-seq and fitness score of all output libraries.
	S1.1. Reads count of Tn-seq data.
	S1.2. Fitness score of all output libraries. Output libraries vs the corresponding library.

## Sheet: Data S1.1
Data S1.1 Reads count of Tn-seq data.
replicon	start	end	ID	COG	function	length	TA sites	TA sites(omitting TAs occuring at 5% N/C terminus)	reads (after ignore TAs occuring at 5% N/C terminus)																								reads
									IN.1	IN.2	IN.3	TY.1	TY.2	TY.3	F1h.1	F1h.2	F1h.3	F7d.1	F7d.2	F7d.3	WS7d.1	WS7d.2	WS7d.3	CS7d.1	CS7d.2	CS7d.3	R7d.1	R7d.2	R7d.3	Z7d.1	Z7d.2	Z7d.3	IN.1	IN.2	IN.3	TY.1	TY.2	TY.3	F1h.1	F1h.2	F1h.3	F7d.1	F7d.2	F7d.3	WS7d.1	WS7d.2	WS7d.3	CS7d.1	CS7d.2
cSF25509	1	1443	SF25509_c00010	L	Chromosomal replication initiator protein DnaA	1443	20	16	0	0	4	3	2	2	0	1	1	0	1	3	1	0	1	0	0	1	2	0	1	0	0	0	66	46	413	172	339	107	210	336	507	1596	101	271	295	266	450	316	59
cSF25509	1510	1635	SF25509_c00020		hypothetical protein	126	2	1	214	19	401	249	84	127	150	84	97	521	65	168	125	50	152	280	40	232	127	43	80	99	108	108	246	20	542	328	90	135	233	99	139	1201	68	191	297	54	185	314	40
cSF25509	1668	2042	SF25509_c00030	S	RNA polymerase sigma-70 factor, ECF subfamily	375	7	6	790	73	1818	1122	364	798	625	350	465	2571	353	919	649	225	466	838	267	960	328	286	354	458	154	865	803	76	1989	1213	385	820	710	375	507	3008	364	978	679	235	505	943	270
cSF25509	2039	3313	SF25509_c00040	K	RNA polymerase sigma-70 factor, ECF subfamily	1275	15	14	666	86	1396	863	368	732	620	356	506	2471	396	592	484	203	421	540	184	675	269	165	345	367	104	1007	666	86	1397	863	368	732	620	356	507	2494	396	593	485	203	421	540	184
cSF25509	3388	3870	SF25509_c00050	S	Probable glutathione S-transferase-related transmembrane protein (EC 2.5.1.18)	483	5	5	220	26	428	301	53	128	182	59	112	647	48	108	343	45	78	278	41	134	321	38	62	293	30	103	220	26	428	301	53	128	182	59	112	647	48	108	343	45	78	278	41
cSF25509	3885	4748	SF25509_c00060	R	Glyoxalase family protein	864	10	10	467	77	1109	517	283	348	307	297	511	1133	164	411	228	199	271	415	143	558	275	153	206	294	124	289	467	77	1109	517	283	348	307	297	511	1133	164	411	228	199	271	415	143
cSF25509	4882	5496	SF25509_c00070	O	Glutathione S-transferase family protein	615	12	9	416	53	815	526	227	274	361	229	355	1077	122	279	207	163	200	304	112	366	112	223	85	199	109	313	509	72	1120	685	279	385	449	327	427	1399	188	392	290	206	269	404	184
cSF25509	5575	5745	SF25509_c00080		hypothetical protein	171	4	4	81	12	263	160	95	107	106	81	107	281	42	128	66	40	78	100	38	116	69	38	55	56	37	85	81	12	263	160	95	107	106	81	107	281	42	128	66	40	78	100	38
cSF25509	5809	6606	SF25509_c00090	X	Mobile element protein	798	18	16	831	130	1323	985	351	957	603	442	915	4240	375	790	758	252	597	544	313	741	460	224	406	545	159	661	1045	156	1592	1173	404	1222	756	522	1181	4947	516	969	975	290	707	636	410
cSF25509	6606	6956	SF25509_c00100	X	hypothetical protein	351	6	6	621	83	1244	701	356	461	380	343	439	1818	195	485	356	249	386	525	195	565	298	195	242	311	169	331	621	83	1244	701	356	461	380	343	439	1818	195	485	356	249	386	525	195
cSF25509	7062	8249	SF25509_c00110	H	Radical SAM family enzyme, similar to coproporphyrinogen III oxidase, oxygen-independent, clustered with nucleoside-triphosphatase RdgB	1188	17	13	441	51	600	468	211	404	261	272	237	1319	273	250	243	104	188	191	149	237	83	96	101	157	80	172	487	55	701	526	235	437	295	291	307	1444	286	309	254	113	231	214	159
cSF25509	8258	8902	SF25509_c00120	F	Nucleoside 5-triphosphatase RdgB (dHAPTP, dITP, XTP-specific) (EC 3.6.1.15)	645	4	4	43	41	117	18	53	37	14	40	66	68	37	47	5	59	18	9	35	26	6	28	3	4	9	6	43	41	117	18	53	37	14	40	66	68	37	47	5	59	18	9	35
cSF25509	8937	9353	SF25509_c00130	Q	Glyoxalase family protein	417	6	6	143	44	417	151	93	184	113	95	253	575	86	129	123	83	101	112	73	93	34	47	54	121	28	74	143	44	417	151	93	184	113	95	253	575	86	129	123	83	101	112	73
cSF25509	9415	10134	SF25509_c00140	J	Ribonuclease PH (EC 2.7.7.56)	720	6	4	206	25	332	159	77	161	79	67	91	597	97	274	90	66	126	73	32	162	71	15	27	37	21	51	238	39	383	179	108	193	100	109	143	697	119	317	101	85	161	75	41
cSF25509	10292	11371	SF25509_c00150	K	Heat-inducible transcription repressor HrcA	1080	12	9	355	45	598	232	153	224	185	206	411	819	151	250	180	117	216	144	93	207	83	69	104	128	71	173	779	81	1238	715	268	609	504	338	586	2157	414	530	456	212	439	456	257
cSF25509	11698	12324	SF25509_c00160	O	Heat shock protein GrpE	627	5	5	0	0	2	0	2	1	0	2	0	0	1	0	0	0	0	0	1	0	0	0	1	0	0	1	0	0	2	0	2	1	0	2	0	0	1	0	0	0	0	0	1
cSF25509	12725	13960	SF25509_c00170	C	FAD/FMN-containing dehydrogenases	1236	17	16	1580	98	2720	1738	368	1194	971	522	813	4609	613	1460	1157	335	903	1302	324	1471	1045	274	912	763	188	826	1585	100	2758	1748	373	1205	977	527	819	4692	613	1475	1205	336	908	1345	327
cSF25509	13973	14740	SF25509_c00180	IQR	3-oxoacyl-[acyl-carrier protein] reductase (EC 1.1.1.100)	768	7	7	357	54	645	319	137	233	301	180	468	1831	146	285	264	106	238	280	81	356	219	69	192	324	56	318	357	54	645	319	137	233	301	180	468	1831	146	285	264	106	238	280	81
cSF25509	14926	15390	SF25509_c00190	GT	PTS system nitrogen-specific IIA component, PtsN	465	5	5	7866	477	12191	13306	767	3162	7347	947	2168	66682	3068	4128	7987	637	2740	9053	780	6446	3659	529	2450	8991	513	6351	7866	477	12191	13306	767	3162	7347	947	2168	66682	3068	4128	7987	637	2740	9053	780
cSF25509	15565	16131	SF25509_c00200	J	Ribosomal subunit interface protein	567	14	10	2931	683	9657	8201	2921	3453	4567	3439	6853	17212	1947	6160	4644	2029	4165	6532	1182	8284	3549	1410	3014	5301	1516	6133	3433	860	10596	8963	3239	4147	5640	4177	8842	20299	2443	6893	5123	2396	4614	7121	1508
cSF25509	16328	17887	SF25509_c00210	K	RNA polymerase sigma-54 factor RpoN	1560	10	10	1439	156	2343	2185	553	543	1159	634	584	6440	476	523	478	245	274	1209	212	664	337	198	187	1039	233	347	1439	156	2343	2185	553	543	1159	634	584	6440	476	523	478	245	274	1209	212
cSF25509	18030	18854	SF25509_c00220	M	Lipopolysaccharide ABC transporter, ATP-binding protein LptB	825	10	8	0	0	1	0	1	1	0	1	0	1	0	0	0	0	2	0	0	0	1	0	0	1	0	0	313	53	538	368	161	190	241	146	203	541	96	243	206	124	135	260	74
cSF25509	18854	19351	SF25509_c00230	M	OstA-like protein	498	3	3	0	0	0	0	0	0	0	0	0	0	1	0	0	0	0	0	0	0	0	0	0	0	0	0	0	0	0	0	0	0	0	0	0	0	1	0	0	0	0	0	0
cSF25509	19435	20106	SF25509_c00240	S	FIG00984261: hypothetical protein	672	13	12	2	0	1	0	0	0	4	0	0	84	0	0	0	0	0	0	0	0	1	1	1	0	0	2	3	0	2	0	0	0	4	0	0	84	0	0	0	0	0	0	0
cSF25509	20366	21325	SF25509_c00250	O	macromolecule metabolism%3B macromolecule degradation%3B degradation of proteins, peptides, glycopeptides	960	10	9	1708	139	3205	2181	457	1309	1452	536	1115	6574	659	1441	1538	354	1098	1665	384	1430	1366	334	514	1200	219	1294	1894	160	3390	2459	476	1375	1554	581	1147	7038	685	1458	1681	356	1118	1785	394
cSF25509	21370	21747	SF25509_c00260	L	Integration host factor beta subunit	378	1	1	0	0	0	0	1	0	0	1	0	0	0	0	0	0	0	0	0	0	0	0	0	1	0	0	0	0	0	0	1	0	0	1	0	0	0	0	0	0	0	0	0
cSF25509	21871	22212	SF25509_c00270		Permeases of the major facilitator superfamily	342	3	3	135	92	502	299	260	177	339	354	631	902	187	382	508	173	443	283	90	586	300	98	227	399	92	492	135	92	502	299	260	177	339	354	631	902	187	382	508	173	443	283	90
cSF25509	22234	22692	SF25509_c00280	C	carbon monoxide dehydrogenase G protein	459	7	6	1566	365	4685	3332	2085	2504	3399	2144	2407	9606	2170	3381	3015	1726	2564	4538	1705	4223	4881	1251	1677	3667	900	3392	1599	369	4746	3361	2087	2538	3432	2155	2434	9891	2181	3412	3027	1729	2590	4579	1713
cSF25509	22991	24133	SF25509_c00290	J	SAM dependent methyltransferase	1143	15	14	1	0	0	0	0	0	0	0	0	0	0	0	0	0	0	0	0	0	0	1	0	0	0	0	1	0	0	0	0	0	0	0	0	0	0	0	0	0	0	0	0
cSF25509	24130	24987	SF25509_c00300	J	macromolecule metabolism%3B macromolecule synthesis, modification%3B rna synthesis, modification , dna transcription	858	6	6	2	0	1	1	0	1	0	0	1	5	0	0	0	0	0	0	0	0	0	1	0	0	0	0	2	0	1	1	0	1	0	0	1	5	0	0	0	0	0	0	0
cSF25509	24987	25487	SF25509_c00310	MU	Lipoprotein signal peptidase (EC 3.4.23.36)	501	10	8	2	0	1	1	0	0	0	1	0	2	1	0	0	0	0	1	0	0	0	0	0	0	0	0	92	7	165	78	19	50	28	36	40	171	28	67	44	17	40	76	11
cSF25509	25550	25696	SF25509_c00320		hypothetical protein	147	0	0	0	0	0	0	0	0	0	0	0	0	0	0	0	0	0	0	0	0	0	0	0	0	0	0	0	0	0	0	0	0	0	0	0	0	0	0	0	0	0	0	0
cSF25509	25667	27811	SF25509_c00330	T	FIG00985229: hypothetical protein	2145	14	13	434	62	900	611	241	429	429	241	499	2181	181	423	305	147	333	430	118	486	188	106	222	234	99	517	476	92	1404	908	365	511	709	406	690	2655	227	581	377	247	469	729	173
cSF25509	28334	28801	SF25509_c00340	R	Putative hemolysin	468	12	12	785	80	1604	973	318	577	690	390	753	3886	319	669	456	257	372	683	184	645	375	210	270	481	152	419	785	80	1604	973	318	577	690	390	753	3886	319	669	456	257	372	683	184
cSF25509	29197	31368	SF25509_c00350	C	NADP-dependent malic enzyme (EC 1.1.1.40)	2172	23	19	7157	1047	16681	10797	3156	5281	8218	3216	4932	35607	3773	6614	9973	2752	5185	10560	1849	8072	8456	1383	2948	8444	1243	6454	8061	1129	18607	11897	3455	5725	9097	3500	5358	40152	4051	7359	10799	2931	5659	11760	1968
cSF25509	31414	31557	SF25509_c00360		hypothetical protein	144	4	3	96	9	281	181	13	76	86	31	20	823	128	86	168	19	54	195	80	117	72	21	26	103	44	122	101	9	299	196	14	79	91	39	23	855	135	87	175	22	58	222	80
cSF25509	31585	34332	SF25509_c00370	L	DNA mismatch repair protein MutS	2748	18	17	1657	331	5177	3287	1379	1647	2122	1442	2449	9502	1039	2313	2561	1195	1775	3168	697	2914	2983	755	1011	2600	638	2664	1848	357	5536	3516	1468	1821	2274	1542	2604	10059	1120	2509	2649	1241	1838	3361	757
cSF25509	34656	37505	SF25509_c00380	OT	[Protein-PII] uridylyltransferase (EC 2.7.7.59)	2850	26	26	0	0	7	3	0	4	1	2	5	6	1	3	1	0	3	0	0	7	0	2	0	2	0	1	0	0	7	3	0	4	1	2	5	6	1	3	1	0	3	0	0
cSF25509	37502	39109	SF25509_c00390	M	Proposed peptidoglycan lipid II flippase MurJ	1608	15	15	2	0	3	3	0	0	1	0	2	66	0	1	1	0	0	1	0	0	2	0	1	4	0	0	2	0	3	3	0	0	1	0	2	66	0	1	1	0	0	1	0
cSF25509	39106	39516	SF25509_c00400	Q	Glyoxalase family protein	411	8	6	589	166	1761	932	320	722	843	437	1155	4065	464	893	768	387	665	1136	245	1106	854	250	378	804	187	940	600	169	1831	967	336	749	886	456	1191	4282	487	939	815	408	697	1196	253
cSF25509	39686	40750	SF25509_c00410	J	Tryptophanyl-tRNA synthetase (EC 6.1.1.2)	1065	10	8	0	0	1	2	0	0	1	0	0	2	1	0	0	0	0	0	1	0	0	0	1	0	0	0	253	12	342	179	66	225	122	67	140	673	49	154	88	38	135	167	27
cSF25509	40827	41294	SF25509_c00420	T	Universal stress protein UspA and related nucleotide-binding proteins	468	5	5	1774	339	3702	1942	977	1734	1291	1074	1953	4150	558	1675	866	626	1079	1574	347	2068	956	277	675	921	317	1416	1774	339	3702	1942	977	1734	1291	1074	1953	4150	558	1675	866	626	1079	1574	347
cSF25509	41402	41968	SF25509_c00430	O	NifU-like protein	567	5	5	40	7	31	27	15	5	10	21	4	117	5	7	10	2	3	1	6	1	1	1	1	3	0	1	40	7	31	27	15	5	10	21	4	117	5	7	10	2	3	1	6
cSF25509	42197	42865	SF25509_c00440	J	TsaB protein, required for threonylcarbamoyladenosine (t(6)A) formation in tRNA	669	10	8	39	4	33	2	8	3	3	11	3	16	4	3	5	0	1	1	1	2	0	0	0	3	0	1	278	42	958	566	119	285	253	158	244	1316	123	469	548	61	300	500	80
cSF25509	42947	43444	SF25509_c00450	J	Ribosomal-protein-S18p-alanine acetyltransferase (EC 2.3.1.-)	498	6	4	635	49	958	543	238	413	247	200	347	1668	151	441	215	111	251	373	77	514	124	82	198	209	57	383	830	78	1447	808	348	538	465	317	497	2613	236	687	363	189	444	717	120
cSF25509	43588	44403	SF25509_c00460	I	1-acyl-sn-glycerol-3-phosphate acyltransferase (EC 2.3.1.51)	816	8	6	273	33	517	261	92	170	212	117	256	1235	85	222	177	58	131	191	55	211	143	34	74	125	56	132	862	74	1997	1252	408	519	1049	439	700	3256	316	960	743	293	661	1076	239
cSF25509	44482	45882	SF25509_c00470	J	tRNA-i(6)A37 methylthiotransferase	1401	20	17	1577	143	2698	1509	414	1044	890	531	699	3798	421	1008	1064	269	693	1088	331	1134	484	323	535	609	320	2012	1899	181	3271	1787	512	1150	977	617	768	4391	545	1152	1238	367	847	1315	407
cSF25509	46013	47053	SF25509_c00480	T	Phosphate starvation-inducible protein PhoH, predicted ATPase	1041	13	11	115	62	124	24	46	51	14	68	30	77	27	16	15	10	13	10	10	11	3	6	1	6	8	4	120	64	136	26	49	52	14	69	31	80	31	17	15	10	13	10	10
cSF25509	47071	47592	SF25509_c00490	J	Metal-dependent hydrolase YbeY, involved in rRNA and/or ribosome maturation and assembly	522	9	9	15	2	30	25	5	3	7	3	9	43	5	5	7	4	5	11	7	9	1	3	2	5	1	2	15	2	30	25	5	3	7	3	9	43	5	5	7	4	5	11	7
cSF25509	47589	48749	SF25509_c00500	R	Magnesium and cobalt efflux protein CorC	1161	9	9	2995	435	8337	5227	1807	2538	4177	1827	2938	16974	1688	4142	4569	1897	2929	5984	1016	4400	3326	837	2100	3864	859	3123	2995	435	8337	5227	1807	2538	4177	1827	2938	16974	1688	4142	4569	1897	2929	5984	1016
cSF25509	48775	49350	SF25509_c00510	S	Mll7752 protein	576	10	10	704	188	1160	555	551	673	463	811	824	2197	359	554	464	227	406	402	175	619	290	221	552	346	176	1094	704	188	1160	555	551	673	463	811	824	2197	359	554	464	227	406	402	175
cSF25509	49754	51349	SF25509_c00520	M	Apolipoprotein N-acyltransferase (EC 2.3.1.-) / Copper homeostasis protein CutE	1596	25	23	169	30	248	67	28	78	26	47	40	98	26	37	18	15	31	9	8	47	1	6	7	9	5	21	175	30	250	74	28	84	30	48	41	119	35	43	29	15	31	14	9
cSF25509	51496	51906	SF25509_c00530	K	Transcriptional regulator	411	4	3	58	29	296	240	65	132	119	84	153	525	110	207	304	36	154	184	52	301	193	46	78	138	38	138	68	30	333	263	70	135	128	88	169	572	110	224	304	43	162	195	52
cSF25509	52130	53398	SF25509_c00540	H	S-adenosylmethionine synthetase (EC 2.5.1.6)	1269	22	20	4	4	8	6	1	1	6	0	3	13	1	8	2	3	2	5	1	13	6	1	0	6	0	1	73	172	466	177	770	210	442	1079	1261	2556	250	446	324	1059	669	352	334
cSF25509	53609	54307	SF25509_c00550	J	tRNA (guanine46-N7-)-methyltransferase (EC 2.1.1.33)	699	9	7	2284	626	5224	3609	1320	3009	2527	1981	3204	9527	1842	3008	4281	1070	3003	2824	994	4089	2427	790	1372	3475	456	3101	2516	664	6035	3937	1479	3265	2783	2161	3647	10832	1972	3334	4815	1171	3291	3158	1051
cSF25509	54439	54696	SF25509_c00560	S	FIG00983952: hypothetical protein	258	2	2	597	98	1733	846	486	535	660	460	646	2675	289	839	640	351	840	825	168	1113	704	179	389	576	163	736	597	98	1733	846	486	535	660	460	646	2675	289	839	640	351	840	825	168
cSF25509	54746	55141	SF25509_c00570	O	Small heat shock protein	396	9	8	788	192	3479	1820	833	1246	1277	1041	2262	6414	754	1841	2249	660	1909	2808	402	3157	1551	390	1123	1867	485	3006	1040	227	4076	2362	910	1642	1513	1196	2427	7933	1123	2259	2839	745	2336	3334	582
cSF25509	55432	56376	SF25509_c00580	F	Inosine-uridine preferring nucleoside hydrolase (EC 3.2.2.1)	945	9	8	946	127	1723	901	362	805	587	391	1344	2968	306	739	823	271	651	679	165	956	383	166	366	628	133	656	969	129	1752	921	372	823	593	398	1349	3517	313	755	833	279	657	692	175
cSF25509	56545	57708	SF25509_c00590	X	Mobile element protein	1164	11	9	851	154	2018	855	622	728	764	549	1180	2672	319	928	353	460	640	725	221	1072	365	323	311	451	289	664	953	168	2199	959	651	787	804	594	1263	3202	339	978	421	493	686	798	247
cSF25509	57950	60310	SF25509_c00600	NT	Methyl-accepting chemotaxis protein I (serine chemoreceptor protein)	2361	20	19	1463	168	2839	1805	727	1217	947	727	1121	5276	653	1239	925	459	866	1184	402	1490	730	444	513	747	395	904	1504	174	2903	1836	738	1256	1000	739	1193	5466	663	1265	951	461	889	1198	405
cSF25509	60591	61490	SF25509_c00610	G	Ribokinase (EC 2.7.1.15)	900	6	6	157	42	630	286	176	210	184	192	334	1326	129	324	258	143	239	310	71	428	112	86	102	171	94	272	157	42	630	286	176	210	184	192	334	1326	129	324	258	143	239	310	71
cSF25509	61542	62750	SF25509_c00620	L	DNA recombination protein RmuC	1209	5	4	81	5	104	79	12	92	44	30	23	296	32	53	52	7	24	47	36	81	37	14	30	43	6	43	84	5	107	79	15	93	44	30	24	312	32	56	52	7	27	47	36
cSF25509	62923	63039	SF25509_c00630		hypothetical protein	117	3	2	52	5	230	158	60	125	52	47	34	481	45	85	135	38	67	127	30	135	77	40	24	77	41	92	64	6	261	182	75	146	58	59	68	580	51	97	148	43	77	150	40
cSF25509	63071	63496	SF25509_c00640	C	NADPH-dependent FMN reductase	426	5	4	416	45	926	741	247	378	367	274	272	1014	206	366	621	172	252	595	177	376	551	174	135	447	103	238	423	50	954	753	251	398	373	280	281	1067	231	384	629	174	261	606	181
cSF25509	63535	64095	SF25509_c00650	J	Peptide deformylase (EC 3.5.1.88)	561	9	8	163	13	138	10	19	19	10	7	12	16	8	9	3	2	2	8	0	5	2	0	2	1	0	6	163	13	139	10	19	19	10	8	12	17	8	9	3	2	2	9	0
cSF25509	64176	65111	SF25509_c00660	J	Methionyl-tRNA formyltransferase (EC 2.1.2.9)	936	10	10	36	2	45	4	7	6	2	0	4	10	5	1	0	1	1	0	2	3	0	1	1	1	0	2	36	2	45	4	7	6	2	0	4	10	5	1	0	1	1	0	2
cSF25509	65111	65854	SF25509_c00670	J	tRNA pseudouridine synthase A (EC 4.2.1.70)	744	10	6	503	53	966	503	112	321	250	138	181	2657	210	280	459	102	271	365	84	414	454	63	103	247	58	267	681	66	1207	644	117	422	334	167	279	3264	240	360	547	111	333	481	113
cSF25509	65868	66464	SF25509_c00680		FIG00983692: hypothetical protein	597	15	13	3295	483	7787	4552	1914	3163	2544	2267	3129	11862	1933	3564	2997	1746	2925	4968	1220	5570	2294	1235	1809	2907	1063	3239	3466	502	8325	4873	1972	3297	2715	2365	3283	13036	2018	3750	3218	1860	3093	5373	1280
cSF25509	66451	67644	SF25509_c00690	E	N-succinyl-L,L-diaminopimelate desuccinylase (EC 3.5.1.18)	1194	9	8	1	1	1	1	3	1	0	2	4	0	3	0	0	0	0	1	0	0	0	1	0	0	1	0	1	1	1	1	3	1	0	2	4	0	3	0	0	0	0	1	0
cSF25509	67801	70986	SF25509_c00700	V	RND multidrug efflux transporter%3B Acriflavin resistance protein	3186	37	32	314	425	680	201	966	288	119	984	230	451	917	500	113	718	160	82	442	173	117	403	40	65	178	49	342	432	746	229	989	302	142	1007	254	632	958	543	163	737	177	157	468
cSF25509	71116	72321	SF25509_c00710	MV	RND efflux system, membrane fusion protein CmeA	1206	17	14	76	104	180	47	450	98	26	409	118	108	337	157	24	330	52	12	163	52	11	143	20	6	64	44	115	230	253	73	745	137	43	749	164	182	889	223	34	660	81	20	397
cSF25509	72363	73178	SF25509_c00720	I	Esterase/lipase	816	9	7	68	355	236	103	2490	150	89	2476	196	316	2067	313	53	3396	78	72	2021	69	140	3320	12	85	614	12	89	400	295	127	2737	174	93	2679	229	381	2364	354	70	3783	102	92	2241
cSF25509	73273	74226	SF25509_c00730	K	Transcriptional regulator, LysR family	954	22	17	25	64	44	7	84	15	0	77	19	45	212	49	6	1688	10	6	227	5	13	1421	6	1	69	4	45	72	148	61	124	41	33	136	154	790	229	94	49	1752	63	49	240
cSF25509	74256	76157	SF25509_c00740	L	FIG003033: Helicase domain protein	1902	13	11	1679	280	4529	2237	1015	1299	1503	1167	1967	5799	652	1942	1517	735	1406	1946	356	2126	979	413	770	1177	345	1642	2173	339	5837	2968	1217	1729	1892	1355	2250	7235	853	2391	2027	879	1760	2568	498
cSF25509	76315	76704	SF25509_c00750	S	protein of unknown function DUF805	390	4	4	161	27	359	293	131	145	182	155	130	423	95	167	104	108	113	169	107	187	61	120	55	279	82	115	161	27	359	293	131	145	182	155	130	423	95	167	104	108	113	169	107
cSF25509	76701	77558	SF25509_c00760	E	2,3,4,5-tetrahydropyridine-2,6-dicarboxylate N-succinyltransferase (EC 2.3.1.117)	858	7	7	15	2	19	17	5	12	8	5	4	16	3	2	7	2	5	6	1	1	4	1	6	2	2	8	15	2	19	17	5	12	8	5	4	16	3	2	7	2	5	6	1
cSF25509	77623	77862	SF25509_c00770		hypothetical protein	240	3	1	200	22	526	317	110	159	165	121	114	633	73	213	253	76	114	355	59	266	332	61	81	218	31	133	314	25	694	434	152	281	236	172	189	1326	123	310	333	105	191	472	95
cSF25509	77863	78762	SF25509_c00780	R	Decarboxylase family protein	900	13	11	2118	424	5160	2243	1116	1879	1711	1261	2840	13249	1036	2417	2204	980	2169	2678	633	3327	1712	539	965	2013	437	2031	2820	612	7235	2965	1976	2699	2621	2001	4063	15424	1629	3678	2961	1685	3368	3918	1042
cSF25509	78781	79494	SF25509_c00790	H	Pyridoxal-5'-phosphate phosphatase (EC 3.1.3.74), Alphaproteobacterial type	714	11	10	1318	221	3084	1418	675	1208	1001	746	1639	5177	555	1321	892	506	1018	1056	387	1499	783	402	581	760	338	1451	1666	229	3625	1717	780	1378	1181	799	1731	5940	618	1494	965	557	1150	1296	409
cSF25509	79597	80511	SF25509_c00800	GER	FIG01074816: hypothetical protein	915	8	7	342	64	704	403	198	340	331	209	479	1269	208	389	154	157	292	266	169	346	187	106	188	162	109	294	375	67	789	450	208	365	356	224	489	1428	223	420	204	165	307	324	184
cSF25509	80581	81660	SF25509_c00810	L	ADA regulatory protein / Methylated-DNA--protein-cysteine methyltransferase (EC 2.1.1.63)	1080	12	10	396	53	670	440	200	245	278	226	281	1404	135	223	215	168	205	287	131	288	123	123	121	146	98	216	516	77	891	578	276	352	350	295	385	1702	205	296	316	225	262	362	169
cSF25509	81657	82424	SF25509_c00820	G	Probable carboxyvinyl-carboxyphosphonate phosphorylmutase (EC 2.7.8.23)	768	11	9	4520	84	9804	5239	445	6002	2180	374	3250	18468	239	4438	2271	253	3333	4020	193	4831	945	199	823	2323	189	1697	4879	107	11385	5841	531	6734	2456	464	4034	21250	265	5017	2612	302	3817	4655	212
cSF25509	82584	83471	SF25509_c00830	E	Acetylglutamate kinase (EC 2.7.2.8)	888	15	12	6	2	9	6	2	6	4	4	0	8	1	0	3	0	1	0	0	0	0	1	0	3	0	0	108	7	245	91	15	146	40	27	112	368	11	121	70	8	84	69	4
cSF25509	83664	84203	SF25509_c00840	K	RNA polymerase sigma-70 factor	540	11	11	740	101	1510	932	407	578	574	435	649	2240	264	610	479	230	425	611	267	748	416	254	286	394	173	522	740	101	1510	932	407	578	574	435	649	2240	264	610	479	230	425	611	267
cSF25509	84200	84919	SF25509_c00850	T	FIG111991: hypothetical protein	720	4	4	577	47	1150	1052	180	584	669	203	336	1989	210	505	503	122	347	530	151	615	390	145	202	465	78	364	577	47	1150	1052	180	584	669	203	336	1989	210	505	503	122	347	530	151
cSF25509	85112	85669	SF25509_c00860	R	Secreted and surface protein containing fasciclin-like repeats	558	3	3	97	13	224	172	49	101	73	43	93	538	56	96	92	35	73	117	37	136	73	26	52	77	28	70	97	13	224	172	49	101	73	43	93	538	56	96	92	35	73	117	37
cSF25509	85827	86324	SF25509_c00870	O	Peptide methionine sulfoxide reductase MsrB (EC 1.8.4.12)	498	5	5	182	10	345	313	50	172	225	62	102	1068	58	122	112	42	96	215	35	130	147	57	82	115	24	135	182	10	345	313	50	172	225	62	102	1068	58	122	112	42	96	215	35
cSF25509	86463	87002	SF25509_c00880	S	FIG01075580: hypothetical protein	540	6	6	558	61	1058	658	180	403	345	253	407	2271	216	406	531	138	281	478	167	548	229	98	225	367	158	300	558	61	1058	658	180	403	345	253	407	2271	216	406	531	138	281	478	167
cSF25509	87145	87852	SF25509_c00890	D	GTP-binding protein EngB	708	10	10	0	0	2	2	0	2	2	0	1	57	0	1	1	0	0	0	0	0	0	0	1	0	0	1	0	0	2	2	0	2	2	0	1	57	0	1	1	0	0	0	0
cSF25509	87963	89741	SF25509_c00900	M	Inner membrane protein translocase component YidC, long form	1779	28	23	9	1	8	6	0	3	5	2	1	7	1	4	0	0	0	1	1	7	5	3	3	2	0	2	98	24	429	134	114	76	188	106	241	668	62	208	125	117	154	325	16
cSF25509	89741	90127	SF25509_c00910	J	Ribonuclease P protein component (EC 3.1.26.5)	387	2	2	0	0	0	0	0	0	0	0	0	2	0	0	0	0	0	0	0	0	0	0	0	0	0	0	0	0	0	0	0	0	0	0	0	2	0	0	0	0	0	0	0
cSF25509	90160	90294	SF25509_c00920	J	LSU ribosomal protein L34p	135	2	2	0	0	0	0	0	0	0	0	0	0	0	0	0	0	0	0	0	0	0	0	0	0	0	0	0	0	0	0	0	0	0	0	0	0	0	0	0	0	0	0	0
cSF25509	90614	92617	SF25509_c00930	NT	Methyl-accepting chemotaxis protein	2004	15	12	291	54	741	476	201	345	273	198	317	1405	130	289	258	107	209	306	115	383	161	136	157	183	69	218	362	72	922	570	253	427	354	249	414	1806	220	367	344	161	270	409	196
cSF25509	92813	93610	SF25509_c00940	S	COG0398: uncharacterized membrane protein	798	14	11	302	32	625	416	134	307	333	135	227	1353	130	255	195	77	160	249	88	282	239	83	159	207	76	197	435	49	904	632	193	434	435	208	284	1767	234	356	285	113	223	356	167
cSF25509	93629	95053	SF25509_c00950	C	Mercuric ion reductase (EC 1.16.1.1)	1425	18	12	174	31	556	355	159	192	299	174	305	1296	95	244	241	92	167	228	87	231	86	73	102	238	81	222	314	53	923	539	245	320	407	274	418	1917	189	373	369	121	237	399	136
cSF25509	95075	96556	SF25509_c00960	T	Sensor histidine kinase in cluster with mercury reductase	1482	14	13	465	74	930	485	284	452	461	300	543	1507	275	423	317	299	254	278	237	371	167	213	178	205	161	361	477	78	1020	514	310	490	493	334	585	1768	298	467	342	331	293	312	244
cSF25509	96952	97422	SF25509_c00980	J	Uncharacterized protein Mlr1045	471	10	10	776	133	1433	879	298	622	820	417	923	3767	441	640	775	246	538	513	250	697	453	283	294	663	178	657	776	133	1433	879	298	622	820	417	923	3767	441	640	775	246	538	513	250
cSF25509	97550	98227	SF25509_c00990	O	hypothetical protein	678	10	9	300	34	684	404	165	284	222	202	334	1510	174	346	298	126	259	290	155	359	132	115	122	172	140	185	308	34	691	409	167	288	224	204	339	1524	177	348	303	127	263	294	156
cSF25509	98381	98527	SF25509_c01000		hypothetical protein	147	3	3	394	114	1135	645	136	347	270	227	324	1510	179	374	418	148	233	699	121	769	399	85	149	367	154	262	394	114	1135	645	136	347	270	227	324	1510	179	374	418	148	233	699	121
cSF25509	98541	98969	SF25509_c01010	S	NTP pyrophosphohydrolases including oxidative damage repair enzymes	429	8	8	565	70	1109	846	250	494	438	358	384	1738	282	475	381	186	297	441	270	524	197	245	263	279	207	440	565	70	1109	846	250	494	438	358	384	1738	282	475	381	186	297	441	270
cSF25509	99016	100002	SF25509_c01020	R	Aldo-keto reductase	987	14	12	428	77	1092	525	214	413	322	242	560	1759	214	411	475	149	257	428	133	535	324	117	193	476	105	352	609	86	1366	718	259	531	416	305	621	2070	242	508	572	176	312	510	152
cSF25509	100096	100680	SF25509_c01030	R	FIG000605: protein co-occurring with transport systems (COG1739)	585	3	2	46	2	128	86	30	60	59	36	46	153	24	71	41	13	45	59	14	61	13	9	23	17	16	33	118	9	252	165	90	125	130	105	127	302	63	145	74	53	86	119	107
cSF25509	100932	104636	SF25509_c01040	E	Proline dehydrogenase (EC 1.5.99.8) (Proline oxidase) / Delta-1-pyrroline-5-carboxylate dehydrogenase (EC 1.5.1.12)	3705	36	34	1337	133	1689	360	568	878	219	675	729	872	425	579	255	460	568	181	304	878	75	436	400	153	286	713	1381	146	1733	366	586	907	227	709	754	900	454	595	267	476	585	184	318
cSF25509	104824	105138	SF25509_c01050	R	Ferredoxin	315	5	5	320	31	572	411	182	235	243	176	219	1029	125	271	260	123	198	355	104	305	134	162	126	182	148	306	320	31	572	411	182	235	243	176	219	1029	125	271	260	123	198	355	104
cSF25509	105229	106068	SF25509_c01060	T	3',5'-cyclic-nucleotide phosphodiesterase (EC 3.1.4.17)	840	16	15	753	82	1768	1163	369	551	953	466	672	2165	322	610	711	240	444	1087	210	690	1042	235	275	898	191	612	817	89	1840	1227	402	600	975	499	704	2316	352	656	741	270	469	1162	246
cSF25509	106219	107253	SF25509_c01070	E	Not a Proline racemase, nor 4-hydroxyproline epimerase [missing catalytic residues]	1035	6	4	198	31	413	307	103	245	189	151	340	1197	93	163	496	63	133	189	81	201	149	129	114	311	42	204	223	32	470	338	136	268	224	163	370	1279	108	186	511	75	157	223	87
cSF25509	107399	107962	SF25509_c01080	T	Chromosome (plasmid) partitioning protein ParB	564	8	7	266	44	630	378	214	241	254	215	361	914	171	221	217	126	199	279	128	266	239	123	112	165	66	261	269	44	635	379	215	241	254	215	361	916	171	221	217	126	199	279	128
cSF25509	108155	108775	SF25509_c01090		FIG01074187: hypothetical protein	621	6	2	184	9	383	191	135	172	122	73	92	268	48	163	42	53	87	94	49	175	34	40	98	54	29	100	564	58	1329	775	414	544	444	280	408	3011	203	515	343	215	360	507	138
cSF25509	108767	110650	SF25509_c01100	T	Adenylate cyclase (EC 4.6.1.1)	1884	21	19	573	85	1298	822	246	776	519	334	557	2359	307	600	548	206	418	577	254	717	441	178	364	384	137	629	668	99	1498	914	307	851	561	419	699	2584	364	687	633	258	488	652	301
cSF25509	110656	111360	SF25509_c01110	T	FIG01074319: hypothetical protein	705	10	7	552	72	1219	653	179	438	314	254	498	1607	169	449	574	111	385	443	111	616	263	145	208	323	71	361	625	80	1392	761	232	560	398	293	574	2007	201	513	613	140	470	516	135
cSF25509	111543	112028	SF25509_c01120	S	Mll8168 protein	486	5	4	210	37	594	255	185	152	172	200	385	804	95	204	255	118	184	284	72	291	144	77	103	220	113	157	242	40	655	281	193	162	181	210	396	891	104	221	281	123	197	310	80
cSF25509	112104	112532	SF25509_c01130	G	Fucose operon fucU protein	429	8	6	149	14	548	198	118	197	121	100	224	790	71	217	107	79	210	185	47	292	87	78	95	84	47	219	516	132	2097	919	489	678	474	452	694	2524	373	726	556	558	885	1295	303
cSF25509	112535	113719	SF25509_c01140	KG	Transcriptional regulator FrcR for fructose utilization, ROK family	1185	11	8	274	38	391	19	60	195	14	67	175	24	12	7	0	10	34	25	23	93	0	2	4	7	19	23	425	84	825	34	125	292	23	182	518	55	23	20	4	12	75	32	34
cSF25509	114033	115058	SF25509_c01150	G	Fructose ABC transporter, substrate-binding component FrcB	1026	9	9	688	52	994	727	172	409	554	133	372	2179	177	468	551	107	315	395	111	411	415	80	210	454	43	359	688	52	994	727	172	409	554	133	372	2179	177	468	551	107	315	395	111
cSF25509	115046	115165	SF25509_c01160		hypothetical protein	120	2	1	3	1	47	16	3	19	14	6	21	90	4	21	21	3	23	11	1	31	5	1	8	11	0	13	18	1	72	48	3	26	17	7	21	159	16	32	34	3	25	36	3
cSF25509	115162	115392	SF25509_c01170		hypothetical protein	231	5	5	240	41	703	308	184	201	238	161	218	1140	133	352	261	97	274	363	83	417	199	65	128	193	58	282	240	41	703	308	184	201	238	161	218	1140	133	352	261	97	274	363	83
cSF25509	115366	116451	SF25509_c01180	G	Fructose ABC transporter, permease component FrcC	1086	13	11	1128	95	2037	1238	639	796	795	609	716	2748	375	767	658	378	535	704	304	830	385	340	326	386	266	711	1347	117	2651	1657	782	973	990	724	845	3691	459	986	997	474	690	1097	367
cSF25509	116451	117233	SF25509_c01190	G	Fructose ABC transporter, ATP-binding component FrcA	783	7	7	402	48	887	565	236	357	390	197	278	1430	170	351	364	174	268	364	96	468	191	108	168	213	59	338	402	48	887	565	236	357	390	197	278	1430	170	351	364	174	268	364	96
cSF25509	117230	117850	SF25509_c01200	H	Fructokinase (EC 2.7.1.4)	621	6	6	539	51	1049	696	142	619	424	161	208	1592	259	543	475	106	335	413	226	611	154	126	220	217	71	413	539	51	1049	696	142	619	424	161	208	1592	259	543	475	106	335	413	226
cSF25509	118001	119038	SF25509_c01210	F	Dihydroorotase (EC 3.5.2.3)	1038	17	13	103	216	890	34	413	376	16	387	381	26	153	79	3	50	42	5	36	80	6	72	15	1	38	19	106	235	952	41	433	406	20	445	467	39	179	108	3	60	58	9	49
cSF25509	119063	119761	SF25509_c01220	F	Orotate phosphoribosyltransferase (EC 2.4.2.10)	699	12	12	142	533	1642	161	1443	930	90	1672	1062	63	911	304	11	176	116	20	223	193	2	326	39	10	153	75	142	533	1642	161	1443	930	90	1672	1062	63	911	304	11	176	116	20	223
cSF25509	119819	120745	SF25509_c01230	G	Fructokinase (EC 2.7.1.4)	927	9	8	647	123	940	226	178	869	211	216	602	913	177	372	143	86	248	139	89	339	65	31	129	125	22	187	649	127	955	231	187	876	220	238	669	1089	177	384	144	116	267	143	92
cSF25509	120922	121119	SF25509_c01240		hypothetical protein	198	4	4	642	88	1870	1158	413	653	714	451	581	3090	202	755	644	306	567	746	147	1071	414	151	368	435	151	625	642	88	1870	1158	413	653	714	451	581	3090	202	755	644	306	567	746	147
cSF25509	121137	122762	SF25509_c01250	G	Glucose-6-phosphate isomerase (EC 5.3.1.9)	1626	17	15	14	11	7	1	1	4	0	4	2	1	0	1	2	1	0	1	2	0	0	0	3	1	0	0	108	20	176	68	24	90	170	34	100	667	65	113	42	54	150	131	29
cSF25509	123046	124731	SF25509_c01260	IQ	Long-chain-fatty-acid--CoA ligase (EC 6.2.1.3)	1686	18	16	559	78	1063	703	360	492	424	348	473	2138	181	400	456	233	326	552	170	601	343	163	389	433	166	370	567	82	1088	729	367	501	433	354	500	2216	183	409	463	235	332	558	172
cSF25509	124730	124873	SF25509_c01270		hypothetical protein	144	1	0	0	0	0	0	0	0	0	0	0	0	0	0	0	0	0	0	0	0	0	0	0	0	0	0	2	0	2	3	1	2	0	0	0	185	0	1	11	0	0	7	0
cSF25509	125188	126327	SF25509_c01280	R	putative permease transmembrane transport protein	1140	15	14	1011	67	1280	960	369	549	783	654	604	3267	276	423	321	49	117	256	54	226	112	93	38	212	78	156	1107	79	1473	1077	466	614	875	765	696	3537	342	498	368	101	176	342	95
cSF25509	126433	129117	SF25509_c01290	T	Osmosensitive K+ channel histidine kinase KdpD (EC 2.7.3.-)	2685	24	22	856	121	1946	1482	423	795	1143	477	849	3437	310	751	468	241	536	670	205	753	393	217	319	466	188	637	972	142	2223	1687	496	901	1265	590	963	3936	346	845	572	273	590	807	235
cSF25509	129293	129868	SF25509_c01300	I	CDP-diacylglycerol--glycerol-3-phosphate 3-phosphatidyltransferase (EC 2.7.8.5)	576	7	7	396	63	965	491	255	323	520	293	520	1490	157	407	297	132	270	380	121	400	249	110	198	264	160	441	396	63	965	491	255	323	520	293	520	1490	157	407	297	132	270	380	121
cSF25509	129865	130476	SF25509_c01310	I	1-acyl-sn-glycerol-3-phosphate acyltransferase (EC 2.3.1.51)	612	5	4	84	23	310	119	93	103	63	146	250	322	58	163	83	38	101	110	51	217	48	96	84	60	72	109	120	30	409	170	117	145	90	183	298	501	76	214	97	59	130	154	74
cSF25509	130484	131425	SF25509_c01320	R	Phosphatidate cytidylyltransferase (EC 2.7.7.41)	942	15	12	501	76	1208	795	306	542	514	424	591	2077	304	520	450	263	362	578	224	627	310	221	258	317	291	491	551	79	1302	844	328	587	538	463	633	2227	339	568	487	288	388	618	243
cSF25509	131487	131867	SF25509_c01330	K	transcriptional regulator, XRE family	381	14	11	1276	610	5540	3973	4593	3067	2872	7571	3859	6632	5284	4133	4746	4579	2488	5043	4853	6573	5939	6020	2898	4394	4301	4098	1321	611	5576	4002	4614	3084	2884	7579	3871	6700	5305	4144	4750	4586	2498	5057	4857
cSF25509	131881	132135	SF25509_c01340	V	RelE/StbE replicon stabilization toxin	255	8	6	1111	195	3021	1987	1052	1170	1476	1342	1599	6665	725	1944	1157	1033	1342	2230	578	3159	1805	786	944	1569	733	1602	1152	196	3093	2023	1063	1198	1508	1357	1702	6820	740	1978	1190	1044	1372	2260	582
cSF25509	132199	132330	SF25509_c01350		hypothetical protein	132	0	0	0	0	0	0	0	0	0	0	0	0	0	0	0	0	0	0	0	0	0	0	0	0	0	0	0	0	0	0	0	0	0	0	0	0	0	0	0	0	0	0	0
cSF25509	132573	133865	SF25509_c01360	L	Site-specific recombinase, phage integrase family	1293	23	21	5188	1033	10470	9452	2616	9616	8300	4630	8499	30643	6513	7879	10135	3128	6736	8316	4701	10689	10348	1964	6295	9308	1778	12238	5225	1042	10559	9518	2661	9648	8389	4674	8546	32602	6532	7919	10165	3156	6769	8387	4720
cSF25509	133862	134395	SF25509_c01370		hypothetical protein	534	20	19	25	3	55	34	12	12	13	14	5	133	10	16	19	6	17	27	2	31	9	7	5	20	10	48	25	3	55	34	12	12	13	14	5	133	10	16	19	6	17	27	2
cSF25509	134571	134783	SF25509_c01380		hypothetical protein	213	4	4	22	5	50	24	9	26	10	10	24	129	17	18	21	15	28	17	11	41	10	13	10	15	7	21	22	5	50	24	9	26	10	10	24	129	17	18	21	15	28	17	11
cSF25509	134981	135217	SF25509_c01390		Mll0473 protein	237	2	2	199	25	234	186	65	127	127	44	166	532	67	93	81	26	65	106	43	86	60	25	59	102	25	148	199	25	234	186	65	127	127	44	166	532	67	93	81	26	65	106	43
cSF25509	135214	135384	SF25509_c01400		hypothetical protein	171	2	1	2	0	26	12	6	14	8	8	19	63	4	16	10	7	7	8	4	10	0	11	5	8	7	15	5	1	28	20	8	17	12	17	22	91	10	24	10	8	10	9	10
cSF25509	135522	136826	SF25509_c01410		hypothetical protein	1305	29	25	908	105	1857	1287	335	804	458	485	627	2650	504	734	918	255	452	797	302	1097	514	339	343	569	310	591	993	125	2188	1505	407	1012	633	598	756	3677	593	938	1035	316	577	952	384
cSF25509	136886	137959	SF25509_c01420		hypothetical protein	1074	20	18	406	71	1127	742	282	373	695	275	476	2391	248	395	294	200	364	397	225	530	286	178	230	344	167	417	480	79	1216	856	299	418	742	304	500	2660	293	450	416	215	393	512	251
cSF25509	137956	138594	SF25509_c01430	L	Ribonuclease HI (EC 3.1.26.4)	639	16	14	454	57	1040	615	203	411	363	211	379	1610	181	455	439	106	301	417	127	610	315	137	198	311	76	358	457	57	1042	617	204	416	364	211	382	1616	181	458	440	108	302	419	127
cSF25509	138893	139054	SF25509_c01440		hypothetical protein	162	2	1	41	7	72	46	25	28	35	27	30	94	13	47	16	15	36	24	14	50	8	11	6	12	35	18	139	20	287	157	65	92	90	67	95	390	36	149	97	27	83	133	31
cSF25509	139763	139942	SF25509_c01450	S	miscellaneous%3B hypothetical/partial homology	180	4	4	2480	1567	11377	3581	13897	10841	4268	20399	19458	22584	6999	9633	3239	13071	6990	9960	13794	19613	9250	28878	15221	11172	28966	26876	2480	1567	11377	3581	13897	10841	4268	20399	19458	22584	6999	9633	3239	13071	6990	9960	13794
cSF25509	139895	140080	SF25509_c01460		hypothetical protein	186	3	2	0	0	0	0	0	0	0	0	0	0	0	0	0	0	0	3	0	5	1	4	0	1	3	0	1	0	0	0	0	0	0	0	0	1	0	0	0	0	0	3	0
cSF25509	140086	140331	SF25509_c01470	S	FIG00450194: hypothetical protein	246	7	5	333	70	714	495	146	276	255	152	299	1581	159	361	330	87	251	258	98	457	108	60	210	251	78	302	333	70	714	495	146	276	255	152	299	1582	159	361	330	87	251	258	99
cSF25509	140653	141162	SF25509_c01480		Phage terminase, small subunit	510	8	5	119	18	330	226	123	156	174	96	121	659	84	177	149	47	89	137	77	134	87	51	80	113	63	110	169	24	476	358	147	213	220	119	169	1504	106	224	222	57	125	218	96
cSF25509	141224	142483	SF25509_c01490	X	PROBABLE DNA PACKAGING PROTEIN GP2	1260	21	21	560	90	1155	775	313	538	496	367	530	1938	279	558	403	243	351	465	216	608	333	227	260	328	195	449	560	90	1155	775	313	538	496	367	530	1938	279	558	403	243	351	465	216
cSF25509	142483	144540	SF25509_c01500	D	Phage portal protein	2058	33	30	747	75	1526	1063	334	751	660	423	661	2657	356	705	659	232	517	626	271	847	557	285	338	489	210	631	785	81	1617	1125	386	778	700	487	680	2756	386	732	687	285	537	667	308
cSF25509	144540	144776	SF25509_c01510		hypothetical protein	237	1	0	0	0	0	0	0	0	0	0	0	0	0	0	0	0	0	0	0	0	0	0	0	0	0	0	13	0	30	22	8	14	13	9	7	35	3	10	16	10	15	15	0
cSF25509	144808	145773	SF25509_c01520		Phage capsid and scaffold	966	12	11	244	32	656	426	201	263	302	185	248	1157	159	307	184	138	195	236	103	352	139	117	135	155	141	257	279	32	668	470	203	286	321	196	252	1198	169	312	191	139	200	243	110
cSF25509	145798	146793	SF25509_c01530		Phage capsid and scaffold	996	16	14	313	37	582	436	175	386	279	166	312	967	171	288	235	82	192	228	137	353	208	87	195	138	60	407	333	45	631	464	197	406	297	197	327	1108	205	314	268	96	210	272	157
cSF25509	146806	147231	SF25509_c01540		hypothetical protein	426	7	4	222	23	346	385	120	276	310	130	123	1093	172	195	295	59	96	161	143	165	167	53	135	231	73	193	292	42	485	464	157	376	389	175	248	1381	209	291	354	78	143	218	174
cSF25509	147298	147465	SF25509_c01550		hypothetical protein	168	1	1	25	8	46	32	3	36	31	24	34	80	30	38	15	16	12	7	23	17	22	12	15	13	6	25	25	8	46	32	3	36	31	24	34	80	30	38	15	16	12	7	23
cSF25509	147462	147785	SF25509_c01560		hypothetical protein	324	6	5	69	3	107	67	15	39	45	16	63	280	13	31	58	2	28	42	13	52	47	9	21	49	7	29	151	30	227	104	40	144	126	57	244	596	66	105	130	26	76	61	64
cSF25509	147782	148384	SF25509_c01570		Phage protein	603	11	10	314	61	665	387	164	249	241	230	308	1220	155	253	259	119	202	222	157	316	205	189	159	238	118	272	349	78	873	504	268	343	318	355	449	1523	220	362	316	184	281	280	227
cSF25509	148381	148983	SF25509_c01580		hypothetical protein	603	9	8	112	29	406	259	87	117	165	103	142	585	68	98	128	51	92	135	64	127	62	64	66	85	52	96	117	32	424	283	96	123	171	106	153	631	72	109	136	56	103	142	69
cSF25509	149031	150593	SF25509_c01590		hypothetical protein	1563	26	26	930	141	1959	1129	482	904	691	634	820	3209	447	722	841	292	515	845	371	967	558	337	357	695	374	681	930	141	1959	1129	482	904	691	634	820	3209	447	722	841	292	515	845	371
cSF25509	150593	151054	SF25509_c01600		hypothetical protein	462	2	2	34	6	118	135	38	24	100	35	20	151	15	18	20	36	9	40	26	17	12	31	18	22	46	19	34	6	118	135	38	24	100	35	20	151	15	18	20	36	9	40	26
cSF25509	151058	152404	SF25509_c01610		hypothetical protein	1347	28	23	610	92	1253	908	238	568	626	274	481	2878	231	429	630	167	354	557	172	587	695	144	220	514	119	421	838	116	1641	1219	285	814	817	343	565	3752	360	636	785	228	474	747	268
cSF25509	152405	154414	SF25509_c01620		Flagellar protein FlgJ [peptidoglycan hydrolase] (EC 3.2.1.-)	2010	26	21	491	42	966	678	259	462	451	284	473	1801	231	466	399	157	320	425	182	492	280	170	281	258	95	687	688	76	1475	996	360	657	604	390	619	2402	315	662	588	244	466	605	263
cSF25509	154414	156456	SF25509_c01630		hypothetical protein	2043	37	35	727	119	1914	1172	566	691	657	665	773	3450	521	768	627	382	554	709	338	920	390	417	358	434	349	911	1026	156	2534	1545	702	1012	812	794	935	4166	636	1066	924	451	766	956	406
cSF25509	156448	156675	SF25509_c01640		hypothetical protein	228	7	6	725	71	1863	1206	326	703	651	412	482	2808	423	706	805	226	497	1022	338	916	557	308	308	657	161	499	761	73	1895	1218	328	736	661	419	535	3043	439	717	813	228	513	1040	347
cSF25509	156701	156838	SF25509_c01650		hypothetical protein	138	4	3	18	4	70	31	27	32	28	29	57	226	30	20	38	14	26	54	12	29	8	16	14	21	17	19	36	8	231	103	59	66	67	64	94	321	38	53	94	37	59	166	28
cSF25509	157001	158026	SF25509_c01660		Phage tail fiber protein	1026	23	20	870	126	2075	1169	631	729	791	734	881	3009	432	706	550	423	523	701	394	1000	570	419	382	473	356	640	913	136	2165	1258	649	787	834	784	913	3245	515	761	614	442	568	743	464
cSF25509	158026	158217	SF25509_c01670		hypothetical protein	192	6	4	38	3	85	61	23	37	20	24	23	246	25	27	25	15	12	36	10	51	28	11	29	15	17	39	54	8	144	73	30	85	35	39	108	322	44	73	50	33	49	51	31
cSF25509	158504	159337	SF25509_c01680		Phage protein	834	19	15	769	115	1928	1151	422	862	584	460	877	2569	282	843	659	318	589	665	273	1185	482	351	605	457	259	1123	940	139	2194	1315	479	994	680	532	965	3091	413	910	755	379	629	822	348
cSF25509	159688	160170	SF25509_c01690	H	methyltransferase, homolog	483	13	12	1674	265	4532	3202	1073	1729	1726	1218	1203	9104	1542	1952	2678	817	1908	3299	831	3965	2345	840	1093	2070	465	2459	1722	271	4687	3241	1111	1753	1751	1262	1270	9298	1564	2028	2687	851	1956	3390	848
cSF25509	160691	160912	SF25509_c01700		hypothetical protein	222	6	4	665	106	1357	562	261	375	410	285	857	2367	192	559	353	264	467	502	114	667	333	133	166	313	162	390	1148	178	2435	1194	488	643	694	546	1074	3650	362	856	724	438	649	1003	249
cSF25509	160988	161308	SF25509_c01710		hypothetical protein	321	6	5	44	6	146	85	26	65	60	31	56	583	20	39	48	23	40	110	10	57	76	12	23	45	8	22	150	15	308	201	62	141	96	89	93	822	69	79	112	54	82	223	42
cSF25509	161593	162117	SF25509_c01720		Phage protein	525	9	7	163	38	356	213	158	187	112	151	231	641	145	176	158	158	158	123	133	231	132	121	103	81	140	217	265	42	495	404	195	315	226	179	299	1114	183	237	218	178	205	188	166
cSF25509	162143	162463	SF25509_c01730		hypothetical protein	321	4	4	115	9	274	88	63	120	115	92	257	414	39	115	66	27	117	72	19	169	86	29	86	51	29	182	115	9	274	88	63	120	115	92	257	414	39	115	66	27	117	72	19
cSF25509	162470	162823	SF25509_c01740		hypothetical protein	354	7	7	121	10	263	124	49	125	119	74	120	565	62	106	81	47	93	109	30	163	64	50	65	47	32	125	121	10	263	124	49	125	119	74	120	565	62	106	81	47	93	109	30
cSF25509	162998	163606	SF25509_c01750		hypothetical protein	609	14	13	191	46	570	258	170	166	215	182	247	973	126	201	164	119	165	198	63	317	238	103	80	154	85	146	191	47	574	258	170	169	216	188	253	1028	127	203	165	131	166	199	67
cSF25509	163996	165735	SF25509_c01760	L	Type III restriction-modification system methylation subunit (EC 2.1.1.72)	1740	69	61	2539	353	5387	3373	1097	2079	1866	1284	1685	10124	1278	1987	1936	803	1274	2373	962	2768	1557	920	887	1550	844	1743	2911	413	6377	4065	1290	2396	2180	1481	1949	11898	1440	2253	2152	970	1449	2697	1088
cSF25509	165941	166093	SF25509_c01770		hypothetical protein	153	7	6	255	26	500	295	105	165	183	101	120	978	98	171	193	78	118	282	55	201	386	52	71	192	66	104	303	38	665	357	139	217	220	138	168	1448	108	232	218	94	157	350	70
cSF25509	167012	167653	SF25509_c01780		hypothetical protein	642	21	20	1499	210	3164	1824	766	1060	1258	1059	1596	6509	669	1293	1425	538	960	1291	475	1517	779	425	518	1069	344	1004	1540	211	3254	1867	787	1086	1285	1075	1612	6699	676	1325	1450	545	975	1320	480
cSF25509	167660	167884	SF25509_c01790		hypothetical protein	225	6	5	328	33	689	385	274	280	265	260	327	1220	206	272	199	203	207	277	210	248	162	149	129	141	143	324	397	39	817	508	322	332	364	330	378	1548	276	324	259	259	245	371	258
cSF25509	168095	168232	SF25509_c01800	K	hypothetical protein	138	3	2	1584	492	5490	3126	2418	1949	3830	2894	3308	7548	2148	3467	2737	2577	3025	4449	1585	4506	4105	1378	2586	3131	1255	4074	1588	494	5490	3129	2421	1954	3833	2894	3310	7567	2149	3470	2740	2577	3025	4451	1586
cSF25509	168822	169568	SF25509_c01810		hypothetical protein	747	14	14	399	64	854	524	233	341	346	240	347	1712	168	349	338	131	210	365	128	387	282	110	158	287	79	280	399	64	854	524	233	341	346	240	347	1712	168	349	338	131	210	365	128
cSF25509	169565	169960	SF25509_c01820		hypothetical protein	396	6	6	351	60	1129	612	250	410	421	280	418	1385	140	447	216	174	296	294	150	592	148	152	199	198	99	235	351	60	1129	612	250	410	421	280	418	1385	140	447	216	174	296	294	150
cSF25509	170253	171263	SF25509_c01840	R	Dioxygenases related to 2-nitropropane dioxygenase	1011	10	10	545	104	1089	719	346	490	413	406	667	1848	243	517	515	187	358	442	166	642	258	183	234	362	144	447	545	104	1089	719	346	490	413	406	667	1848	243	517	515	187	358	442	166
cSF25509	171548	172720	SF25509_c01850		Possible regulatory protein BirS	1173	2	2	226	25	622	332	135	176	211	127	199	1247	73	233	99	76	164	260	44	251	141	50	77	102	35	129	226	25	622	332	135	176	211	127	199	1247	73	233	99	76	164	260	44
cSF25509	172736	173638	SF25509_c01860	C	UDP-galactose-lipid carrier transferase (EC 2.-.-.-)	903	16	16	1855	179	3517	2268	661	1326	1197	770	925	6863	726	1330	1561	482	970	1723	441	1716	1310	433	520	1102	332	1055	1855	179	3517	2268	661	1326	1197	770	925	6863	726	1330	1561	482	970	1723	441
cSF25509	173925	175184	SF25509_c01870	T	Phosphate regulon sensor protein PhoR (SphS) (EC 2.7.13.3)	1260	16	14	607	74	1414	728	318	625	492	325	779	1867	252	618	413	206	354	513	177	565	334	237	334	352	165	527	622	76	1432	735	331	634	500	338	785	1936	254	627	413	212	361	529	182
cSF25509	175378	176412	SF25509_c01880	P	Phosphate ABC transporter, periplasmic phosphate-binding protein PstS (TC 3.A.1.7.1)	1035	20	16	11038	4626	37686	38767	28328	22358	35235	38831	22172	58232	22546	16895	30880	13790	10686	29748	20707	20841	10306	22388	14728	28120	24580	34685	13147	5778	45394	46996	30999	26684	41399	45392	28806	70995	28758	20203	39267	15993	12555	37510	25757
cSF25509	176510	177994	SF25509_c01890	P	Phosphate transport system permease protein PstC (TC 3.A.1.7.1)	1485	34	26	21714	9478	66954	70846	41166	32141	57537	58031	32122	91365	31485	22991	38149	19089	13903	40678	27417	29103	13177	32003	15309	33927	27448	36316	23474	10815	76093	79364	46377	35976	63499	67903	38947	106002	36347	26462	44650	21994	16298	46668	31466
cSF25509	177991	179313	SF25509_c01900	P	Phosphate transport system permease protein PstA (TC 3.A.1.7.1)	1323	16	14	10596	2675	20715	24427	9025	12226	23426	14300	10634	44572	12915	7862	17439	4492	5454	14924	8833	9254	6394	6703	6074	14255	5900	15076	10995	2748	21996	25633	9217	12859	24450	14864	11111	47128	13545	8444	18970	4577	5777	15842	9384
cSF25509	179327	180142	SF25509_c01910	P	Phosphate transport ATP-binding protein PstB (TC 3.A.1.7.1)	816	11	10	2098	179	3777	4101	762	2885	2758	1083	1169	11470	2034	2463	3448	462	1200	2944	945	2233	2577	616	1586	2998	513	2518	2179	444	5222	4381	3277	3271	3487	5691	7002	17540	2220	3282	3775	3746	2569	3462	1331
cSF25509	180199	180909	SF25509_c01920	P	Phosphate transport system regulatory protein PhoU	711	8	6	75	24	140	37	55	85	28	73	85	41	38	31	11	17	13	14	28	23	4	38	13	9	34	13	75	24	143	37	55	86	29	76	85	41	38	31	11	18	13	14	29
cSF25509	180959	181642	SF25509_c01930	TK	Phosphate regulon transcriptional regulatory protein PhoB (SphR)	684	9	7	1443	166	3195	1901	848	1266	1164	917	1156	6100	695	1281	1476	446	834	1229	354	1057	1002	428	446	1103	300	755	1952	194	3999	2415	1017	1655	1415	1075	1403	6908	811	1572	1739	550	991	1630	416
cSF25509	181739	182299	SF25509_c01940	S	GcrA cell cycle regulator	561	6	6	106	42	226	255	142	350	273	296	107	632	621	145	305	69	125	217	509	161	92	90	117	224	41	455	106	42	226	255	142	350	273	296	107	632	621	145	305	69	125	217	509
cSF25509	182371	182544	SF25509_c01950		hypothetical protein	174	6	4	10	5	21	17	2	12	5	5	17	55	8	14	8	2	5	14	4	9	0	1	10	1	3	22	10	5	21	17	2	12	5	5	17	55	8	14	8	2	5	14	4
cSF25509	182644	183870	SF25509_c01960	E	Acetylornithine aminotransferase (EC 2.6.1.11)	1227	15	13	260	206	547	237	413	370	152	492	424	821	413	305	135	171	128	56	130	170	3	77	46	59	59	186	396	271	660	294	455	442	195	538	611	1022	446	358	146	186	140	63	137
cSF25509	183940	184857	SF25509_c01970	E	Ornithine carbamoyltransferase (EC 2.1.3.3)	918	5	5	1	0	0	0	1	0	0	0	0	0	0	0	0	0	0	0	0	0	0	0	0	0	0	0	1	0	0	0	1	0	0	0	0	0	0	0	0	0	0	0	0
cSF25509	185144	186139	SF25509_c01980	O	Chaperone protein Hsp33	996	14	12	1936	388	5302	2865	1229	2208	2551	1631	3716	10913	1849	3065	3382	1410	3228	2819	909	3496	2012	759	1733	2525	637	3460	2146	423	6425	3270	1472	2533	2797	1860	4173	12398	1964	3642	3685	1642	3602	3517	986
cSF25509	186152	186553	SF25509_c01990	P	ApaG protein	402	12	10	1715	173	3242	1900	608	1223	1207	606	1000	5730	718	1412	1084	518	1131	1323	420	1626	1519	407	593	934	309	1126	2146	225	4991	2847	1007	1802	1723	914	1590	8315	962	2322	1589	850	1748	2144	624
cSF25509	186656	187270	SF25509_c02000	I	Putative phosphatidylglycerophosphate synthase	615	6	6	353	41	818	548	169	355	253	177	188	1448	243	324	323	108	187	359	142	413	311	144	146	173	105	283	353	41	818	548	169	355	253	177	188	1448	243	324	323	108	187	359	142
cSF25509	187324	188508	SF25509_c02010	E	O-acetylhomoserine sulfhydrylase (EC 2.5.1.49) / O-succinylhomoserine sulfhydrylase (EC 2.5.1.48)	1185	15	14	1882	234	3479	2344	797	1307	1454	801	1425	3785	447	807	363	102	306	693	166	699	57	209	168	485	177	458	1993	281	4247	2823	1027	1571	1703	1033	1987	4985	530	1056	483	145	404	861	220
cSF25509	188706	189803	SF25509_c02020	F	Deoxycytidine triphosphate deaminase (EC 3.5.4.13)	1098	16	14	958	39	426	431	71	51	216	107	25	588	53	41	48	6	8	52	9	22	14	10	0	40	6	8	1117	55	583	537	102	60	266	152	34	698	61	52	59	11	12	63	10
cSF25509	190044	190895	SF25509_c02040	ET	ABC transporter, periplasmic amino acid-binding protein	852	8	4	117	13	223	75	41	144	38	38	74	141	20	104	52	30	58	36	39	84	22	40	42	16	16	49	169	29	422	186	132	224	61	129	140	432	54	166	96	90	107	84	84
cSF25509	191027	191437	SF25509_c02050		FIG00450271: hypothetical protein	411	5	4	435	44	744	455	134	400	266	161	280	1341	158	454	344	89	317	349	98	486	167	81	201	218	45	430	542	56	959	538	161	456	320	182	376	1638	185	535	471	103	407	455	105
cSF25509	191486	192301	SF25509_c02060	L	SUCCINOGLYCAN BIOSYNTHESIS PROTEIN EXOI	816	5	4	72	11	151	111	20	47	41	27	47	304	30	56	73	17	35	67	6	48	48	10	14	46	2	35	171	23	292	208	60	95	122	85	133	593	61	108	144	33	71	126	40
cSF25509	192314	192967	SF25509_c02070	X	Phage repressor	654	5	3	53	10	154	90	54	64	68	54	69	321	30	66	99	28	49	61	45	64	63	38	29	78	23	39	267	39	470	283	143	207	165	147	195	1012	147	214	201	100	132	166	101
cSF25509	193124	193648	SF25509_c02080	K	Transcriptional regulator, HxlR family	525	3	3	2678	652	6136	5296	2559	3731	4105	2763	3702	9112	2508	3091	4088	2136	2465	4132	1831	4561	2872	1143	2472	3579	1076	4106	2678	652	6136	5296	2559	3731	4105	2763	3702	9112	2508	3091	4088	2136	2465	4132	1831
cSF25509	193826	194299	SF25509_c02090	S	FIG01075399: hypothetical protein	474	8	8	55	8	134	102	21	82	41	51	63	1310	32	57	94	18	51	37	23	81	35	18	44	48	2	84	55	8	134	102	21	82	41	51	63	1310	32	57	94	18	51	37	23
cSF25509	194318	194899	SF25509_c02100	E	Transporter, LysE family	582	3	3	60	14	251	139	97	51	88	79	109	264	39	125	59	56	59	113	38	110	59	65	44	41	48	33	60	14	251	139	97	51	88	79	109	264	39	125	59	56	59	113	38
cSF25509	195006	195302	SF25509_c02110		hypothetical protein	297	3	3	276	22	542	449	95	267	236	135	160	899	123	208	248	61	121	259	112	261	194	92	119	139	104	183	276	22	542	449	95	267	236	135	160	899	123	208	248	61	121	259	112
cSF25509	195622	195804	SF25509_c02120		hypothetical protein	183	2	1	4	0	12	9	1	5	3	0	3	14	0	10	2	2	6	2	0	5	3	1	6	3	0	11	84	20	233	113	27	113	83	93	140	468	98	107	125	34	88	82	48
cSF25509	196301	198514	SF25509_c02130	I	Enoyl-CoA hydratase [isoleucine degradation] (EC 4.2.1.17) / 3-hydroxyacyl-CoA dehydrogenase (EC 1.1.1.35) / 3-hydroxybutyryl-CoA epimerase (EC 5.1.2.3)	2214	29	23	1590	250	3300	2556	1133	1680	1756	1397	1767	4966	582	1522	1040	405	962	1231	510	1551	460	505	554	894	403	1154	1877	284	3983	3075	1347	2076	2004	1680	2099	6292	723	1837	1321	544	1171	1528	618
cSF25509	198536	199744	SF25509_c02140	I	3-ketoacyl-CoA thiolase (EC 2.3.1.16) @ Acetyl-CoA acetyltransferase (EC 2.3.1.9)	1209	10	9	907	125	1621	1350	470	1088	1125	465	1075	3354	220	848	461	136	478	583	204	650	386	190	323	412	176	640	1010	131	1758	1463	533	1158	1189	495	1100	3499	236	926	475	156	509	621	214
cSF25509	199856	201652	SF25509_c02150	I	Acyl-CoA dehydrogenase (EC 1.3.8.7)	1797	28	26	2148	440	3581	2627	2150	3148	2313	2639	3888	6624	628	1799	752	508	844	859	529	1300	388	569	468	603	547	1084	2416	461	3815	2961	2204	3527	2486	2729	3972	7028	703	1940	835	524	915	906	605
cSF25509	202074	205769	SF25509_c02160	T	TPR repeat, SEL1 subfamily	3696	36	34	1242	283	3428	1286	783	1109	883	860	1601	4561	606	1603	648	464	955	731	259	1373	292	299	359	444	221	629	1330	293	3694	1431	834	1194	1025	925	1695	5040	638	1701	687	508	1035	833	296
cSF25509	206158	207084	SF25509_c02170	S	membrane protein, putative	927	14	10	651	55	1001	246	192	323	139	203	356	623	107	189	125	59	149	73	69	141	58	87	36	69	67	132	875	68	1342	326	210	411	190	235	469	937	138	229	159	69	190	110	84
cSF25509	207084	207887	SF25509_c02180		putative transmembrane protein	804	6	6	186	30	350	77	47	80	92	81	198	402	23	56	74	23	53	46	26	71	33	28	6	42	11	28	186	30	350	77	47	80	92	81	198	402	23	56	74	23	53	46	26
cSF25509	208056	208292	SF25509_c02190	K	Transcriptional regulator, AsnC family	237	7	6	989	74	1607	908	274	1195	549	312	564	2533	437	1004	717	181	719	541	296	927	323	137	397	429	140	761	1131	91	1858	1102	323	1249	643	355	658	2849	489	1095	898	214	797	694	317
cSF25509	208289	209020	SF25509_c02200	R	FIG006285: ICC-like protein phosphoesterase	732	4	2	408	41	759	448	284	280	330	246	247	960	167	304	231	140	236	309	90	309	109	109	149	137	111	296	791	77	1450	822	475	542	493	407	460	1568	277	562	460	283	477	557	180
cSF25509	209274	211817	SF25509_c02210	L	FIG003033: Helicase domain protein	2544	33	31	2074	283	3965	2561	890	2029	1292	972	1812	6612	744	1844	1396	560	1236	1558	500	2280	775	517	819	1016	347	1603	2119	295	4081	2616	940	2057	1333	1016	1881	7010	767	1886	1416	600	1266	1603	514
cSF25509	212023	212658	SF25509_c02220	S	Transporter	636	10	8	996	193	2432	1117	582	731	661	634	841	4171	402	978	549	449	703	867	242	1089	554	255	342	531	224	602	1081	204	2551	1251	603	836	725	680	893	4808	458	1059	642	484	784	941	268
cSF25509	212763	213701	SF25509_c02230	R	SAM-dependent methyltransferases	939	14	13	1098	104	2463	1935	478	1738	1091	612	941	4906	1046	1484	1227	321	775	1385	812	1170	720	559	851	903	260	1579	1234	135	2731	2088	511	1846	1243	659	1081	5493	1127	1629	1459	357	877	1543	838
cSF25509	213846	214112	SF25509_c02240		FIG00450046: hypothetical protein	267	6	4	1663	554	6814	4768	2945	4363	4539	4616	4799	12075	6357	6488	5660	4395	5045	7002	4060	6819	7788	3148	4947	5046	3004	8129	1916	617	7236	5099	3058	4749	5035	4819	5157	14065	6855	6937	5848	4611	5523	7522	4307
cSF25509	214115	214618	SF25509_c02250	S	FIG00985384: hypothetical protein	504	7	7	326	49	1390	666	320	327	514	268	595	2233	118	663	329	210	456	626	76	645	337	125	149	394	74	198	326	49	1390	666	320	327	514	268	595	2233	118	663	329	210	456	626	76
cSF25509	214675	216033	SF25509_c02260	V	DNA-damage-inducible protein F	1359	17	15	1685	215	3593	2273	969	1163	1262	1106	1318	5202	836	1356	1294	637	920	1585	572	1614	747	494	561	968	541	1209	2009	236	4027	2515	1080	1279	1443	1204	1493	5955	921	1548	1433	716	1038	1778	617
cSF25509	216009	217097	SF25509_c02270	F	Dihydroorotate dehydrogenase (EC 1.3.3.1)	1089	10	10	16	28	229	21	77	104	7	76	59	8	43	36	0	13	12	3	25	25	0	37	2	0	23	5	16	28	229	21	77	104	7	76	59	8	43	36	0	13	12	3	25
cSF25509	217094	217441	SF25509_c02280	S	FIG005495: hypothetical protein	348	8	4	36	30	147	12	19	98	22	48	72	20	73	47	1	10	16	3	30	29	0	28	5	3	8	14	116	72	545	79	185	310	50	204	216	121	193	209	24	80	122	42	93
cSF25509	217562	217993	SF25509_c02290		FIG00450254: hypothetical protein	432	3	3	32	2	81	44	13	29	28	8	27	196	2	31	23	20	31	44	5	31	24	3	11	19	7	11	32	2	81	44	13	29	28	8	27	196	2	31	23	20	31	44	5
cSF25509	218100	218747	SF25509_c02300	TK	Transcriptional regulator, LuxR family	648	5	4	67	20	151	99	91	79	66	93	66	271	64	40	50	48	32	73	56	49	29	35	9	57	69	18	112	22	207	161	104	101	95	94	85	389	66	54	62	49	49	98	56
cSF25509	218744	218875	SF25509_c02310		hypothetical protein	132	1	1	14	0	12	29	0	9	20	2	11	46	1	7	5	0	5	7	0	3	1	0	0	12	0	1	14	0	12	29	0	9	20	2	11	46	1	7	5	0	5	7	0
cSF25509	218891	222397	SF25509_c02320	E	Na+/proline symporter / Sensor histidine kinase PrlS	3507	49	42	2288	270	4762	3913	1255	2594	2571	1656	2320	8759	1303	2008	2006	551	1376	2466	859	2506	1376	762	1018	1557	606	2027	2744	326	5529	4491	1536	3024	2930	1973	2633	9840	1495	2387	2256	689	1574	2847	1004
cSF25509	222643	223071	SF25509_c02330	M	Large-conductance mechanosensitive channel	429	5	5	184	11	260	188	62	100	114	61	65	690	43	97	87	47	60	143	29	111	89	42	35	66	39	75	184	11	260	188	62	100	114	61	65	690	43	97	87	47	60	143	29
cSF25509	223212	224378	SF25509_c02340	E	Aspartate aminotransferase (EC 2.6.1.1)	1167	16	14	2275	258	3802	2172	904	1400	1419	998	1666	6254	788	1885	1436	636	1214	1806	447	2016	1445	421	622	1449	461	1309	2285	259	3868	2200	927	1407	1445	1034	1763	6744	788	1921	1439	677	1248	1837	452
cSF25509	224557	225591	SF25509_c02350	M	UDP-glucose 4-epimerase (EC 5.1.3.2)	1035	20	16	688	79	1165	801	307	635	504	361	449	2303	314	541	511	246	346	433	259	602	295	281	213	332	218	482	872	107	1552	1041	393	739	647	462	638	3164	425	708	724	289	492	639	319
cSF25509	225606	225911	SF25509_c02360	E	Isochorismate pyruvate-lyase (EC 4.-.-.-)	306	6	4	641	88	902	521	350	568	249	289	505	1341	221	554	244	234	432	358	162	697	121	142	356	144	126	667	700	96	1006	581	360	607	270	301	549	1879	232	572	306	244	457	431	173
cSF25509	226168	226281	SF25509_c02370		hypothetical protein	114	2	1	30	6	74	27	32	14	44	30	65	121	3	31	16	19	19	28	14	21	11	17	7	37	27	9	69	11	100	62	39	41	62	37	72	171	16	47	27	19	30	44	29
cSF25509	226281	227285	SF25509_c02380	C	putative Cytochrome bd2, subunit II	1005	18	16	485	108	443	8	67	187	22	150	206	82	126	64	11	121	130	9	129	156	8	101	56	9	88	110	499	109	483	19	76	204	30	172	222	142	133	81	21	131	145	33	138
cSF25509	227275	228666	SF25509_c02390	C	putative Cytochrome bd2, subunit I	1392	20	18	612	94	672	15	101	364	31	206	261	113	122	94	31	184	192	29	205	278	9	149	109	19	235	164	698	116	737	16	106	405	36	222	293	176	134	98	33	192	203	30	211
cSF25509	228625	228804	SF25509_c02400		hypothetical protein	180	2	2	41	5	42	4	7	22	5	12	8	5	8	8	0	10	9	0	6	23	0	9	9	2	4	16	41	5	42	4	7	22	5	12	8	5	8	8	0	10	9	0	6
cSF25509	228902	230083	SF25509_c02410	R	N-acetyl-L,L-diaminopimelate deacetylase (EC 3.5.1.47)	1182	13	11	416	84	1041	825	272	496	393	309	404	1381	219	513	378	157	312	432	163	600	196	188	247	292	145	330	426	86	1145	857	318	518	417	350	446	1494	228	566	390	181	338	464	169
cSF25509	230073	230897	SF25509_c02420	E	ABC transporter, permease protein	825	15	14	519	85	1003	652	189	606	329	294	511	1922	291	488	346	118	226	437	216	470	145	200	162	282	132	408	522	85	1016	656	189	613	332	294	513	1928	292	490	347	118	230	438	217
cSF25509	230894	231625	SF25509_c02430	E	Histidine ABC transporter, permease protein HisQ (TC 3.A.1.3.1)	732	14	14	562	99	1221	910	414	707	583	441	719	2249	274	628	560	306	414	565	246	744	514	242	323	423	187	545	562	99	1221	910	414	707	583	441	719	2249	274	628	560	306	414	565	246
cSF25509	231680	232462	SF25509_c02440	ET	Nucleoside ABC transporter, permease protein 1	783	11	9	584	64	860	596	297	441	426	336	461	1415	217	358	353	172	205	383	157	417	243	191	128	323	215	295	672	79	1016	695	332	508	479	391	505	1677	282	408	431	214	251	435	190
cSF25509	232499	233272	SF25509_c02450	E	Arginine/ornithine ABC transporter, ATP-binding protein AotP	774	4	4	46	5	76	57	18	30	33	20	51	189	24	45	29	17	29	28	15	33	18	14	12	28	22	22	46	5	76	57	18	30	33	20	51	189	24	45	29	17	29	28	15
cSF25509	233535	234158	SF25509_c02460	K	Transcriptional regulator, TetR family	624	7	5	349	44	955	846	166	646	502	168	358	2194	377	606	692	195	275	790	238	633	314	191	270	395	125	759	500	80	1447	1167	360	987	695	365	540	3032	593	910	973	353	510	1119	449
cSF25509	234177	235385	SF25509_c02470	E	Aspartate aminotransferase (EC 2.6.1.1)	1209	19	16	802	139	1510	797	477	740	690	574	1078	3274	335	820	551	343	578	714	258	757	875	250	325	605	224	513	962	165	2052	1163	603	843	1046	688	1250	4136	390	1020	751	425	701	1164	295
cSF25509	235467	237080	SF25509_c02480	EH	Acetolactate synthase large subunit (EC 2.2.1.6)	1614	23	23	635	81	995	579	217	634	426	312	678	1838	286	526	389	156	393	389	192	547	234	149	247	262	114	510	635	81	995	579	217	634	426	312	678	1838	286	526	389	156	393	389	192
cSF25509	237269	237646	SF25509_c02490		HYPOTHETICAL TRANSMEMBRANE PROTEIN	378	3	2	0	0	0	0	0	0	0	0	0	0	0	0	0	0	0	0	0	0	0	0	0	0	0	0	0	0	0	0	0	0	0	0	0	0	0	0	0	0	0	0	0
cSF25509	237749	240283	SF25509_c02500	U	Protein-export membrane protein SecD (TC 3.A.5.1.1) / Protein-export membrane protein SecF (TC 3.A.5.1.1)	2535	28	22	4	3	5	1	2	1	3	1	0	5	2	2	1	0	0	1	1	0	0	0	0	1	0	1	577	126	974	594	326	412	420	382	536	1251	209	432	279	704	442	472	174
cSF25509	240786	240992	SF25509_c02510		conserved hypothetical protein	207	4	4	1218	361	5320	3636	2564	2966	2050	2713	3442	10697	1676	3759	3863	2394	3600	4051	1291	6716	3438	1390	3469	3327	1566	4756	1218	361	5320	3636	2564	2966	2050	2713	3442	10697	1676	3759	3863	2394	3600	4051	1291
cSF25509	241301	242311	SF25509_c02520	GM	Arabinose 5-phosphate isomerase (EC 5.3.1.13)	1011	7	6	0	0	0	0	0	0	0	0	0	1	0	0	0	0	0	0	0	0	0	0	0	0	0	0	0	0	0	0	0	0	0	0	0	1	0	0	0	0	0	0	0
cSF25509	242281	243612	SF25509_c02530	M	Capsular polysaccharide export system protein KpsS	1332	18	18	8587	596	21164	14310	3618	5003	8944	3365	2522	36545	3287	4244	5520	3516	3797	7557	1991	6120	8211	1877	2978	4897	2121	7279	8587	596	21164	14310	3618	5003	8944	3365	2522	36545	3287	4244	5520	3516	3797	7557	1991
cSF25509	243640	245259	SF25509_c02540	M	FIG01076147: hypothetical protein	1620	33	29	9137	646	25012	14193	4263	6525	9031	3856	4121	40207	3659	6785	6215	4935	6468	8611	2384	10679	9408	2525	5511	5672	3571	9972	9682	678	26624	15059	4499	6851	9565	4049	4354	42610	3889	7211	6605	5231	6810	9407	2527
cSF25509	245345	246148	SF25509_c02550	R	Oxidoreductase, short-chain dehydrogenase/reductase family (EC 1.1.1.-)	804	16	15	2521	384	8920	3754	1718	1994	2768	1587	1537	18583	1278	1958	1395	1666	1822	2417	568	2701	2507	569	977	1659	725	2166	2522	384	8931	3758	1718	1997	2772	1588	1539	18592	1278	1968	1398	1666	1825	2422	568
cSF25509	246292	247707	SF25509_c02560	H	8-amino-7-oxononanoate synthase (EC 2.3.1.47)	1416	20	18	42778	4359	151498	78212	17653	33352	76098	15453	28058	314048	28297	39399	51299	36512	43841	75243	11531	60660	133944	11404	31679	56373	8560	65141	43260	4437	152626	78802	17765	33687	76544	15675	29088	316747	28456	40068	52269	36581	44275	75670	11623
cSF25509	247704	255206	SF25509_c02570	Q	Capsular polysaccharide biosynthesis fatty acid synthase WcbR	7503	78	66	132421	11097	477561	224991	42788	65288	202687	35742	64818	1027598	53337	100070	182356	87751	116939	297082	20845	175828	380143	25305	63061	186808	21437	149326	172524	15223	654115	301270	57319	82042	271125	51266	97228	1573940	71566	127625	253267	139276	162136	421873	28541
cSF25509	255066	255212	SF25509_c02580		hypothetical protein	147	1	0	0	0	0	0	0	0	0	0	0	0	0	0	0	0	0	0	0	0	0	0	0	0	0	0	2714	202	13208	7541	682	1460	5907	922	1258	34837	1760	2476	9292	1748	3436	15663	590
cSF25509	255412	255585	SF25509_c02590		hypothetical protein	174	5	4	171	24	300	206	91	99	127	89	110	637	49	113	106	50	62	157	35	128	47	44	46	79	43	88	185	26	311	213	92	112	134	92	118	707	55	115	126	50	67	163	36
cSF25509	255612	256799	SF25509_c02600	M	Capsular polysaccharide biosynthesis/export periplasmic protein WcbA%3B Capsular polysaccharide export system protein KpsC	1188	14	11	844	21	800	539	104	103	334	75	75	2498	41	88	247	74	71	362	20	96	461	15	25	207	14	43	1065	29	1082	793	186	157	444	148	111	3310	69	162	406	87	117	492	26
cSF25509	256805	256966	SF25509_c02610		hypothetical protein	162	3	3	83	9	168	128	27	61	69	42	110	878	47	61	160	18	60	119	23	103	66	21	33	125	18	67	83	9	168	128	27	61	69	42	110	878	47	61	160	18	60	119	23
cSF25509	257031	257630	SF25509_c02620	HR	Nicotinamidase (EC 3.5.1.19)	600	6	5	348	39	596	413	84	289	214	119	316	1637	163	310	585	59	281	365	88	394	272	63	144	370	36	278	390	41	628	440	95	346	247	126	349	1795	180	348	598	65	306	402	97
cSF25509	257697	259001	SF25509_c02630	H	Nicotinate phosphoribosyltransferase (EC 2.4.2.11)	1305	18	12	620	75	1441	910	315	600	476	287	659	2261	215	621	719	192	502	612	180	924	332	107	282	434	91	573	1047	124	2372	1501	486	848	734	466	942	4358	408	967	1225	323	824	1148	362
cSF25509	259297	259509	SF25509_c02640		hypothetical protein	213	1	1	47	2	85	66	18	40	55	18	6	257	15	41	66	15	28	58	24	59	29	10	9	29	6	17	47	2	85	66	18	40	55	18	6	257	15	41	66	15	28	58	24
cSF25509	259638	259784	SF25509_c02650		HYPOTHETICAL UNKNOWN TRANSMEMBRANE PROTEIN	147	4	3	58	3	136	140	26	28	117	37	42	869	9	34	38	13	38	65	16	42	37	17	52	39	10	22	59	4	138	142	29	33	117	37	42	875	21	36	39	14	39	65	23
cSF25509	259843	259962	SF25509_c02660		hypothetical protein	120	6	5	51	10	142	93	33	82	49	26	69	207	37	63	64	20	36	75	24	109	25	34	42	42	14	82	71	15	169	142	39	108	64	34	81	598	56	76	100	24	42	93	30
cSF25509	260035	262299	SF25509_c02670	M	Multimodular transpeptidase-transglycosylase (EC 2.4.1.129) (EC 3.4.-.-)	2265	27	22	833	100	1834	1037	477	890	797	557	897	3419	372	1017	617	270	655	734	273	923	443	281	450	500	209	731	1012	120	2357	1379	576	1061	1025	683	1169	4721	438	1216	912	331	814	963	313
cSF25509	262365	262508	SF25509_c02680		hypothetical protein	144	3	3	26	9	139	42	71	33	32	122	72	148	17	70	32	61	51	48	33	97	20	57	15	18	56	17	26	9	139	42	71	33	32	122	72	148	17	70	32	61	51	48	33
cSF25509	263530	263646	SF25509_c02690		hypothetical protein	117	2	2	154	9	297	236	47	185	84	88	79	479	112	211	218	41	111	152	78	304	473	47	88	149	27	109	154	9	297	236	47	185	84	88	79	479	112	211	218	41	111	152	78
cSF25509	263628	264707	SF25509_c02700	O	putative transmembrane protein	1080	21	20	698	97	1532	967	351	729	601	422	737	3747	328	772	646	269	551	683	249	911	434	229	349	486	244	534	713	98	1574	996	375	750	624	443	759	3879	341	800	660	287	574	703	262
cSF25509	265176	265394	SF25509_c02720		miscellaneous%3B hypothetical/partial homology	219	1	0	0	0	0	0	0	0	0	0	0	0	0	0	0	0	0	0	0	0	0	0	0	0	0	0	180	4	323	234	17	149	94	33	22	635	82	132	114	7	40	176	70
cSF25509	265398	266903	SF25509_c02730	M	UDP-N-acetylglucosamine 1-carboxyvinyltransferase (EC 2.5.1.7)	1506	15	15	17	4	26	12	1	8	9	1	7	78	3	4	8	2	3	8	1	13	10	0	2	2	0	0	17	4	26	12	1	8	9	1	7	78	3	4	8	2	3	8	1
cSF25509	267055	267504	SF25509_c02740		FIG00450379: hypothetical protein	450	2	2	518	37	766	595	233	260	373	204	242	1067	75	346	195	99	287	413	57	383	89	46	102	201	50	333	518	37	766	595	233	260	373	204	242	1067	75	346	195	99	287	413	57
cSF25509	267539	268843	SF25509_c02750	E	Histidinol dehydrogenase (EC 1.1.1.23)	1305	12	11	10	4	30	15	13	14	9	13	37	28	8	26	7	3	9	16	11	7	5	4	6	8	1	14	10	4	30	15	13	14	9	13	37	28	8	26	7	3	9	16	11
cSF25509	268840	269316	SF25509_c02760	S	FIG00450475: hypothetical protein	477	7	6	242	33	561	235	145	181	91	142	154	259	57	129	66	54	144	88	60	171	16	50	31	50	52	60	300	45	605	258	157	206	124	161	183	339	89	149	70	69	173	104	88
cSF25509	269328	269789	SF25509_c02770	T	Arsenate reductase (EC 1.20.4.1)	462	5	5	1566	183	2435	952	565	1044	1265	695	1865	6126	698	1307	841	375	776	1193	294	971	961	293	790	1082	249	1259	1566	183	2435	952	565	1044	1265	695	1865	6126	698	1307	841	375	776	1193	294
cSF25509	269968	270186	SF25509_c02780	J	Translation initiation factor 1	219	3	2	0	0	0	0	1	0	0	0	0	0	1	1	0	0	0	0	1	0	0	0	0	0	0	0	726	440	1518	547	675	885	320	940	1041	1539	725	869	562	802	969	535	525
cSF25509	270234	270854	SF25509_c02790	Q	Septum formation protein Maf	621	13	11	2068	461	3458	1223	1540	2394	656	1243	1270	3064	993	1830	479	1319	1381	560	832	2091	375	536	427	339	394	1090	2212	677	3981	1400	2053	3017	813	1819	2055	3784	1661	2452	794	2128	1901	753	1480
cSF25509	270861	271073	SF25509_c02800	L	FIG00985035: hypothetical protein	213	3	2	463	37	689	460	127	425	329	183	265	1565	211	456	362	75	279	313	100	419	245	66	173	251	45	344	471	37	803	507	147	445	364	210	301	1751	216	510	365	82	296	393	107
cSF25509	271704	271817	SF25509_c02820		hypothetical protein	114	2	1	3	1	11	6	4	12	4	2	4	18	1	20	5	1	4	7	0	15	1	0	6	4	0	24	3	1	17	6	7	12	6	2	5	26	1	24	5	4	7	7	0
cSF25509	271927	272457	SF25509_c02830	H	Dihydrofolate reductase (EC 1.5.1.3)	531	14	11	451	72	1152	750	266	355	461	305	378	2601	235	462	478	191	315	594	201	522	293	200	195	315	142	294	718	102	1594	1052	376	613	580	396	508	3088	309	664	628	260	462	765	242
cSF25509	272662	273036	SF25509_c02840	Q	Lactoylglutathione lyase and related lyases	375	10	9	280	34	644	450	124	284	262	180	301	1127	175	278	307	105	209	271	97	361	169	120	119	222	76	264	290	35	650	451	124	289	263	180	308	1155	176	279	310	105	210	271	97
cSF25509	273257	274168	SF25509_c02850	K	Transcriptional regulator, LysR family	912	12	10	582	84	1360	811	383	461	569	366	651	2096	260	636	444	220	470	641	168	761	219	190	226	328	163	527	582	84	1361	811	383	461	570	366	654	2118	260	636	444	220	470	643	168
cSF25509	274673	275653	SF25509_c02860	R	4-carboxymuconolactone decarboxylase (EC 4.1.1.44)	981	13	12	284	41	599	543	112	337	338	182	240	1855	140	319	478	91	194	413	122	432	323	147	176	301	109	296	313	43	643	572	116	365	341	199	252	1920	152	339	492	96	202	422	132
cSF25509	276009	281072	SF25509_c02870		Flagellar hook-length control protein FliK	5064	23	18	491	43	894	612	149	464	418	149	307	2108	144	459	461	92	326	358	120	514	578	68	212	279	62	434	778	86	1313	955	249	621	652	243	464	3018	205	634	623	171	424	529	192
cSF25509	281758	283860	SF25509_c02880	O	TPR domain protein, putative component of TonB system	2103	31	27	2152	242	3520	2582	818	1583	1506	948	1383	5682	750	1397	1241	438	925	1545	527	1766	524	498	755	1230	410	1141	2411	291	4484	3115	1054	1841	1934	1171	1756	6671	865	1725	1399	555	1156	1936	614
cSF25509	283933	285141	SF25509_c02890		hypothetical protein	1209	20	18	1105	120	1780	1299	479	884	844	546	733	3698	558	820	691	262	514	834	518	830	260	402	351	541	368	747	1161	130	1992	1448	514	973	941	624	838	4238	584	910	745	301	570	931	554
cSF25509	285191	286348	SF25509_c02900	M	UDP-galactopyranose mutase (EC 5.4.99.9)	1158	35	33	1454	207	3164	2104	800	1383	1185	1078	1147	5477	779	1400	1180	392	850	1210	595	1588	400	570	690	797	467	1195	1459	213	3229	2134	808	1389	1204	1106	1171	5577	784	1427	1197	410	864	1237	606
cSF25509	286731	293807	SF25509_c02910		Flagellar hook-length control protein FliK	7077	59	51	1305	127	2853	2139	725	1400	1358	721	928	6300	771	1301	1150	468	915	1092	559	1440	886	480	611	831	335	1008	2105	262	4661	3184	1098	2097	1808	1116	1410	8186	1072	1997	1773	709	1365	1811	788
cSF25509	293792	294904	SF25509_c02920	K	Transcriptional regulator containing an amidase domain and an AraC-type DNA-binding HTH domain	1113	10	10	487	63	1027	627	273	344	423	275	401	2004	218	477	450	155	275	470	153	437	287	130	294	410	127	271	487	63	1027	627	273	344	423	275	401	2004	218	477	450	155	275	470	153
cSF25509	295308	295769	SF25509_c02930	J	tRNA proofreading protein STM4549	462	4	4	222	39	309	107	66	158	134	132	368	907	84	131	106	66	106	79	53	120	97	46	65	135	36	156	222	39	309	107	66	158	134	132	368	907	84	131	106	66	106	79	53
cSF25509	295852	296040	SF25509_c02940		HYPOTHETICAL UNKNOWN PROTEIN	189	4	4	222	35	467	357	87	158	129	143	199	1149	93	151	358	48	122	225	48	272	151	51	93	190	44	149	222	35	467	357	87	158	129	143	199	1149	93	151	358	48	122	225	48
cSF25509	296210	296464	SF25509_c02950	R	transglycosylase associated gene	255	3	3	164	22	283	133	68	153	36	87	115	275	65	92	119	42	103	95	41	184	41	39	62	60	48	154	164	22	283	133	68	153	36	87	115	275	65	92	119	42	103	95	41
cSF25509	296661	297953	SF25509_c02960	M	L-rhamnose isomerase (EC 5.3.1.14)	1293	19	17	1137	116	2050	1430	552	1132	778	476	662	2946	470	894	769	284	608	841	391	1038	568	327	426	582	269	764	1285	123	2385	1631	608	1284	888	533	815	3523	520	1019	945	321	700	1035	434
cSF25509	297967	300066	SF25509_c02970	G	Predicted rhamnulose-1-phosphate aldolase (EC 4.1.2.19) / Predicted lactaldehyde dehydrogenase (EC 1.2.1.22)	2100	38	35	1544	177	2798	1848	724	1538	1221	806	1292	5126	790	1245	1213	412	699	1097	643	1365	684	540	572	824	389	997	1687	190	3026	2084	758	1668	1399	847	1348	5593	874	1327	1356	423	743	1221	697
cSF25509	300268	301080	SF25509_c02980	KG	Transcriptional regulator of rhamnose utilization, DeoR family	813	4	4	1028	353	3905	4414	3072	4337	4032	4370	3369	8444	5191	4267	4341	2988	2886	4687	7027	5775	4521	5838	5416	4195	4280	8604	1028	353	3905	4414	3072	4337	4032	4370	3369	8444	5191	4267	4341	2988	2886	4687	7027
cSF25509	301209	302198	SF25509_c02990	G	Predicted L-rhamnose ABC transporter, substrate-binding component	990	11	10	446	73	1038	603	258	327	565	417	795	1490	134	345	502	146	247	523	99	442	477	154	160	479	98	260	601	110	1390	789	358	442	654	562	939	1862	228	468	617	206	330	593	164
cSF25509	302448	304001	SF25509_c03000	G	Predicted L-rhamnose ABC transporter, ATP-binding component	1554	16	14	367	95	872	502	244	427	376	241	426	1677	200	429	275	185	285	314	163	447	230	191	194	231	114	482	383	98	932	545	266	504	387	255	466	1788	221	486	302	199	320	326	199
cSF25509	303998	304978	SF25509_c03010	G	Predicted L-rhamnose ABC transporter, transmembrane component 2	981	14	14	228	36	661	450	214	309	297	272	352	984	128	296	207	131	188	242	103	303	140	135	140	160	85	229	228	36	661	450	214	309	297	272	352	984	128	296	207	131	188	242	103
cSF25509	304978	305982	SF25509_c03020	G	Predicted L-rhamnose ABC transporter, transmembrane component 1	1005	10	10	273	18	516	421	148	239	304	124	213	827	88	212	200	88	177	184	86	242	128	68	104	136	76	133	273	18	516	421	148	239	304	124	213	827	88	212	200	88	177	184	86
cSF25509	305992	306306	SF25509_c03030	M	L-rhamnose mutarotase	315	4	3	162	24	208	242	62	131	107	69	58	490	78	88	228	45	58	121	62	89	186	60	31	145	45	81	163	24	212	242	62	133	108	71	59	501	79	88	228	45	59	124	62
cSF25509	306309	307679	SF25509_c03040	G	Rhamnulokinase RhaK in alpha-proteobacteria (EC 2.7.1.5)	1371	18	14	897	141	1944	1103	727	878	582	750	757	2251	587	826	488	533	527	673	468	1082	343	515	426	356	349	750	1072	156	2277	1360	802	1042	738	810	869	2938	640	973	642	557	601	855	500
cSF25509	307805	307981	SF25509_c03050		hypothetical protein	177	5	4	70	12	204	126	65	62	123	78	85	264	40	74	31	57	48	56	45	92	20	73	30	39	62	60	95	16	313	161	78	97	152	104	117	363	59	115	59	67	65	74	61
cSF25509	308369	309979	SF25509_c03060	NT	Methyl-accepting chemotaxis protein	1611	7	5	173	23	396	242	96	177	171	122	121	736	137	187	186	63	88	209	106	191	62	116	84	164	78	132	303	39	610	370	169	267	256	198	183	1143	245	267	237	104	141	312	171
cSF25509	310009	310302	SF25509_c03070	T	CheX protein	294	1	1	3	0	6	0	0	3	1	2	1	12	1	2	0	0	2	3	0	1	0	0	3	1	0	1	3	0	6	0	0	3	1	2	1	12	1	2	0	0	2	3	0
cSF25509	310306	310671	SF25509_c03080	T	Chemotaxis regulator - transmits chemoreceptor signals to flagelllar motor components CheY	366	4	3	4	1	11	7	4	5	1	3	12	22	2	5	4	0	5	2	4	9	0	0	1	1	0	7	15	3	34	21	10	9	5	4	24	56	6	20	12	3	16	6	9
cSF25509	310691	312991	SF25509_c03090	NT	Signal transduction histidine kinase CheA (EC 2.7.3.-)	2301	13	11	421	59	816	441	141	586	366	191	586	1782	149	392	236	102	248	280	121	428	58	76	260	264	61	483	612	77	1086	609	226	709	441	283	620	2062	314	455	290	155	306	419	198
cSF25509	312996	313463	SF25509_c03100	NT	Positive regulator of CheA protein activity (CheW)	468	8	7	561	69	1086	631	242	435	335	317	681	1918	277	419	347	141	286	421	185	556	99	188	207	267	188	476	587	75	1293	786	272	537	349	395	752	2165	288	490	406	158	314	500	208
cSF25509	313460	314368	SF25509_c03110	NT	Chemotaxis protein methyltransferase CheR (EC 2.1.1.80)	909	18	16	682	85	1386	963	299	507	617	367	585	2117	345	505	392	165	363	479	179	603	168	171	222	421	184	592	705	86	1461	1039	302	543	674	370	633	2322	346	519	411	166	377	529	180
cSF25509	314410	315417	SF25509_c03120	NT	Chemotaxis response regulator protein-glutamate methylesterase CheB (EC 3.1.1.61)	1008	5	3	109	13	459	230	43	93	230	71	162	594	24	127	68	24	57	228	14	146	55	24	50	147	17	93	239	15	744	432	70	211	413	117	266	1344	75	252	199	49	142	498	45
cSF25509	315417	315806	SF25509_c03130	T	Chemotaxis regulator - transmits chemoreceptor signals to flagelllar motor components CheY	390	2	2	2	0	20	4	3	8	4	1	12	127	4	8	2	1	5	5	2	9	0	3	5	1	4	15	2	0	20	4	3	8	4	1	12	127	4	8	2	1	5	5	2
cSF25509	315803	316357	SF25509_c03140	NT	Chemotaxis protein CheD	555	5	5	116	13	218	130	74	125	50	83	124	469	50	75	98	29	63	83	37	90	31	33	28	46	26	45	116	13	218	130	74	125	50	83	124	469	50	75	98	29	63	83	37
cSF25509	316418	316810	SF25509_c03150		FIG00983930: hypothetical protein	393	6	6	197	35	381	241	92	223	212	161	202	1067	142	163	250	66	147	147	82	196	80	77	79	231	97	119	197	35	381	241	92	223	212	161	202	1067	142	163	250	66	147	147	82
cSF25509	316879	317016	SF25509_c03160		hypothetical protein	138	3	3	36	5	133	83	33	32	62	28	12	189	32	51	22	27	29	34	14	31	15	20	8	14	13	30	36	5	133	83	33	32	62	28	12	189	32	51	22	27	29	34	14
cSF25509	317170	318849	SF25509_c03170	NU	Flagellar M-ring protein FliF	1680	12	11	975	114	1893	1359	371	867	764	390	640	3043	397	745	716	211	552	897	312	968	232	284	320	535	193	634	1625	145	2699	1920	508	1092	1061	499	803	4159	464	884	893	269	728	1207	365
cSF25509	318825	318968	SF25509_c03180		hypothetical protein	144	3	3	49	13	352	165	118	120	88	134	204	886	91	153	169	95	112	142	81	185	89	125	77	85	86	88	49	13	352	165	118	120	88	134	204	886	91	153	169	95	112	142	81
cSF25509	319704	320441	SF25509_c03190	K	putative GerE/LuxR family transcriptional regulator	738	7	5	1332	184	2484	1597	573	864	882	590	612	3754	484	902	693	348	611	1112	323	1118	157	387	340	520	355	626	1438	195	2657	1735	605	943	969	630	703	4561	543	967	771	359	661	1176	369
cSF25509	320479	321192	SF25509_c03200	K	FIG00792295: hypothetical protein	714	11	9	1013	99	2175	1324	514	760	1099	400	728	3530	318	817	497	237	468	840	208	898	175	219	290	434	165	581	1582	146	3127	1880	684	1070	1409	639	981	4515	493	1127	893	354	652	1402	354
cSF25509	321321	321767	SF25509_c03210		(U95165) OrfY	447	8	8	1320	94	1863	1398	317	851	1054	294	520	4468	356	829	913	210	633	887	236	863	1693	223	500	814	105	772	1320	94	1863	1398	317	851	1054	294	520	4468	356	829	913	210	633	887	236
cSF25509	321764	322846	SF25509_c03220	N	Flagellar biosynthesis protein FlhB	1083	15	13	1158	106	2158	1518	478	813	1111	588	792	4257	451	827	881	282	472	902	336	787	177	261	330	728	239	671	1200	107	2213	1547	486	828	1132	600	822	4617	474	847	904	286	487	923	343
cSF25509	323173	324204	SF25509_c03230	N	Flagellar motor switch protein FliG	1032	8	7	781	78	1288	823	258	518	539	253	620	2411	224	475	366	139	359	482	153	593	64	143	207	273	99	283	790	83	1476	864	296	547	559	295	675	2534	239	547	410	178	392	549	161
cSF25509	324233	324814	SF25509_c03240	NU	Flagellar motor switch protein FliN	582	5	3	161	16	221	81	48	87	114	52	125	699	51	63	54	19	57	75	22	62	23	33	18	87	29	54	232	20	386	167	71	142	166	81	196	1382	67	134	108	35	120	129	29
cSF25509	324870	325817	SF25509_c03250	N	Flagellar motor switch protein FliM	948	11	9	608	69	1110	739	245	498	573	271	461	2155	275	444	356	118	309	455	212	487	97	172	162	350	126	338	642	76	1229	781	261	530	615	291	497	2423	282	472	373	122	325	483	214
cSF25509	325822	326640	SF25509_c03260	N	Flagellar motor rotation protein MotA	819	12	12	820	90	1603	901	468	705	598	591	735	2790	345	600	490	224	388	660	218	673	151	264	249	488	294	524	820	90	1603	901	468	705	598	591	735	2790	345	600	490	224	388	660	218
cSF25509	326629	326742	SF25509_c03270		hypothetical protein	114	5	4	128	19	520	353	75	128	162	93	156	880	61	130	217	34	104	304	37	240	79	72	68	201	55	102	134	19	534	360	84	133	164	104	156	898	86	132	221	41	110	311	56
cSF25509	326883	327662	SF25509_c03280		Flagellar basal-body rod protein FlgF	780	24	19	733	100	1368	823	300	635	497	365	669	2567	342	646	505	125	412	521	236	728	114	228	288	346	141	470	899	134	2003	1254	414	826	694	553	838	3764	486	864	760	187	570	783	319
cSF25509	327664	328389	SF25509_c03290	N	Flagellar basal-body rod protein FlgF	726	10	8	714	84	1145	794	284	576	599	286	479	2182	295	509	440	139	315	427	234	414	116	157	231	254	116	440	869	88	1461	978	359	735	703	338	532	2515	341	631	457	177	371	524	273
cSF25509	328456	329856	SF25509_c03300	NU	Flagellum-specific ATP synthase FliI	1401	18	16	494	45	770	614	187	466	388	183	340	1741	169	362	373	69	239	393	142	401	113	139	181	254	73	343	525	46	834	653	197	499	400	196	369	1790	181	384	387	74	250	408	159
cSF25509	329859	330410	SF25509_c03310		FIG01075524: hypothetical protein	552	7	4	319	65	423	170	68	271	199	104	456	1362	109	216	145	51	122	93	50	178	89	53	73	155	35	226	510	86	727	468	134	432	379	180	528	1766	188	347	249	92	202	202	110
cSF25509	330602	330982	SF25509_c03320	N	Flagellar basal-body rod protein FlgB	381	6	4	165	26	348	174	69	139	93	106	166	679	43	117	108	57	92	122	34	164	51	43	27	105	25	57	184	38	414	212	85	156	112	138	209	760	67	142	135	65	112	144	50
cSF25509	330988	331407	SF25509_c03330	N	Flagellar basal-body rod protein FlgC	420	5	4	106	8	181	98	43	46	93	47	111	359	17	66	61	24	73	65	20	100	20	13	20	59	16	36	178	10	297	245	62	84	148	90	127	575	63	95	148	37	92	166	77
cSF25509	331407	331742	SF25509_c03340	N	Flagellar hook-basal body complex protein FliE	336	1	1	4	2	14	4	6	7	5	6	45	18	0	8	2	2	3	3	1	6	0	0	3	2	0	8	4	2	14	4	6	7	5	6	45	18	0	8	2	2	3	3	1
cSF25509	331754	332542	SF25509_c03350	N	Flagellar hook protein FlgE	789	9	8	270	18	513	267	150	187	141	162	188	848	108	209	120	50	159	161	92	208	33	70	62	88	106	157	288	20	549	280	157	196	148	164	196	883	111	224	123	51	165	168	94
cSF25509	332561	333067	SF25509_c03360	N	Flagellar basal-body P-ring formation protein FlgA	507	6	6	295	33	450	279	120	204	171	118	251	704	101	201	116	59	137	138	62	220	13	63	88	88	37	143	295	33	450	279	120	204	171	118	251	704	101	201	116	59	137	138	62
cSF25509	333070	334179	SF25509_c03370	N	Flagellar P-ring protein FlgI	1110	11	7	392	48	749	440	133	359	303	158	435	1207	128	300	186	40	182	239	73	298	63	90	149	162	56	222	503	67	1037	651	200	468	400	243	524	2049	203	403	309	112	269	371	143
cSF25509	334176	334715	SF25509_c03380	N	FIG00985011: hypothetical protein	540	5	5	369	48	843	574	216	341	278	211	176	912	160	262	306	89	124	441	102	278	69	114	103	221	89	199	369	48	843	574	216	341	278	211	176	912	160	262	306	89	124	441	102
cSF25509	334718	335422	SF25509_c03390	N	Flagellar L-ring protein FlgH	705	10	9	256	43	440	240	152	279	130	191	210	634	147	186	99	65	121	126	60	190	15	76	81	72	50	104	260	47	455	240	164	284	137	195	224	686	150	194	101	68	128	131	63
cSF25509	335434	335925	SF25509_c03400	N	Flagellar biosynthesis protein FliL	492	7	7	45	7	112	53	28	58	26	36	92	283	30	50	37	16	30	43	21	81	15	18	15	30	10	78	45	7	112	53	28	58	26	36	92	283	30	50	37	16	30	43	21
cSF25509	335980	336717	SF25509_c03410	N	Flagellar biosynthesis protein FliP	738	3	1	752	42	699	591	200	375	305	194	159	899	253	280	118	93	167	309	157	319	61	90	114	121	81	278	975	81	1201	1019	299	613	481	296	311	1610	336	464	315	145	307	635	203
cSF25509	336769	336972	SF25509_c03420		hypothetical protein	204	7	4	210	43	503	243	58	118	122	110	225	1073	56	145	405	15	119	150	29	348	641	42	79	255	20	133	275	54	637	298	86	165	166	155	259	1542	110	184	443	31	171	212	49
cSF25509	337000	337995	SF25509_c03430	N	Flagellin protein FlaA	996	18	16	1366	214	5151	2321	1058	1256	1729	986	2154	8069	510	2217	1130	723	1866	2552	377	3233	2232	393	713	1096	324	1110	1446	216	5220	2380	1067	1316	1763	996	2181	8343	519	2269	1180	728	1920	2595	389
cSF25509	338242	339237	SF25509_c03440	N	Flagellin protein FlaA	996	11	9	1696	223	4622	2598	1007	1485	2566	676	1994	7587	511	2057	747	695	1679	2347	286	2784	1093	239	655	894	189	1315	1746	226	4821	2747	1071	1589	2669	719	2021	8077	573	2178	806	707	1769	2447	313
cSF25509	339550	340548	SF25509_c03450	N	Flagellin protein FlaA	999	11	10	628	70	2126	796	511	608	719	411	875	2259	205	974	288	301	711	822	181	1136	422	204	301	335	146	553	656	73	2200	838	528	628	750	420	887	2389	207	989	297	309	731	856	185
cSF25509	340863	341825	SF25509_c03460	N	Flagellin protein FlaA	963	12	9	958	53	1582	959	345	472	669	306	494	2174	161	638	264	177	451	705	112	644	314	135	223	330	102	359	1213	65	2026	1193	418	634	802	394	727	2913	224	837	409	224	577	920	132
cSF25509	341860	341979	SF25509_c03470		hypothetical protein	120	1	0	0	0	0	0	0	0	0	0	0	0	0	0	0	0	0	0	0	0	0	0	0	0	0	0	34	4	127	69	9	15	40	14	43	317	15	22	172	0	29	52	7
cSF25509	342235	342888	SF25509_c03480		FIG00450700: hypothetical protein	654	6	5	188	13	139	112	21	95	99	39	165	971	25	51	70	15	31	48	13	45	23	11	16	90	10	55	206	17	202	145	72	128	125	72	201	1033	49	73	76	36	46	56	19
cSF25509	342885	344063	SF25509_c03490	N	Flagellar motor rotation protein MotB	1179	11	10	515	111	1192	713	308	549	437	317	595	2114	298	511	323	166	347	412	193	667	79	197	276	231	133	478	538	114	1267	746	332	587	470	349	649	2252	303	559	350	171	373	452	197
cSF25509	344069	345376	SF25509_c03500	G	Chemotaxis protein motC	1308	22	21	937	125	1998	1264	579	872	766	569	927	3341	395	897	530	254	535	697	265	977	152	266	373	348	260	616	1056	126	2188	1432	588	977	836	577	934	3663	461	987	608	255	556	820	307
cSF25509	345373	346857	SF25509_c03510	N	Flagellar hook-length control protein FliK	1485	8	6	289	24	488	340	77	256	248	95	236	1415	76	205	208	37	170	210	57	177	26	40	96	204	39	152	357	42	664	447	113	363	388	124	418	2415	107	319	280	58	237	256	88
cSF25509	346808	347359	SF25509_c03520	M	Soluble lytic murein transglycosylase and related regulatory proteins (some contain LysM/invasin domains)	552	11	10	698	103	1479	888	365	701	588	336	860	3352	359	693	820	260	549	751	213	841	486	200	350	509	135	675	701	103	1485	889	365	702	591	336	861	3370	362	693	820	260	550	752	215
cSF25509	347632	348303	SF25509_c03530	TK	Transcriptional regulator	672	6	5	584	37	971	803	162	281	597	221	290	2158	166	242	463	90	195	511	75	250	160	73	87	410	49	144	626	40	1060	850	171	306	615	239	332	2339	180	268	478	98	223	532	76
cSF25509	348391	349608	SF25509_c03540	N	Flagellar hook protein FlgE	1218	26	23	4044	458	8547	4787	1004	2196	3604	1196	2593	14752	1249	3430	2361	651	3204	3512	683	4965	482	604	898	1673	411	2117	4780	488	9733	5820	1139	2457	4118	1319	2719	16286	1410	3749	2534	737	3447	3986	747
cSF25509	349630	351060	SF25509_c03550	N	Flagellar hook-associated protein FlgK	1431	17	14	794	75	1530	750	202	418	660	232	616	3008	192	521	494	121	496	576	100	673	86	94	167	422	53	400	1332	108	2498	1271	279	718	1001	344	767	4632	364	978	737	164	816	959	215
cSF25509	351063	352115	SF25509_c03560	N	Flagellar hook-associated protein FlgL	1053	13	10	1928	294	4637	1649	795	1030	1801	813	2184	6922	435	1742	597	386	1345	1465	278	1950	219	328	388	756	277	669	2021	321	4953	1750	839	1121	1874	881	2408	7652	491	1835	683	456	1490	1580	305
cSF25509	352153	352500	SF25509_c03570	N	Flagellar protein FlaF	348	11	9	1747	166	2621	1368	363	614	1112	464	1132	4856	315	885	746	174	824	942	153	1107	128	143	291	533	81	540	2040	203	3185	1731	409	767	1328	542	1278	5815	388	1083	899	207	1002	1191	181
cSF25509	352497	352946	SF25509_c03580	N	Flagellar basal-body rod modification protein FlgD	450	6	4	1541	135	2186	1124	266	451	990	251	817	4353	212	607	475	140	657	1129	108	936	110	116	204	471	80	438	1922	173	2773	1386	336	601	1232	336	1069	5528	265	781	585	171	783	1417	151
cSF25509	352937	353383	SF25509_c03590	N	Flagellar basal-body rod modification protein FlgD	447	4	4	315	44	708	378	129	261	238	213	345	1368	172	327	274	36	282	224	95	366	74	72	85	156	89	208	315	44	708	378	129	261	238	213	345	1368	172	327	274	36	282	224	95
cSF25509	353533	353799	SF25509_c03600	N	Flagellar biosynthesis protein FliQ	267	2	2	39	3	163	97	26	66	80	33	57	651	19	58	50	8	46	106	11	104	18	10	26	53	3	40	39	3	163	97	26	66	80	33	57	651	19	58	50	8	46	106	11
cSF25509	353913	356000	SF25509_c03610	N	Flagellar biosynthesis protein FlhA	2088	14	13	626	95	1264	835	369	572	468	406	395	2027	354	469	544	177	327	508	299	609	92	371	174	300	232	319	797	117	1574	1059	471	727	587	510	539	2824	426	623	705	232	425	669	369
cSF25509	355997	356749	SF25509_c03620	N	Flagellar biosynthesis protein FliR	753	14	13	1527	175	2570	1974	604	1161	970	742	971	4438	877	1113	1043	341	566	1184	530	1235	283	376	450	813	350	945	1540	175	2594	1992	604	1161	977	743	972	4465	877	1115	1051	341	567	1198	531
cSF25509	356762	357175	SF25509_c03630		FIG00985442: hypothetical protein	414	4	2	117	15	186	64	45	96	59	63	94	307	50	98	28	25	49	62	30	94	15	19	38	37	31	50	162	19	263	101	77	151	65	97	138	386	90	123	37	41	73	80	52
cSF25509	357275	357820	SF25509_c03640	N	Flagellar protein FlgJ [peptidoglycan hydrolase] (EC 3.2.1.-)	546	7	5	675	96	1196	561	266	584	380	265	693	1705	256	598	306	154	342	380	121	565	55	117	222	249	88	423	709	107	1358	616	312	649	413	337	800	1925	270	677	346	169	419	413	144
cSF25509	357892	358260	SF25509_c03650		FIG00985184: hypothetical protein	369	5	3	46	12	272	97	90	34	117	89	159	502	17	80	55	40	76	119	22	89	19	34	13	74	13	18	52	13	310	114	114	42	130	122	177	590	27	94	59	53	83	145	30
cSF25509	358260	358826	SF25509_c03660	U	Type I restriction-modification system methyltransferase subunit	567	11	11	928	101	1662	1194	355	806	640	432	737	3051	452	750	491	181	498	574	208	879	135	237	281	399	171	555	928	101	1662	1194	355	806	640	432	737	3051	452	750	491	181	498	574	208
cSF25509	358847	359836	SF25509_c03670	G	Glycosyl transferase, group 2 family protein	990	9	9	372	73	932	661	308	485	398	291	467	1023	218	457	274	193	342	320	144	586	242	177	242	259	105	571	372	73	932	661	308	485	398	291	467	1023	218	457	274	193	342	320	144
cSF25509	360306	361205	SF25509_c03680	H	Methylenetetrahydrofolate dehydrogenase (NADP+) (EC 1.5.1.5) / Methenyltetrahydrofolate cyclohydrolase (EC 3.5.4.9)	900	7	6	7	0	3	1	0	0	0	0	0	6	2	0	3	0	0	0	0	0	0	0	0	0	0	1	7	0	4	1	0	0	0	1	0	7	4	0	3	0	0	0	0
cSF25509	361210	362241	SF25509_c03690	K	Transcriptional regulator AglR, LacI family	1032	18	16	666	117	1113	603	337	526	427	350	499	1935	175	460	284	219	301	388	238	606	228	212	174	185	177	330	696	119	1203	646	346	549	454	368	526	2047	177	485	293	226	308	462	241
cSF25509	362540	363898	SF25509_c03700	G	Alpha-glucosides-binding periplasmic protein AglE precursor	1359	18	17	4213	478	8407	6337	2102	4553	3726	2883	3686	22967	2059	3893	4871	948	2650	3794	939	3773	3189	776	1252	4118	785	2814	4280	488	8606	6463	2142	4654	3787	2919	3723	23688	2112	3973	4962	975	2703	3879	968
cSF25509	364051	365058	SF25509_c03710	G	ABC alpha-glucoside transporter, inner membrane subunit AglF	1008	9	8	1003	74	1544	1216	247	939	571	394	436	4621	680	761	1337	158	508	838	285	918	649	197	341	917	165	1116	1740	186	2385	1653	344	1385	929	593	984	6261	880	1022	1706	242	693	1185	338
cSF25509	365060	366208	SF25509_c03720	G	Alpha-glucoside transport system permease protein AglG	1149	16	15	2118	163	3979	2977	912	1490	1537	1066	1004	7359	827	1279	1307	406	826	1562	427	1424	1105	457	504	1086	450	1069	2183	171	4195	3138	967	1596	1618	1114	1090	7692	854	1399	1379	431	888	1645	440
cSF25509	366235	367890	SF25509_c03730	G	Alpha-glucosidase AglA	1656	24	19	3884	637	9580	6286	2529	4322	3369	2715	3790	16157	3248	4966	6667	2175	3965	6065	1282	6846	2704	1162	1963	3875	992	3790	4336	747	10937	7164	2793	4900	3596	3058	4127	21359	3676	5595	7716	2500	4391	7285	1468
cSF25509	367911	368999	SF25509_c03740	G	Alpha-glucoside transport ATP-binding protein AglK	1089	18	14	445	85	1435	688	506	439	444	569	637	2626	324	628	457	264	385	573	196	655	321	293	162	363	307	352	648	107	1827	931	575	605	585	630	761	3580	411	801	609	289	505	673	244
cSF25509	369298	369726	SF25509_c03750		FIG00984583: hypothetical protein	429	7	5	188	20	606	316	117	195	147	135	151	819	82	285	152	95	209	307	63	333	176	80	96	144	102	142	394	49	1276	608	232	508	307	270	320	1732	228	622	336	175	386	495	170
cSF25509	369777	370142	SF25509_c03760	S	Gfa-like protein	366	6	4	514	107	1624	828	520	642	479	554	719	3378	283	926	621	350	582	715	243	924	325	288	317	393	224	465	606	124	1851	976	564	715	590	620	833	4196	320	1026	928	376	658	803	266
cSF25509	370170	371990	SF25509_c03770	EG	Phosphogluconate dehydratase (EC 4.2.1.12)	1821	19	14	350	93	447	166	109	120	53	113	84	331	67	97	27	101	46	33	52	63	13	77	11	15	25	12	387	101	503	180	122	129	60	129	101	408	73	107	31	108	50	33	55
cSF25509	371971	372084	SF25509_c03780		hypothetical protein	114	1	0	0	0	0	0	0	0	0	0	0	0	0	0	0	0	0	0	0	0	0	0	0	0	0	0	1	1	5	1	1	0	2	2	5	8	1	1	1	3	0	0	0
cSF25509	372117	372815	SF25509_c03790	G	6-phosphogluconolactonase (EC 3.1.1.31), eukaryotic type	699	11	7	256	367	396	174	722	313	56	477	213	148	327	71	14	454	36	30	603	73	4	545	29	18	159	23	346	709	961	268	1456	496	95	1145	524	427	510	177	27	1225	94	98	1094
cSF25509	372825	374300	SF25509_c03800	G	Glucose-6-phosphate 1-dehydrogenase (EC 1.1.1.49)	1476	23	21	1439	193	2889	1170	563	614	588	449	490	4108	385	867	381	225	409	410	137	473	53	137	109	185	55	152	1800	260	3226	1290	635	731	676	523	598	4735	477	957	412	323	453	441	311
cSF25509	374478	375764	SF25509_c03810	E	Oxidoreductase	1287	27	24	1608	200	2862	2028	746	1334	1247	669	973	4062	541	753	1032	375	706	1008	357	1085	475	402	266	515	218	738	1907	236	3273	2229	854	1504	1401	772	1123	4565	604	853	1173	443	843	1168	440
cSF25509	375781	377217	SF25509_c03820	E	glutamine synthetase family protein	1437	23	22	495	162	1361	318	482	516	200	523	616	1287	246	735	198	331	378	377	227	638	174	232	171	196	129	278	516	166	1392	338	489	533	205	545	618	1324	277	746	208	337	384	383	246
cSF25509	377398	378582	SF25509_c03830	R	FIG00986488: hypothetical protein	1185	16	13	316	48	554	329	215	214	234	246	309	961	230	278	229	184	176	187	154	200	207	159	90	182	152	223	399	54	706	435	264	281	288	288	344	1176	266	336	282	200	220	248	172
cSF25509	378830	378970	SF25509_c03840		hypothetical protein	141	1	0	0	0	0	0	0	0	0	0	0	0	0	0	0	0	0	0	0	0	0	0	0	0	0	0	307	70	1596	1017	479	781	527	354	438	2392	235	748	711	364	583	697	178
cSF25509	379318	381843	SF25509_c03850	NT	Methyl-accepting chemotaxis protein	2526	19	14	555	62	1059	767	175	577	336	225	427	1691	199	488	317	180	336	323	150	591	133	106	213	219	104	472	708	86	1418	1068	225	735	460	285	547	2284	247	634	466	223	428	514	180
cSF25509	381932	382123	SF25509_c03860		hypothetical protein	192	4	2	28	12	107	49	40	35	10	60	48	82	30	60	44	22	31	41	9	93	14	17	22	17	22	31	52	15	187	71	59	46	36	81	101	245	33	105	47	36	52	82	12
cSF25509	382222	383088	SF25509_c03870	K	Transcriptional regulator, LysR family	867	9	8	328	42	1479	680	387	376	355	346	308	1182	154	498	280	239	295	499	115	599	226	210	140	220	153	269	400	44	1605	757	398	448	388	359	377	1309	162	569	332	246	348	560	118
cSF25509	383268	383507	SF25509_c03880		FIG00984811: hypothetical protein	240	1	0	0	0	0	0	0	0	0	0	0	0	0	0	0	0	0	0	0	0	0	0	0	0	0	0	98	15	190	105	78	103	90	87	113	276	70	125	45	59	90	68	50
cSF25509	383638	383805	SF25509_c03890	C	Isocitrate lyase (EC 4.1.3.1)	168	2	1	0	0	0	0	0	0	0	0	0	0	0	0	0	0	0	0	0	0	0	0	0	0	0	0	14	2	25	20	26	16	3	24	1	26	18	13	5	22	7	7	17
cSF25509	384035	385444	SF25509_c03900	R	Predicted transcriptional regulator	1410	15	13	1220	224	2818	2208	936	1424	1394	928	1703	4954	496	1695	1331	734	1219	1828	386	2016	1199	366	720	1290	356	1226	1443	263	3403	2459	1190	1682	1706	1186	2093	6083	775	2234	1592	952	1682	2288	543
cSF25509	385465	386151	SF25509_c03910		hypothetical protein	687	20	17	603	56	951	744	334	524	338	357	563	1988	300	439	323	225	294	400	257	546	279	257	233	268	191	341	611	61	1006	797	347	565	360	381	590	2199	312	466	341	242	310	430	276
cSF25509	386924	388018	SF25509_c03920	E	Putrescine ABC transporter putrescine-binding protein PotF (TC 3.A.1.11.2)	1095	31	29	6832	1180	17750	11274	3852	6808	6197	4156	5764	35261	3870	7291	13511	3462	6346	13303	2400	12522	8650	2116	3392	8237	1688	7006	7223	1243	18811	12042	4126	7183	6781	4439	6144	37641	4127	7791	14417	3766	6725	14277	2561
cSF25509	388149	389294	SF25509_c03930	E	Putrescine transport ATP-binding protein PotG (TC 3.A.1.11.2)	1146	12	10	499	102	1513	751	361	385	595	458	723	2619	185	590	846	242	521	768	153	775	546	195	209	536	139	330	538	111	1716	826	397	428	627	506	781	3045	195	678	896	281	598	891	171
cSF25509	389299	390210	SF25509_c03940	E	Putrescine transport system permease protein PotH (TC 3.A.1.11.2)	912	18	15	2281	246	3874	2764	725	1704	1463	912	1386	9575	946	1440	3292	416	1354	2062	564	2167	1431	427	579	1893	245	1724	2389	258	4216	2947	785	1771	1572	968	1442	10097	971	1512	3342	458	1432	2213	588
cSF25509	390214	391035	SF25509_c03950	E	Putrescine transport system permease protein PotI (TC 3.A.1.11.2)	822	5	5	589	54	1487	1124	369	586	602	321	555	3352	255	630	985	209	452	889	167	718	417	157	209	473	94	440	589	54	1487	1124	369	586	602	321	555	3352	255	630	985	209	452	889	167
cSF25509	391042	392262	SF25509_c03960	M	AsmA family protein	1221	11	10	308	38	450	210	133	206	137	130	181	647	188	200	134	89	168	181	100	153	86	63	58	77	53	135	422	41	531	303	144	293	200	150	202	924	238	255	203	97	235	214	142
cSF25509	392259	392801	SF25509_c03970	M	AsmA family protein	543	3	3	19	3	44	22	14	23	10	11	18	57	10	11	14	9	8	12	9	24	1	4	4	10	6	5	19	3	44	22	14	23	10	11	18	57	10	11	14	9	8	12	9
cSF25509	393029	394981	SF25509_c03980	I	Acetoacetyl-CoA synthetase (EC 6.2.1.16)	1953	19	19	994	89	1744	796	388	813	445	395	781	2894	214	857	452	212	591	533	216	1053	264	181	351	338	211	645	994	89	1744	796	388	813	445	395	781	2894	214	857	452	212	591	533	216
cSF25509	395347	397029	SF25509_c03990	P	Ferric iron ABC transporter, permease protein	1683	21	19	939	141	1489	1021	540	699	612	629	890	1545	295	448	62	103	65	73	43	82	84	122	38	53	46	48	967	152	1643	1055	603	747	650	679	1000	1717	307	492	83	127	110	100	50
cSF25509	397111	400476	SF25509_c04000	T	Sensory histidine kinase AtoS	3366	26	21	4	0	7	0	2	2	1	0	1	71	0	0	1	1	2	1	1	1	0	1	0	0	0	0	6	0	10	0	2	2	2	0	1	71	0	0	1	1	2	1	1
cSF25509	400798	401244	SF25509_c04010	S	Methyl-accepting chemotaxis protein	447	4	3	1140	186	2668	1881	976	1558	1220	1389	1803	4874	851	765	2406	1234	1308	2609	728	2309	1437	764	913	1862	690	2281	1176	195	2806	2012	1016	1643	1300	1435	1888	5616	886	832	2543	1292	1384	2762	758
cSF25509	401600	402481	SF25509_c04030	K	Transcriptional regulator, LysR family	882	12	10	1016	153	1830	1276	443	859	685	465	874	3516	348	776	564	381	566	691	272	999	388	277	377	483	310	693	1080	182	2013	1324	504	943	746	563	1058	4228	385	912	619	463	732	793	305
cSF25509	402611	404107	SF25509_c04040	C	Methylmalonate-semialdehyde dehydrogenase (EC 1.2.1.27)	1497	19	17	22234	11266	28416	22199	34293	18249	24147	74537	29821	33056	38182	8198	12487	8237	8846	11866	34146	23810	6690	65642	38312	28198	68522	70897	23473	12448	31710	23422	37483	19613	25021	83562	32546	36301	43216	9044	13727	10494	9967	12801	40085
cSF25509	404298	405416	SF25509_c04050	S	FIG00575229: hypothetical protein	1119	23	22	7717	976	14621	8967	3077	5504	5133	3178	4554	23340	2955	6366	5182	3066	5038	8905	1729	8994	4400	1638	2207	4555	1373	4798	7718	976	14626	8969	3077	5506	5133	3182	4556	23371	2957	6373	5186	3066	5039	8912	1729
cSF25509	405508	406461	SF25509_c04060	O	Zn-dependent protease with chaperone function	954	10	9	620	76	1640	990	398	516	552	435	633	3109	298	659	851	304	508	834	229	776	513	254	240	556	193	467	650	87	1764	1043	409	546	576	446	654	3208	301	720	869	312	540	877	239
cSF25509	406458	406961	SF25509_c04070	I	cytosolic long-chain acyl-CoA thioester hydrolase family protein	504	5	5	210	24	414	268	75	128	168	109	190	446	67	168	117	67	120	135	31	195	41	29	56	78	37	86	210	24	414	268	75	128	168	109	190	446	67	168	117	67	120	135	31
cSF25509	407351	408394	SF25509_c04080	P	Ferric iron ABC transporter, iron-binding protein	1044	14	12	948	157	1786	1322	571	812	858	767	870	2388	394	526	83	99	75	94	63	115	144	136	62	72	45	56	1171	161	2184	1637	606	995	1000	796	905	3862	490	710	280	110	179	302	128
cSF25509	408579	409043	SF25509_c04090	K	Iron-responsive repressor RirA	465	6	6	3930	920	7423	4293	4405	4928	4381	5666	5102	11022	3383	8313	1408	1417	2127	2490	789	3011	2188	1378	1261	2073	951	2631	3930	920	7423	4293	4405	4928	4381	5666	5102	11022	3383	8313	1408	1417	2127	2490	789
cSF25509	409049	409330	SF25509_c04100		hypothetical protein	282	5	4	213	26	291	223	59	173	98	59	76	501	84	157	95	36	70	93	47	147	81	42	48	69	26	91	213	26	292	224	59	173	98	59	76	568	84	157	96	36	70	93	47
cSF25509	409355	410950	SF25509_c04110	E	Dipeptide-binding ABC transporter, periplasmic substrate-binding component (TC 3.A.1.5.2)	1596	27	23	10303	3398	28043	22463	16116	16591	19488	19292	19147	53607	13598	15123	16102	16363	10928	19324	11185	18318	11673	9780	8919	14674	6009	13455	12082	4039	34450	28759	20136	20942	23971	25493	23161	64221	19858	19136	23633	21172	13898	25396	17424
cSF25509	411060	412064	SF25509_c04120	EP	Dipeptide transport system permease protein DppB (TC 3.A.1.5.2)	1005	12	10	1842	389	4337	4051	1496	2710	3322	1954	2071	10326	2293	2549	3485	1493	2008	3193	1786	3204	2045	1172	1608	2689	707	2542	1974	408	4726	4270	1596	2889	3454	2063	2168	10750	2345	2736	3600	1557	2123	3338	1824
cSF25509	412075	412983	SF25509_c04130	EP	Dipeptide transport system permease protein DppC (TC 3.A.1.5.2)	909	12	10	1152	283	4155	3350	1265	2077	2103	1628	2125	9281	1107	2190	2166	1350	1460	2695	947	2614	1141	934	1007	1623	518	1461	1197	296	4340	3466	1289	2133	2200	1668	2194	9654	1140	2257	2270	1386	1518	2802	977
cSF25509	412985	413839	SF25509_c04140	EP	Dipeptide transport ATP-binding protein DppD (TC 3.A.1.5.2)	855	8	8	799	165	2914	1967	872	1206	1567	1043	1681	6927	844	1672	1655	844	1126	1721	669	1687	869	534	679	1300	327	1141	799	165	2914	1967	872	1206	1567	1043	1681	6927	844	1672	1655	844	1126	1721	669
cSF25509	413836	414663	SF25509_c04150	O	Dipeptide transport ATP-binding protein DppF (TC 3.A.1.5.2)	828	16	13	999	195	3255	1539	658	953	1226	1043	1556	7416	540	1376	1389	594	1193	1191	395	1615	439	489	414	967	323	672	1044	203	3389	1620	686	1010	1322	1073	1622	8353	598	1462	1435	608	1243	1262	419
cSF25509	414861	415205	SF25509_c04160	V	RidA/YER057c/UK114 superfamily, group 2, YoaB-like protein	345	5	5	954	118	2553	1620	679	1153	975	688	1028	6585	664	1463	1572	431	1059	1603	404	1623	1002	353	531	1040	230	939	954	118	2553	1620	679	1153	975	688	1028	6585	664	1463	1572	431	1059	1603	404
cSF25509	415463	415633	SF25509_c04170		HYPOTHETICAL TRANSMEMBRANE PROTEIN	171	5	4	253	36	410	297	65	283	215	116	188	1352	156	235	353	53	143	245	91	238	216	59	174	303	49	212	299	56	762	524	135	355	345	199	286	1679	181	343	529	108	225	540	126
cSF25509	415794	416921	SF25509_c04180	R	transport protein	1128	7	6	245	37	467	227	125	233	188	184	322	760	162	254	162	81	151	184	114	222	83	75	144	128	72	465	245	39	484	235	129	238	194	191	326	790	168	259	168	82	156	186	120
cSF25509	417004	417801	SF25509_c04190	K	DNA-directed RNA polymerase specialized sigma subunit, sigma24-like	798	11	9	473	49	1147	642	371	523	493	379	435	2145	295	612	434	217	368	533	254	593	264	175	290	315	205	470	545	64	1726	984	436	597	786	447	529	2689	350	726	529	255	426	740	272
cSF25509	417974	418165	SF25509_c04200		hypothetical protein	192	4	4	117	18	261	113	66	92	84	92	166	430	62	113	103	49	106	101	56	122	29	42	46	65	33	93	117	18	261	113	66	92	84	92	166	430	62	113	103	49	106	101	56
cSF25509	418265	418513	SF25509_c04210		Lipoprotein, VirB7-like	249	9	9	330	15	481	307	84	238	192	87	179	1234	117	221	325	50	148	326	58	206	80	87	85	258	49	138	330	15	481	307	84	238	192	87	179	1234	117	221	325	50	148	326	58
cSF25509	418594	418875	SF25509_c04220		hypothetical protein	282	4	4	145	11	238	221	48	151	105	54	85	553	93	122	142	36	69	184	69	126	105	26	49	119	15	60	145	11	238	221	48	151	105	54	85	553	93	122	142	36	69	184	69
cSF25509	419182	419346	SF25509_c04230	S	protein of unknown function DUF1328	165	6	5	91	9	242	141	53	117	69	60	107	540	48	136	113	46	81	76	32	144	41	63	44	92	48	109	104	19	344	188	101	146	80	160	166	627	78	175	148	84	114	120	53
cSF25509	419581	420819	SF25509_c04240	E	D-amino acid dehydrogenase small subunit (EC 1.4.99.1)	1239	19	16	1013	144	1899	935	453	805	553	526	1107	2294	417	912	656	342	673	558	347	973	426	358	467	402	224	723	1025	147	1949	957	481	823	563	542	1172	2427	427	950	664	382	724	568	353
cSF25509	421050	421295	SF25509_c04250		conserved hypothetical protein	246	1	1	8	3	36	19	9	19	7	9	15	131	2	16	9	5	8	11	3	9	0	3	5	3	5	19	8	3	36	19	9	19	7	9	15	131	2	16	9	5	8	11	3
cSF25509	421361	421915	SF25509_c04260	S	FIG01074392: hypothetical protein	555	4	4	160	30	249	156	52	128	124	62	195	407	66	126	101	41	69	82	43	120	87	32	59	87	21	91	160	30	249	156	52	128	124	62	195	407	66	126	101	41	69	82	43
cSF25509	422137	422526	SF25509_c04270		miscellaneous%3B hypothetical/partial homology	390	3	3	69	20	212	72	118	87	82	110	133	333	62	86	25	66	54	65	69	61	18	62	44	28	66	73	69	20	212	72	118	87	82	110	133	333	62	86	25	66	54	65	69
cSF25509	422676	422807	SF25509_c04280		hypothetical protein	132	4	3	23	6	60	29	9	34	22	21	53	95	25	55	39	11	47	19	13	46	9	19	29	18	15	53	23	6	60	30	9	34	22	21	53	99	25	55	39	11	47	19	13
cSF25509	422811	423950	SF25509_c04290	R	Fumarylacetoacetate hydrolase family protein	1140	7	5	111	21	245	184	69	164	108	97	230	423	68	125	184	46	116	119	34	148	128	38	81	117	32	183	129	26	307	202	101	181	121	139	265	477	80	161	192	60	145	139	45
cSF25509	424053	424418	SF25509_c04300		FIG01074358: hypothetical protein	366	5	3	4	1	15	1	2	7	6	6	18	147	0	4	2	3	18	0	1	7	2	0	4	2	1	3	21	3	66	25	17	39	18	27	32	216	28	46	26	26	39	20	15
cSF25509	424716	427673	SF25509_c04310	Q	Alkaline phosphatase (EC 3.1.3.1)	2958	56	49	1461	205	3400	2181	859	1596	1453	1122	1614	5698	729	1425	1209	724	852	1386	708	1588	1030	675	658	982	556	1127	1549	220	3561	2255	942	1705	1520	1190	1771	6009	763	1526	1272	772	917	1443	754
cSF25509	427816	428121	SF25509_c04320		hypothetical protein	306	5	5	411	74	835	507	486	344	408	612	353	1145	265	328	215	206	171	383	183	319	264	226	152	230	193	216	411	74	835	507	486	344	408	612	353	1145	265	328	215	206	171	383	183
cSF25509	428130	428927	SF25509_c04330	R	FIG00983866: hypothetical protein	798	15	14	489	80	1002	619	310	628	441	293	583	1692	288	588	412	222	361	376	215	558	206	195	287	317	143	865	490	80	1008	623	312	632	444	300	590	1782	289	594	415	222	364	381	216
cSF25509	429022	430239	SF25509_c04340		Malic enzyme	1218	7	4	231	46	524	412	170	171	341	153	220	657	111	148	156	92	96	168	114	159	81	112	91	106	106	99	291	51	601	460	183	213	372	178	259	887	134	174	190	106	102	189	128
cSF25509	430283	430915	SF25509_c04350	O	FOG: WD40-like repeat	633	4	4	69	10	279	283	56	94	156	67	63	619	52	74	97	28	53	186	40	82	174	43	33	118	45	47	69	10	279	283	56	94	156	67	63	619	52	74	97	28	53	186	40
cSF25509	431002	431172	SF25509_c04360		hypothetical protein	171	4	4	285	34	531	323	176	260	199	119	162	573	87	232	113	101	136	176	79	250	97	86	92	98	70	157	285	34	531	323	176	260	199	119	162	573	87	232	113	101	136	176	79
cSF25509	431234	432997	SF25509_c04370	R	Adenylate cyclase (EC 4.6.1.1)	1764	39	32	1477	204	2747	1895	813	1319	1162	968	1315	5024	718	1372	1093	676	931	1175	671	1491	1115	605	646	907	486	1156	1736	259	3308	2237	938	1563	1321	1162	1503	5817	890	1626	1311	767	1081	1338	783
cSF25509	433376	434596	SF25509_c04380	LX	Integrase	1221	27	27	1415	165	2728	1876	731	1143	1110	895	1060	6254	760	1051	1134	545	702	1318	508	1202	807	557	468	850	461	874	1415	165	2728	1876	731	1143	1110	895	1060	6254	760	1051	1134	545	702	1318	508
cSF25509	434600	434929	SF25509_c04390		hypothetical protein	330	8	8	1431	729	2062	58	373	988	41	665	1312	176	198	60	2	3	15	1	5	5	1	19	6	5	26	11	1431	729	2062	58	373	988	41	665	1312	176	198	60	2	3	15	1	5
cSF25509	435712	435837	SF25509_c04400		hypothetical protein	126	2	1	6	0	28	19	22	14	4	25	7	59	9	14	4	8	5	1	7	13	2	7	3	3	9	5	77	4	206	183	40	51	92	35	46	344	20	33	40	17	23	61	14
cSF25509	435879	436238	SF25509_c04410	L	hypothetical protein	360	4	4	244	24	501	345	80	167	290	106	208	964	87	162	141	82	113	178	63	156	105	72	71	127	95	186	244	24	501	345	80	167	290	106	208	964	87	162	141	82	113	178	63
cSF25509	436303	437790	SF25509_c04420	K	hypothetical protein	1488	33	29	940	101	1686	1293	418	920	691	538	540	3278	556	666	759	366	424	747	409	868	599	740	379	591	347	682	976	110	1789	1345	451	943	735	573	563	3514	576	695	852	390	444	818	428
cSF25509	438340	439008	SF25509_c04430		Endonuclease	669	15	13	684	77	1451	833	338	634	441	452	616	2178	408	657	714	203	382	546	299	712	340	378	345	419	214	563	729	90	1513	851	347	672	469	474	674	2342	459	685	736	222	426	570	321
cSF25509	439206	439964	SF25509_c04440		hypothetical protein	759	18	14	810	115	1563	926	503	863	639	551	817	2531	391	741	519	332	510	523	329	913	317	299	467	398	242	647	1044	158	2147	1281	679	1117	861	777	989	3373	590	1067	738	472	723	837	482
cSF25509	439932	440972	SF25509_c04450		Endonuclease	1041	20	19	640	71	1463	992	244	764	430	339	450	2515	363	657	620	217	426	648	235	817	314	239	241	464	164	451	703	82	1581	1073	282	855	462	385	483	2770	425	722	696	245	460	718	280
cSF25509	440962	441981	SF25509_c04460		hypothetical protein	1020	24	20	1526	223	3490	1836	899	1375	1271	903	1459	5469	736	1489	1371	617	1072	1649	466	1517	1246	582	478	1362	341	910	1642	244	4227	2236	1010	1537	1410	1065	1643	6389	851	1726	1632	702	1251	1942	541
cSF25509	441972	443822	SF25509_c04470	L	FIG00943766: hypothetical protein	1851	36	31	1229	199	3060	1818	837	1391	905	888	1258	5586	716	1470	1191	721	904	1299	446	1722	702	914	464	753	469	942	1308	204	3210	1945	867	1462	961	930	1317	5974	741	1543	1270	744	940	1358	467
cSF25509	443819	444721	SF25509_c04480		hypothetical protein	903	18	16	792	118	1252	770	350	720	506	390	865	2980	330	659	559	228	450	570	218	657	583	200	355	465	130	636	856	135	1468	883	439	806	587	466	985	3325	360	748	611	360	518	692	264
cSF25509	445786	447468	SF25509_c04490	L	Modification methylase	1683	46	39	8	0	9	10	1	7	4	1	0	13	2	4	3	2	4	0	3	7	0	0	4	1	0	3	26	1	20	18	1	13	12	3	2	44	19	8	14	2	8	2	6
cSF25509	448047	449012	SF25509_c04500	L	DNA helicase II related protein	966	30	27	2088	266	4597	2647	1085	1527	1562	1076	1601	9291	801	1964	1440	781	1397	1943	561	2524	1176	637	696	1173	565	1412	2125	267	4673	2712	1096	1562	1600	1093	1611	9482	814	1989	1498	789	1409	1989	565
cSF25509	449726	451552	SF25509_c04510		hypothetical protein	1827	28	24	2548	499	6170	3135	1653	2221	2387	1806	3250	11569	1330	3052	2309	1392	2720	2885	812	3772	1955	923	1352	2121	601	2009	2906	530	6790	3541	1792	2534	2692	1947	3475	13385	1495	3362	2507	1513	2998	3283	868
cSF25509	451549	454740	SF25509_c04520	L	Superfamily II DNA and RNA helicase	3192	58	53	4733	1169	12234	7134	3395	4845	4281	3722	5540	26990	2898	5594	4841	3229	4701	6459	1805	7899	3952	1826	2784	4083	1705	4727	5053	1266	13290	7701	3627	5220	4780	4106	6500	31099	3129	6360	5680	3391	5404	6947	1935
cSF25509	454737	456782	SF25509_c04530	L	ATP-dependent DNA helicase RecQ	2046	39	34	1896	312	4456	2516	1099	1680	1571	1359	2105	11550	960	1890	1988	1036	1764	2209	692	2553	1975	697	875	1764	636	1691	2238	376	5131	2888	1241	1968	1825	1521	2465	13511	1135	2246	2365	1193	2058	2675	804
cSF25509	456789	456971	SF25509_c04540		hypothetical protein	183	3	2	28	3	94	64	23	50	27	24	46	359	27	42	15	17	37	40	13	55	16	17	23	11	13	37	74	5	168	108	32	86	47	34	55	639	45	65	47	21	64	74	18
cSF25509	457256	460231	SF25509_c04550		hypothetical protein	2976	47	42	2346	319	5270	3451	1490	1938	2232	1615	1833	9296	1210	2284	1708	1103	1593	2387	939	2651	1476	955	881	1748	825	1800	2435	331	5446	3548	1556	1987	2328	1677	1914	9678	1251	2350	1777	1149	1642	2454	965
cSF25509	460231	463179	SF25509_c04560	KL	helicase domain protein	2949	59	50	1318	186	3059	1987	800	1320	1178	948	1091	6710	878	1427	1126	605	917	1240	658	1547	819	832	609	748	519	1131	1851	237	4244	2569	970	1769	1451	1148	1416	8989	1072	1885	1511	725	1283	1806	755
cSF25509	464609	465187	SF25509_c04570	R	7,8 dihydropteroate synthase (methanopterin)	579	10	9	175	29	353	208	79	209	138	141	256	680	91	188	180	43	122	106	60	217	70	62	77	115	59	171	180	29	372	222	80	218	156	142	260	819	94	201	185	47	127	114	63
cSF25509	466576	467058	SF25509_c04580		hypothetical protein	483	14	11	245	15	426	271	104	204	137	94	114	1126	54	206	111	62	99	143	42	234	79	46	92	81	30	119	349	24	585	376	152	329	177	135	197	1385	109	323	177	89	144	211	79
cSF25509	467321	467584	SF25509_c04590		hypothetical protein	264	8	7	318	31	474	301	166	183	165	198	175	971	212	246	189	149	130	247	113	290	80	135	75	126	124	261	403	48	615	378	192	244	219	233	225	1970	280	304	413	171	161	355	140
cSF25509	467609	467782	SF25509_c04600		hypothetical protein	174	7	5	44	8	98	43	31	36	24	33	46	233	43	40	33	19	36	24	41	59	12	23	26	22	39	58	118	13	196	117	67	94	83	68	97	630	81	73	61	53	77	81	71
cSF25509	468053	470071	SF25509_c04610	L	Superfamily I DNA and RNA helicases	2019	61	56	1753	252	3953	2694	1082	1863	1401	1294	1501	7394	1002	1574	1599	728	1020	1646	758	1955	1153	755	786	1282	713	1409	1803	256	4057	2749	1091	1924	1432	1318	1542	7922	1053	1616	1648	738	1054	1676	774
cSF25509	470093	470374	SF25509_c04620	X	Mobile element protein	282	6	6	150	26	352	228	167	139	130	143	178	857	100	180	121	102	121	140	83	163	87	101	73	88	78	123	150	26	352	228	167	139	130	143	178	857	100	180	121	102	121	140	83
cSF25509	470371	471198	SF25509_c04630	X	Mobile element protein	828	17	17	773	94	1795	998	330	705	565	393	579	2598	400	849	756	347	561	876	274	1120	577	327	322	590	197	570	773	94	1795	998	330	705	565	393	579	2598	400	849	756	347	561	876	274
cSF25509	471267	472652	SF25509_c04640		hypothetical protein	1386	46	40	1950	247	3935	2689	1163	1859	1615	1317	1485	7453	1032	1636	1605	773	1069	1578	844	1841	1335	874	719	1279	723	1315	2207	354	4850	3135	1375	2117	1899	1697	2154	9062	1386	2196	2586	955	1724	1868	1003
cSF25509	472676	474664	SF25509_c04650	T	FOG: Ankyrin repeat	1989	73	59	1861	199	3647	2470	971	1649	1492	1117	1362	7736	976	1511	1444	683	893	1637	708	1778	1119	771	677	1169	703	1226	2124	226	4303	2866	1105	1869	1705	1270	1522	8864	1081	1799	1632	754	1077	1932	799
cSF25509	474964	475428	SF25509_c04660		Mobile element protein	465	3	3	86	7	188	122	55	86	62	35	70	186	32	79	42	23	45	44	27	106	34	28	39	39	23	42	86	7	188	122	55	86	62	35	70	186	32	79	42	23	45	44	27
cSF25509	475733	476029	SF25509_c04670		hypothetical protein	297	8	7	262	16	465	341	88	283	171	107	123	1012	136	238	205	65	132	194	122	265	127	113	111	132	85	195	266	16	479	347	96	292	173	115	131	1032	138	248	207	68	135	199	124
cSF25509	476029	477651	SF25509_c04680	X	Mobile element protein	1623	23	22	302	36	477	441	119	373	196	147	218	1464	164	246	230	102	154	222	143	261	169	95	151	171	77	239	325	38	496	444	124	386	205	151	239	1573	171	252	243	104	159	230	145
cSF25509	477716	478390	SF25509_c04690	X	Mobile element protein	675	11	11	108	13	173	161	39	173	100	68	85	549	80	98	110	22	61	76	51	101	53	30	112	93	18	112	108	13	173	161	39	173	100	68	85	549	80	98	110	22	61	76	51
cSF25509	478487	479284	SF25509_c04700	X	Mobile element protein	798	7	5	152	38	299	207	68	213	136	99	229	508	59	215	123	40	156	107	34	232	62	44	102	96	44	217	236	69	483	347	172	314	210	212	297	892	123	306	202	104	221	184	107
cSF25509	479359	479703	SF25509_c04710	X	Mobile element protein	345	6	5	214	28	521	358	177	256	196	190	236	873	154	287	168	120	211	197	124	262	85	132	142	133	103	211	232	30	535	370	183	299	206	197	263	966	180	300	188	122	215	201	133
cSF25509	479700	480038	SF25509_c04720	X	Mobile element protein	339	5	4	44	4	77	89	15	65	42	15	39	247	51	55	40	13	32	44	38	32	21	14	24	16	6	55	47	6	102	99	23	68	43	30	62	290	56	70	47	32	45	49	42
cSF25509	480553	481062	SF25509_c04730	G	protein	510	21	17	335	44	863	530	221	343	272	282	341	1487	204	369	283	134	261	314	146	536	474	206	128	247	187	267	373	49	926	582	238	378	288	316	389	1655	237	396	313	152	293	353	164
cSF25509	481621	481968	SF25509_c04740		hypothetical protein	348	9	8	306	58	524	285	201	265	190	204	358	699	122	282	141	139	181	194	112	261	76	127	133	92	89	194	317	59	547	294	203	278	197	207	370	729	127	296	157	139	192	195	114
cSF25509	481983	483545	SF25509_c04750		hypothetical protein	1563	31	29	1841	148	3321	1850	559	1134	1057	718	1177	6311	630	1542	1446	441	1057	1456	483	1885	780	454	580	1189	462	1184	2120	167	3622	2072	602	1250	1173	798	1266	7350	806	1728	1662	476	1213	1714	546
cSF25509	483803	484042	SF25509_c04760		hypothetical protein	240	7	6	284	39	585	431	216	255	331	195	228	800	103	245	156	131	178	196	85	242	73	137	101	141	69	185	288	40	596	440	219	263	334	196	228	820	106	250	156	132	181	198	85
cSF25509	484903	485085	SF25509_c04780		hypothetical protein	183	3	1	0	0	0	0	0	0	0	0	0	0	0	0	0	0	0	0	0	0	0	0	0	0	0	0	9	1	16	4	2	13	4	4	6	33	4	7	8	1	2	6	6
cSF25509	485092	486582	SF25509_c04790	FTP	Exopolyphosphatase (EC 3.6.1.11)	1491	6	5	1	0	2	1	0	0	0	0	0	5	0	1	0	0	0	3	0	0	0	0	0	2	1	1	1	0	2	1	0	0	0	0	0	5	0	1	0	0	0	3	0
cSF25509	486579	487316	SF25509_c04800	J	Heat shock protein FtsJ/RrmJ @ Ribosomal RNA large subunit methyltransferase E (EC 2.1.1.-)	738	3	2	1	0	0	0	0	0	0	0	0	0	0	0	0	0	0	0	0	0	0	0	0	0	0	0	251	5	530	269	74	152	139	64	60	623	51	207	70	71	121	185	51
cSF25509	487319	487702	SF25509_c04810	R	Lactoylglutathione lyase	384	7	5	250	33	595	350	115	283	249	104	184	1573	81	244	173	95	228	221	87	277	101	66	78	123	39	196	795	54	1371	805	343	675	558	246	305	2878	255	623	293	231	460	527	207
cSF25509	487719	489128	SF25509_c04820	G	MFS permease	1410	11	9	798	86	1570	1024	431	763	581	517	688	2148	368	785	421	280	512	583	256	857	387	295	267	370	223	659	976	100	1884	1161	547	903	688	611	879	2739	492	989	490	369	675	703	333
cSF25509	489360	490289	SF25509_c04830	R	Metallo-beta-lactamase family protein	930	15	13	528	86	804	460	282	464	274	371	485	1964	293	406	256	199	292	239	261	449	182	274	191	261	202	351	564	88	856	532	295	504	315	377	515	2172	315	442	277	213	309	278	270
cSF25509	490479	491981	SF25509_c04840	F	Inosine-5'-monophosphate dehydrogenase (EC 1.1.1.205)	1503	12	11	2633	498	3898	1925	2022	1511	938	1705	2398	841	709	926	148	324	623	201	244	1220	21	347	354	67	258	613	2635	499	3901	1928	2025	1514	941	1708	2404	993	715	932	149	331	631	203	244
cSF25509	492053	492469	SF25509_c04850	S	FIG00984518: hypothetical protein	417	7	7	318	55	792	501	273	290	328	218	345	1989	198	382	284	143	259	422	123	405	189	129	146	261	130	317	318	55	792	501	273	290	328	218	345	1989	198	382	284	143	259	422	123
cSF25509	492614	493642	SF25509_c04860	G	Alcohol dehydrogenase (EC 1.1.1.1)	1029	12	11	290	41	362	251	171	246	211	193	400	755	83	204	156	89	142	135	101	181	86	67	54	134	57	188	293	41	374	260	171	253	217	196	402	789	83	215	162	93	148	138	102
cSF25509	493664	493777	SF25509_c04870		hypothetical protein	114	2	2	122	11	251	142	69	163	70	85	130	372	47	149	130	44	94	70	74	158	66	137	69	82	36	97	122	11	251	142	69	163	70	85	130	372	47	149	130	44	94	70	74
cSF25509	493728	494651	SF25509_c04880	Q	Dienelactone hydrolase family	924	16	16	786	136	1643	1017	466	624	573	564	844	3123	294	699	697	326	536	689	208	901	399	296	295	514	222	520	786	136	1643	1017	466	624	573	564	844	3123	294	699	697	326	536	689	208
cSF25509	494698	495609	SF25509_c04890	K	Hydrogen peroxide-inducible genes activator	912	10	6	313	63	962	551	203	315	514	185	588	2729	221	480	360	194	383	542	139	497	377	94	217	390	93	529	1828	165	3711	2287	727	1395	1791	665	1687	7469	805	1917	1201	697	1349	2133	440
cSF25509	495784	496770	SF25509_c04900	K	FIG049039: Transcriptional regulator, LysR family	987	17	11	5567	1939	20119	11853	7234	11167	8831	8498	16638	37787	8382	13281	9791	8046	9637	15766	4710	17937	16628	4683	7051	9915	3142	14645	5880	1983	20901	12272	7458	11528	9165	8814	17268	39796	8698	13754	10333	8238	9991	16230	4886
cSF25509	496940	497236	SF25509_c04910		FIG00986822: hypothetical protein	297	3	3	670	204	2485	1633	1423	963	1112	1419	623	5607	1705	1176	1328	775	583	1609	593	1016	1944	661	341	1137	478	901	670	204	2485	1633	1423	963	1112	1419	623	5607	1705	1176	1328	775	583	1609	593
cSF25509	497546	498364	SF25509_c04920	S	FIG00983684: hypothetical protein	819	11	8	1934	267	3360	2091	659	1822	866	755	1103	6092	1024	1646	2258	602	1312	2123	474	2674	1165	408	806	1493	342	1575	3189	601	5325	3348	1262	2831	1657	1346	2054	10006	1735	2715	3157	1145	2216	3321	854
cSF25509	498465	499838	SF25509_c04930	H	Glutamate--cysteine ligase (EC 6.3.2.2)	1374	22	16	1701	190	1084	460	361	316	390	453	216	823	99	27	169	21	27	22	32	37	21	23	10	32	14	26	2185	257	2174	1134	669	713	758	776	662	3497	329	378	554	278	393	498	174
cSF25509	499943	500062	SF25509_c04940		hypothetical protein	120	1	1	63	9	154	87	49	42	66	31	51	164	36	57	32	24	22	51	29	40	7	33	18	25	19	30	63	9	154	87	49	42	66	31	51	164	36	57	32	24	22	51	29
cSF25509	500085	500822	SF25509_c04950	J	Ribosomal RNA small subunit methyltransferase E (EC 2.1.1.-)	738	5	5	440	102	1115	801	251	554	433	277	586	2416	174	437	718	149	410	666	106	658	404	105	200	599	115	447	440	102	1115	801	251	554	433	277	586	2416	174	437	718	149	410	666	106
cSF25509	500833	502341	SF25509_c04960	P	Probable low-affinity inorganic phosphate transporter	1509	19	17	626	124	1389	707	623	591	359	593	779	2135	367	619	289	377	344	406	301	609	174	337	256	189	219	374	639	124	1422	724	623	630	363	597	806	2185	377	635	298	380	355	411	311
cSF25509	502456	502962	SF25509_c04970	V	NUDIX hydrolase	507	7	6	208	67	427	173	327	314	128	295	293	394	161	216	64	178	108	59	176	185	31	248	81	39	159	147	261	84	621	352	429	404	246	455	435	982	272	301	367	261	156	440	235
cSF25509	503214	504005	SF25509_c04980	K	Glycolate utilization operon transcriptional activator GlcC	792	8	6	93	19	261	129	132	82	72	139	135	368	55	82	66	107	69	93	78	72	74	68	25	45	61	41	117	23	386	206	160	121	122	167	178	656	71	108	109	123	95	140	88
cSF25509	504216	505502	SF25509_c04990	S	Mlr6914 protein	1287	14	13	380	46	816	577	233	330	331	257	301	1241	204	321	266	162	216	362	108	415	136	148	156	194	96	266	479	53	1023	750	279	426	394	310	351	1479	241	390	336	184	255	437	126
cSF25509	505526	506425	SF25509_c05000	K	Transcriptional regulator, LysR family, in glycolate utilization operon	900	14	11	173	29	431	232	160	206	173	161	255	854	107	229	126	90	172	135	95	224	76	87	81	115	73	274	178	30	448	250	163	212	181	172	262	1029	111	237	129	93	180	141	97
cSF25509	506617	508056	SF25509_c05010	C	Glycolate dehydrogenase (EC 1.1.99.14), subunit GlcD	1440	22	21	834	91	1066	901	308	755	512	311	505	2339	294	497	365	182	371	432	204	560	221	176	248	349	122	437	945	100	1202	1023	335	882	532	357	542	2522	344	578	440	194	464	497	242
cSF25509	508053	509264	SF25509_c05020	C	Glycolate dehydrogenase (EC 1.1.99.14), FAD-binding subunit GlcE	1212	11	11	575	55	1002	781	238	529	564	210	653	1816	175	433	373	120	338	359	107	440	233	114	172	327	91	340	575	55	1002	781	238	529	564	210	653	1816	175	433	373	120	338	359	107
cSF25509	509416	509796	SF25509_c05030	S	hypothetical protein	381	7	6	299	52	646	372	186	293	244	221	350	1152	122	335	273	94	244	238	87	352	163	77	142	179	50	272	317	53	676	394	203	298	251	232	369	1161	123	349	280	101	256	245	88
cSF25509	509852	511147	SF25509_c05040	C	Glycolate dehydrogenase (EC 1.1.99.14), iron-sulfur subunit GlcF	1296	22	19	1987	268	2723	2519	849	1719	1456	819	1207	4274	685	1215	1011	425	837	1018	461	1455	529	326	545	842	320	902	2097	281	2920	2617	929	1848	1559	940	1399	4718	744	1352	1069	504	930	1086	505
cSF25509	511320	512483	SF25509_c05050	X	Mobile element protein	1164	11	9	716	92	1155	569	336	591	537	337	810	2154	240	556	331	234	341	419	181	527	219	188	263	339	146	516	900	102	1517	824	427	743	633	431	935	2613	333	712	489	295	429	607	222
cSF25509	512663	513358	SF25509_c05060	M	ErfK/YbiS/YcfS/YnhG	696	11	11	1868	216	4130	2679	1352	2493	1553	1184	1446	5574	1272	2567	2075	1336	2017	2345	1045	3481	1515	736	1388	1435	486	2306	1868	216	4130	2679	1352	2493	1553	1184	1446	5574	1272	2567	2075	1336	2017	2345	1045
cSF25509	513646	514389	SF25509_c05070	M	Uncharacterized protein, possibly including a L,D-transpeptidase domain	744	15	12	1117	73	2005	1017	316	1294	433	240	665	2809	183	828	317	177	518	545	127	654	258	140	237	326	91	710	1174	79	2091	1122	340	1323	465	267	713	3149	205	887	351	201	537	601	137
cSF25509	514572	515249	SF25509_c05080	L	DNA-3-methyladenine glycosylase (EC 3.2.2.20)	678	7	6	6031	1220	9391	5450	2441	7880	2391	1124	3502	24613	2772	4604	2095	1583	2953	2180	678	3505	557	421	667	1785	427	1599	7380	1505	11654	7449	3415	10379	3120	1732	3992	28964	4340	5581	2437	2324	3721	3408	972
cSF25509	515315	515686	SF25509_c05090	S	putative exported protein	372	5	3	841	103	2196	588	172	764	241	152	478	2095	108	835	312	125	558	379	53	812	742	44	120	293	33	233	1164	117	2573	886	200	1052	291	182	535	3244	161	1019	480	145	671	512	79
cSF25509	515861	516016	SF25509_c05100		hypothetical protein	156	1	1	5	0	71	21	6	13	8	5	46	97	4	41	15	6	30	8	2	24	5	3	9	8	0	20	5	0	71	21	6	13	8	5	46	97	4	41	15	6	30	8	2
cSF25509	516204	516632	SF25509_c05110		HYPOTHETICAL/UNKNOWN PROTEIN	429	8	8	534	55	1143	485	254	451	364	286	537	2454	204	507	282	150	348	299	145	479	162	143	183	237	162	346	534	55	1143	485	254	451	364	286	537	2454	204	507	282	150	348	299	145
cSF25509	516706	516846	SF25509_c05120		hypothetical protein	141	1	1	0	0	0	0	0	0	0	0	0	0	0	0	0	0	0	0	0	0	0	0	0	0	0	0	0	0	0	0	0	0	0	0	0	0	0	0	0	0	0	0	0
cSF25509	516878	518392	SF25509_c05130	J	Histidyl-tRNA synthetase (EC 6.1.1.21)	1515	25	25	1	0	5	1	3	3	8	0	1	15	0	0	2	0	1	2	0	3	5	1	0	5	0	0	1	0	5	1	3	3	8	0	1	15	0	0	2	0	1	2	0
cSF25509	518392	519534	SF25509_c05140	E	ATP phosphoribosyltransferase regulatory subunit (EC 2.4.2.17)	1143	15	14	2	0	0	1	0	1	1	0	1	5	0	1	1	0	1	0	0	1	1	0	0	3	0	2	2	0	1	1	0	2	1	0	1	6	0	1	1	0	1	0	0
cSF25509	519531	520226	SF25509_c05150	E	ATP phosphoribosyltransferase (EC 2.4.2.17)	696	8	5	0	0	1	0	0	0	0	0	0	0	0	0	0	0	0	1	0	0	0	0	1	0	0	0	0	0	1	0	0	2	0	0	1	1	0	0	0	0	0	1	0
cSF25509	520340	521047	SF25509_c05160	O	Glutathione S-transferase (EC 2.5.1.18)	708	12	12	4709	933	12615	7130	3118	5297	5429	3204	6210	19289	2836	6630	5742	2699	6010	6960	1628	8761	5165	1407	3301	4993	1041	6067	4709	933	12615	7130	3118	5297	5429	3204	6210	19289	2836	6630	5742	2699	6010	6960	1628
cSF25509	521183	522409	SF25509_c05170	I	Ferredoxin reductase	1227	18	16	2804	250	4502	3058	788	1671	1636	570	1343	7712	529	1755	1290	255	928	1057	205	1365	265	195	368	849	187	1122	2913	266	4792	3198	848	1768	1731	637	1511	8003	558	1891	1377	307	1039	1145	222
cSF25509	522607	525393	SF25509_c05180	T	diguanylate cyclase/phosphodiesterase (GGDEF & EAL domains) with PAS/PAC sensor(s)	2787	34	31	2222	261	4660	2823	1185	2287	1632	1401	1855	7195	1113	2390	1708	808	1656	1789	737	2496	995	659	963	1265	540	1496	2413	292	5060	3117	1320	2431	1754	1529	2026	8264	1184	2572	1854	889	1778	1967	789
cSF25509	525712	527349	SF25509_c05190	O	Heat shock protein 60 family chaperone GroEL	1638	9	6	0	0	3	0	2	0	0	0	1	1	0	1	0	0	2	1	1	0	0	1	0	0	0	0	0	0	3	0	2	0	0	0	1	1	0	1	0	0	2	1	1
cSF25509	527413	527709	SF25509_c05200	O	Heat shock protein 60 family co-chaperone GroES	297	0	0	0	0	0	0	0	0	0	0	0	0	0	0	0	0	0	0	0	0	0	0	0	0	0	0	0	0	0	0	0	0	0	0	0	0	0	0	0	0	0	0	0
cSF25509	527680	527808	SF25509_c05210		hypothetical protein	129	4	3	1	0	3	7	0	0	4	0	0	9	0	0	5	0	0	2	0	0	2	1	0	1	0	0	75	4	34	69	12	3	81	10	2	377	28	0	67	9	0	48	8
cSF25509	527976	528803	SF25509_c05220	S	Superoxide dismutase SodM-like protein ChrF	828	12	11	515	54	1018	756	267	527	548	273	396	1956	259	467	561	161	294	462	152	476	293	135	200	534	70	444	517	54	1022	761	268	527	548	273	398	1962	259	467	564	161	294	467	152
cSF25509	528800	529042	SF25509_c05230	P	Chromate transport protein ChrA	243	1	1	150	29	200	155	70	151	115	53	89	238	101	101	78	70	71	65	62	100	39	56	43	35	38	81	150	29	200	155	70	151	115	53	89	238	101	101	78	70	71	65	62
cSF25509	529255	529422	SF25509_c05240		Chromate transport protein ChrA	168	1	1	11	1	13	23	0	0	24	0	0	30	1	2	2	0	2	5	0	1	2	0	0	6	0	0	11	1	13	23	0	0	24	0	0	30	1	2	2	0	2	5	0
cSF25509	529535	530383	SF25509_c05250	F	HAD superfamily protein involved in N-acetyl-glucosamine catabolism	849	16	15	3	1	4	1	1	0	0	1	1	2	2	0	1	0	0	1	0	0	0	1	0	0	0	2	4	1	4	1	1	0	0	1	1	2	2	0	1	0	0	1	0
cSF25509	530397	531380	SF25509_c05260	H	Riboflavin kinase (EC 2.7.1.26) / FMN adenylyltransferase (EC 2.7.7.2)	984	11	11	3	0	4	1	0	3	9	2	1	32	2	2	0	0	1	5	0	5	3	0	0	3	1	1	3	0	4	1	0	3	9	2	1	32	2	2	0	0	1	5	0
cSF25509	531646	534567	SF25509_c05270	J	Isoleucyl-tRNA synthetase (EC 6.1.1.5)	2922	31	26	2	0	6	4	0	1	8	12	6	14	6	2	4	1	7	7	4	9	5	2	7	3	3	9	4	0	6	4	0	1	8	13	6	15	6	2	4	1	7	7	4
cSF25509	534692	535312	SF25509_c05280		FIG00983508: hypothetical protein	621	15	13	147	47	406	103	140	143	106	189	101	415	142	150	180	112	85	175	43	95	69	36	24	137	31	26	1189	240	3878	2329	1274	2017	1204	1590	1108	5513	1417	2375	2605	1164	1438	2615	968
cSF25509	535316	535795	SF25509_c05290	R	Histone acetyltransferase HPA2 and related acetyltransferases	480	8	8	2486	572	7867	4581	2071	2900	2437	2033	3267	11662	1795	4058	3417	1677	2984	4390	939	5169	2885	894	1424	3082	677	2274	2486	572	7867	4581	2071	2900	2437	2033	3267	11662	1795	4058	3417	1677	2984	4390	939
cSF25509	535806	536255	SF25509_c05300	J	tRNA-specific adenosine-34 deaminase (EC 3.5.4.-)	450	7	6	5	1	2	0	0	0	0	0	0	1	0	1	0	0	0	0	0	0	0	0	0	0	0	0	6	1	2	0	0	0	0	0	0	1	0	1	0	0	0	0	0
cSF25509	536328	538169	SF25509_c05310	J	Ribosomal large subunit pseudouridine synthase B (EC 4.2.1.70)	1842	15	11	1863	288	2339	1154	940	1346	672	757	980	1970	553	873	532	482	632	549	261	1000	248	198	274	371	112	573	1999	333	2960	1432	1070	1548	879	910	1327	3366	657	1124	721	580	832	803	316
cSF25509	538176	538733	SF25509_c05320	J	16S rRNA (guanine(966)-N(2))-methyltransferase (EC 2.1.1.171)	558	10	8	408	48	1060	540	219	416	240	184	420	1451	130	464	281	83	304	207	50	531	107	63	118	115	48	220	428	49	1104	561	225	430	243	192	429	1544	142	468	299	86	316	228	54
cSF25509	538818	539699	SF25509_c05330	R	SERINE PROTEASE (EC 3.4.21.-)	882	13	11	439	42	813	561	218	329	373	241	594	1998	132	416	462	135	278	327	64	352	202	96	195	281	100	283	778	98	1608	1043	445	602	727	415	958	3472	255	795	632	308	549	697	175
cSF25509	539823	541679	SF25509_c05340	P	putative Glutathione-regulated potassium-efflux system protein KefB	1857	24	20	1668	120	2505	1654	713	1120	889	605	790	4029	480	1095	838	450	774	1289	414	1293	694	354	494	703	352	851	2381	217	4014	2602	1122	1791	1468	983	1354	7602	836	1862	1723	757	1327	2297	616
cSF25509	541830	543176	SF25509_c05350	R	TldE protein, part of TldE/TldD proteolytic complex	1347	12	12	867	108	1843	1118	404	819	872	402	893	3626	329	949	808	210	617	805	226	1009	434	178	380	638	149	633	867	108	1843	1118	404	819	872	402	893	3626	329	949	808	210	617	805	226
cSF25509	543241	544059	SF25509_c05360	G	FIG043197: Inositol monophosphatase family protein	819	12	11	699	139	2173	1013	485	783	702	642	1330	5024	380	1223	1188	499	927	1019	284	1219	576	284	451	887	185	776	729	143	2209	1044	490	811	717	645	1346	5600	386	1233	1193	506	939	1059	289
cSF25509	544073	544354	SF25509_c05370		Uncharacterized protein, Bsl7517 homolog	282	4	4	1	0	0	0	0	0	0	0	0	0	0	0	0	0	0	0	0	0	0	0	0	0	0	0	1	0	0	0	0	0	0	0	0	0	0	0	0	0	0	0	0
cSF25509	544388	545701	SF25509_c05380	M	Lipid IVA 3-deoxy-D-manno-octulosonic acid transferase (EC 2.4.99.12) [often with (EC 2.4.99.13) also]	1314	14	10	2	0	1	0	0	0	0	0	0	2	0	1	0	0	0	0	0	1	0	0	0	0	0	0	4	0	5	2	0	2	7	1	0	25	4	1	7	0	1	4	4
cSF25509	545721	546425	SF25509_c05390	C	Hydrolase, haloacid dehalogenase-like family	705	13	11	1526	155	3103	1924	626	1318	1056	619	1100	6167	517	1424	1259	421	1048	1669	410	1538	1668	347	556	1090	248	1054	2140	229	4376	2716	799	1641	1493	803	1588	8030	721	1869	1886	532	1487	2200	507
cSF25509	546469	547602	SF25509_c05400	M	Tetraacyldisaccharide 4'-kinase (EC 2.7.1.130)	1134	8	8	5	0	1	1	2	0	1	0	1	17	0	0	0	0	0	0	2	0	1	0	0	1	0	0	5	0	1	1	2	0	1	0	1	17	0	0	0	0	0	0	2
cSF25509	547629	547862	SF25509_c05410	S	FIG00985278: hypothetical protein	234	3	3	929	31	1855	1364	484	584	933	271	266	3095	202	689	261	251	369	855	233	510	292	211	177	259	192	315	929	31	1855	1364	484	584	933	271	266	3095	202	689	261	251	369	855	233
cSF25509	547959	549773	SF25509_c05420	L	DNA mismatch repair protein MutL	1815	15	11	739	62	1074	631	278	506	334	293	597	1865	168	445	246	158	265	426	106	484	188	131	177	216	122	295	1477	137	2314	1513	462	1237	693	529	946	4263	533	1112	946	328	760	1101	319
cSF25509	549940	550086	SF25509_c05430		hypothetical protein	147	3	2	3	0	5	5	1	3	3	0	2	10	3	3	1	2	1	3	0	7	0	4	8	1	1	2	88	13	197	112	49	66	80	49	88	165	35	77	19	44	52	43	25
cSF25509	550144	551865	SF25509_c05440	T	Two component sensor kinase	1722	23	21	974	120	1678	1169	408	913	615	435	696	2663	429	720	580	259	484	676	291	838	416	294	466	420	176	775	1099	146	2011	1378	525	1107	752	524	901	3077	481	972	669	316	672	805	344
cSF25509	551968	552099	SF25509_c05450		hypothetical protein	132	2	2	263	32	444	272	151	213	197	183	271	741	97	256	235	119	193	213	75	269	188	102	152	179	53	193	263	32	444	272	151	213	197	183	271	741	97	256	235	119	193	213	75
cSF25509	552190	553530	SF25509_c05460	T	diguanylate cyclase/phosphodiesterase (GGDEF & EAL domains) with PAS/PAC sensor(s)	1341	10	9	806	78	1252	892	296	676	471	259	527	1824	223	598	602	158	391	570	208	622	441	160	297	470	125	510	848	79	1331	926	328	741	491	281	553	1907	246	639	632	178	440	590	230
cSF25509	553615	554244	SF25509_c05470		HYPOTHETICAL TRANSMEMBRANE SIGNAL PEPTIDE PROTEIN	630	12	8	487	71	999	681	223	462	455	257	400	1580	251	450	578	131	287	447	178	547	228	167	223	315	189	415	652	88	1305	908	297	610	542	352	495	1998	313	567	659	197	344	569	254
cSF25509	554503	556227	SF25509_c05480	EG	Galactonate dehydratase (EC 4.2.1.6)	1725	20	18	298	215	1717	477	846	949	256	952	947	1325	778	1144	340	787	700	297	528	1070	418	630	438	247	269	456	305	220	1759	501	850	977	263	955	956	1352	796	1163	344	793	711	310	535
cSF25509	556355	557239	SF25509_c05490	G	1,4-lactonase (EC 3.1.1.25)	885	11	10	773	87	1358	997	385	806	561	373	490	2333	398	636	559	187	336	553	312	579	265	322	286	478	228	464	789	92	1369	1003	387	814	565	377	510	2380	401	641	563	188	343	556	312
cSF25509	557236	557874	SF25509_c05500	G	2-dehydro-3-deoxyphosphogalactonate aldolase (EC 4.1.2.21)	639	9	6	118	17	232	124	65	133	76	67	246	455	45	116	35	27	51	38	15	93	14	20	37	46	15	74	329	68	592	299	158	338	174	144	459	861	97	271	70	62	136	103	42
cSF25509	557887	558804	SF25509_c05510	G	2-dehydro-3-deoxygalactonokinase (EC 2.7.1.58)	918	9	7	408	100	1669	1054	581	973	1007	767	1284	5498	512	1151	1097	477	783	1503	477	1664	912	465	1043	858	348	1718	1154	263	3889	2735	1024	2900	1980	1579	2625	10703	1426	2622	3187	902	2226	3611	1071
cSF25509	558804	559574	SF25509_c05520	IQR	3-oxoacyl-[acyl-carrier protein] reductase (EC 1.1.1.100)	771	8	8	371	69	1179	593	267	535	391	373	538	3774	344	705	506	215	521	688	247	1106	696	169	394	468	180	762	371	69	1179	593	267	535	391	373	538	3774	344	705	506	215	521	688	247
cSF25509	559702	560514	SF25509_c05530	K	D-galactonate regulator, IclR family	813	9	8	2474	515	5073	3640	1290	2696	2849	1626	3717	9412	1331	2987	2608	1112	2517	3238	1019	4384	1837	938	2407	3503	884	7804	2479	515	5091	3657	1296	2713	2858	1632	3732	9444	1333	3007	2613	1114	2533	3245	1019
cSF25509	560716	561456	SF25509_c05540	K	FIG00985131: hypothetical protein	741	11	8	1644	90	2502	1703	466	467	781	550	425	5208	412	958	768	136	268	549	208	432	1206	790	467	1305	330	902	1729	104	2880	1845	603	521	895	693	544	6216	455	1135	821	217	325	659	238
cSF25509	561612	562367	SF25509_c05550	K	FIG01074200: hypothetical protein	756	19	15	5961	574	11071	8073	3396	4295	4646	3466	3593	26811	2949	5609	2826	1610	2267	3698	1158	4067	24779	8582	8104	6852	2260	9698	8686	827	15715	11790	4638	6670	6949	4755	5305	40738	4269	8832	4680	2158	3632	5178	1789
cSF25509	562525	562875	SF25509_c05560	X	hypothetical protein	351	6	6	177	17	333	187	89	110	111	93	149	694	71	142	102	60	99	131	44	153	106	48	69	111	54	115	177	17	333	187	89	110	111	93	149	694	71	142	102	60	99	131	44
cSF25509	562875	563672	SF25509_c05570	X	Mobile element protein	798	18	16	272	55	582	365	137	348	226	193	367	1616	199	321	291	108	198	254	118	316	154	80	159	225	84	247	420	68	852	541	221	486	352	267	518	2023	286	451	418	141	275	377	173
cSF25509	563710	563880	SF25509_c05580		hypothetical protein	171	4	4	205	22	445	246	133	251	156	117	145	407	85	190	79	79	116	150	88	225	85	58	103	101	59	163	205	22	445	246	133	251	156	117	145	407	85	190	79	79	116	150	88
cSF25509	564347	565498	SF25509_c05590	D	Scaffold protein for [4Fe-4S] cluster assembly ApbC, MRP-like	1152	18	15	2	1	18	1	1	1	0	2	4	4	0	2	0	1	1	0	1	1	0	1	0	1	0	0	87	29	374	160	93	97	92	84	180	451	23	198	54	47	120	132	20
cSF25509	565816	566820	SF25509_c05600	P	Magnesium and cobalt transport protein CorA	1005	15	13	1485	133	2604	1550	643	884	1041	458	891	4264	362	983	582	319	596	903	215	749	491	207	274	476	128	492	1535	138	2711	1614	671	935	1072	504	918	4889	375	1032	627	335	623	944	226
cSF25509	566860	568737	SF25509_c05610	P	Kup system potassium uptake protein	1878	25	20	1864	200	3040	1901	556	1366	1019	570	1055	4844	482	1304	1032	262	658	977	312	1064	462	310	375	602	146	753	2182	228	3565	2367	666	1537	1261	654	1153	5628	527	1491	1198	316	735	1170	336
cSF25509	568965	570107	SF25509_c05620	DM	Mlr7408 protein	1143	16	14	1357	186	2920	1551	780	1062	1045	888	1352	4850	434	1359	825	513	1066	1258	249	1353	656	300	340	678	257	904	1558	206	3216	1756	830	1162	1151	930	1457	5375	486	1473	933	543	1150	1400	281
cSF25509	570395	570754	SF25509_c05630	C	ATP synthase protein I	360	4	4	0	0	0	0	0	0	0	0	0	1	0	0	0	0	0	0	0	0	0	0	0	0	0	0	0	0	0	0	0	0	0	0	0	1	0	0	0	0	0	0	0
cSF25509	570816	571568	SF25509_c05640	C	ATP synthase F0 sector subunit a	753	9	7	0	0	2	0	0	0	0	0	0	3	0	0	0	0	0	0	0	1	0	0	0	0	0	0	1	0	2	0	0	0	0	0	0	4	0	0	0	0	0	0	0
cSF25509	571653	571880	SF25509_c05650	C	ATP synthase F0 sector subunit c	228	6	5	2	2	14	3	4	4	7	3	14	31	2	8	7	4	5	4	0	13	2	2	6	3	1	5	2	2	14	3	4	4	7	3	14	31	2	8	7	4	5	4	0
cSF25509	571956	572573	SF25509_c05660	C	ATP synthase B' chain (EC 3.6.3.14)	618	6	5	0	0	1	0	0	0	1	0	2	1	0	0	0	1	0	1	1	2	0	0	0	0	0	1	0	0	1	0	0	0	1	0	2	1	0	0	0	1	0	1	1
cSF25509	572587	573072	SF25509_c05670	C	ATP synthase F0 sector subunit b	486	8	5	1	0	1	0	0	0	0	0	0	0	0	0	0	0	0	1	0	0	0	0	0	0	0	0	2207	549	12969	12034	9875	7726	7595	8746	4144	25907	7897	7923	2623	11620	4247	12119	9277
cSF25509	573309	573959	SF25509_c05680	O	Glutathione S-transferase (EC 2.5.1.18)	651	12	10	1647	194	3906	2604	885	1775	1279	962	1163	6705	918	2217	1719	705	1482	1807	527	2433	908	530	823	1145	453	1319	1692	216	4048	2706	933	1867	1356	1042	1334	7436	952	2342	1823	749	1576	1907	551
cSF25509	574226	574921	SF25509_c05690	L	Ribonuclease HII (EC 3.1.26.4)	696	5	5	290	29	402	348	97	272	267	114	201	1420	166	283	155	100	236	239	124	220	102	101	101	139	51	224	290	29	402	348	97	272	267	114	201	1420	166	283	155	100	236	239	124
cSF25509	575097	576254	SF25509_c05700	L	Radical SAM domain protein	1158	20	17	810	110	1651	1087	465	658	693	463	991	3927	285	801	647	309	554	755	211	759	357	242	328	653	183	652	1021	127	1914	1271	553	760	788	557	1112	4409	373	924	722	361	648	854	257
cSF25509	576237	576377	SF25509_c05710		hypothetical protein	141	3	2	13	0	5	7	0	9	6	1	0	30	4	4	10	0	5	5	1	11	4	0	2	2	0	5	18	0	9	11	2	10	8	2	0	61	8	7	10	1	6	5	20
cSF25509	576428	576961	SF25509_c05720	M	FIG046685: Glycosyltransferase	534	4	4	187	13	303	229	23	195	107	47	52	540	65	146	147	12	48	151	45	146	80	53	74	68	23	105	187	13	303	229	23	195	107	47	52	540	65	146	147	12	48	151	45
cSF25509	577345	577887	SF25509_c05730	H	Molybdenum cofactor biosynthesis protein MoaB	543	8	8	648	84	1256	733	314	541	399	346	522	1222	192	599	190	123	364	241	110	489	55	181	188	113	64	167	648	84	1256	733	314	541	399	346	522	1222	192	599	190	123	364	241	110
cSF25509	577891	578802	SF25509_c05740	I	4-diphosphocytidyl-2-C-methyl-D-erythritol kinase (EC 2.7.1.148)	912	9	6	0	0	0	0	0	0	0	0	0	0	0	0	0	0	0	0	0	0	0	0	0	0	0	1	22	2	37	9	2	14	10	0	6	36	3	12	5	2	1	7	0
cSF25509	578807	580585	SF25509_c05750	R	FIG140336: TPR domain protein	1779	24	23	2	1	4	0	1	1	2	1	1	3	0	0	1	0	2	0	0	2	4	1	0	2	0	1	2	1	4	0	1	1	2	1	1	3	0	0	1	0	2	0	0
cSF25509	580550	580717	SF25509_c05760		hypothetical protein	168	3	3	0	0	0	0	0	0	0	0	0	1	0	0	1	0	0	0	0	1	0	0	0	0	0	0	0	0	0	0	0	0	0	0	0	1	0	0	1	0	0	0	0
cSF25509	580794	581810	SF25509_c05770	H	Dimethylallyltransferase (EC 2.5.1.1) / Geranyltranstransferase (farnesyldiphosphate synthase) (EC 2.5.1.10) / Geranylgeranyl pyrophosphate synthetase (EC 2.5.1.29)	1017	13	10	1	0	1	1	0	0	1	1	0	1	0	0	2	0	1	0	0	1	0	0	0	0	0	0	1	0	1	1	0	0	2	1	0	3	0	0	2	2	1	0	0
cSF25509	581922	582143	SF25509_c05780		FIG00986291: hypothetical protein	222	0	0	0	0	0	0	0	0	0	0	0	0	0	0	0	0	0	0	0	0	0	0	0	0	0	0	0	0	0	0	0	0	0	0	0	0	0	0	0	0	0	0	0
cSF25509	582193	582966	SF25509_c05790	J	tRNA (adenine37-N(6))-methyltransferase TrmN6 (EC 2.1.1.223)	774	2	1	54	7	99	54	40	14	56	39	25	149	10	17	35	10	7	66	9	11	32	13	2	62	5	12	54	8	100	54	41	14	56	39	26	164	11	17	35	10	7	66	9
cSF25509	583045	583911	SF25509_c05800	O	macromolecule metabolism%3B macromolecule degradation%3B degradation of proteins, peptides, glycopeptides	867	10	9	1778	138	3791	2558	704	1719	1402	593	901	7112	686	1984	1367	591	1652	2036	387	3135	1198	383	1149	1114	305	1751	1819	140	3823	2573	710	1769	1419	605	908	7237	714	2008	1406	595	1670	2055	407
cSF25509	584166	584357	SF25509_c05810		FIG00986503: hypothetical protein	192	3	3	67	2	53	83	3	65	60	5	31	226	25	42	50	3	32	31	13	27	17	2	23	35	2	32	67	2	53	83	3	65	60	5	31	226	25	42	50	3	32	31	13
cSF25509	584451	585413	SF25509_c05820	J	Glycyl-tRNA synthetase alpha chain (EC 6.1.1.14)	963	22	22	13	1	12	5	3	13	4	3	0	44	5	6	6	0	3	3	10	2	2	3	4	2	0	1	13	1	12	5	3	13	4	3	0	44	5	6	6	0	3	3	10
cSF25509	585414	585695	SF25509_c05830		HYPOTHETICAL/UNKNOWN SIGNAL PEPTIDE PROTEIN	282	5	5	142	31	303	129	128	77	102	89	87	433	53	116	52	80	86	129	56	101	47	63	38	73	49	59	142	31	303	129	128	77	102	89	87	433	53	116	52	80	86	129	56
cSF25509	585692	585985	SF25509_c05840		hypothetical protein	294	7	7	88	11	196	103	55	56	77	49	93	466	27	78	80	28	59	79	18	94	27	24	34	56	24	43	88	11	196	103	55	56	77	49	93	466	27	78	80	28	59	79	18
cSF25509	585989	586537	SF25509_c05850	S	LemA protein	549	10	10	507	49	1061	685	242	289	363	255	320	1908	236	436	413	145	284	529	198	425	325	231	154	350	113	236	507	49	1061	685	242	289	363	255	320	1908	236	436	413	145	284	529	198
cSF25509	586562	588499	SF25509_c05860	P	putative membrane protein	1938	34	30	1908	247	3642	2327	896	1759	1494	1051	1802	8485	925	1798	1604	532	1174	1483	654	1976	1096	601	800	1123	401	1513	2775	299	4983	3273	1264	2367	1976	1313	2175	10395	1164	2359	1966	762	1453	2152	847
cSF25509	588594	590759	SF25509_c05870	J	Glycyl-tRNA synthetase beta chain (EC 6.1.1.14)	2166	20	18	2	0	2	3	0	2	4	1	1	21	1	1	0	0	0	0	0	3	0	1	1	0	0	1	2	0	2	3	0	2	4	1	1	21	1	1	0	0	0	0	0
cSF25509	590807	591682	SF25509_c05880	K	L-rhamnose operon transcriptional activator RhaR	876	16	16	1872	201	3556	2247	1029	1384	1068	926	1113	6183	660	1486	1192	652	1026	1548	560	1668	714	538	625	900	506	1036	1872	201	3556	2247	1029	1384	1068	926	1113	6183	660	1486	1192	652	1026	1548	560
cSF25509	591788	592168	SF25509_c05890	G	Mannose-6-phosphate isomerase (EC 5.3.1.8)	381	4	4	237	29	371	188	121	192	121	114	222	483	74	167	118	44	117	126	74	206	41	51	82	99	54	133	237	29	371	188	121	192	121	114	222	483	74	167	118	44	117	126	74
cSF25509	592179	593327	SF25509_c05900	S	Purine nucleoside phosphorylase (EC 2.4.2.1)	1149	15	13	850	93	1266	1029	324	955	448	331	432	2027	351	738	535	232	455	454	289	843	314	234	373	369	214	622	854	94	1295	1037	325	968	451	333	443	2087	358	753	544	233	461	460	290
cSF25509	593439	593936	SF25509_c05910		FIG00985025: hypothetical protein	498	5	3	263	59	781	508	254	363	329	280	396	1120	170	330	282	224	284	250	127	409	122	154	180	189	145	239	277	65	849	560	259	399	346	292	415	1192	184	370	301	228	296	294	134
cSF25509	594038	595309	SF25509_c05920	F	Phosphoribosylamine--glycine ligase (EC 6.3.4.13)	1272	22	20	4258	267	2305	2907	834	1148	1379	677	1191	1510	290	549	165	113	255	247	113	511	11	116	182	186	117	393	4572	300	2681	3099	934	1276	1533	783	1344	1899	354	749	262	193	363	412	160
cSF25509	595399	597789	SF25509_c05930	T	diguanylate cyclase/phosphodiesterase (GGDEF & EAL domains) with PAS/PAC sensor(s)	2391	32	29	1438	179	3015	1594	817	1122	1146	891	1277	4585	618	1438	1062	524	1007	1218	454	1493	683	523	559	800	401	1014	1667	196	3456	1897	928	1261	1302	993	1348	5811	709	1587	1223	583	1101	1395	505
cSF25509	597786	598826	SF25509_c05940	E	Predicted polyamine sensor NspS, involved in biofilm formation	1041	17	16	1657	250	4302	2893	824	1668	1282	957	1120	6639	1387	2298	1960	660	1183	1860	810	2359	1037	832	743	1293	556	1249	1761	277	4816	3100	965	1804	1569	1048	1460	7625	1496	2632	2100	786	1360	2042	858
cSF25509	598815	598970	SF25509_c05950		hypothetical protein	156	6	6	572	271	1882	1189	1307	1061	615	1152	1033	2073	1111	1429	983	1129	842	858	669	1569	741	715	677	721	400	1232	572	271	1882	1189	1307	1061	615	1152	1033	2073	1111	1429	983	1129	842	858	669
cSF25509	598936	600129	SF25509_c05960	P	Major facilitator transporter	1194	14	12	2732	638	6615	3669	2105	2699	2096	2038	2825	8691	2040	4232	2740	1782	2625	2835	1101	4370	1584	1162	1803	2074	918	3318	3095	784	7630	4187	2373	3226	2452	2395	3715	12145	2543	5143	3565	2133	3215	3456	1355
cSF25509	600238	601050	SF25509_c05970	K	Transcriptional regulator, AraC family	813	7	4	496	58	939	482	242	386	370	227	404	1476	173	467	293	128	290	447	136	484	165	120	271	251	98	531	877	97	1562	995	462	741	678	454	570	2486	400	770	552	310	513	737	276
cSF25509	601108	602067	SF25509_c05980	H	4-hydroxybenzoate polyprenyltransferase (EC 2.5.1.39)	960	11	11	2	0	2	5	0	2	2	1	1	5	4	1	1	0	2	1	1	1	2	0	2	2	0	3	2	0	2	5	0	2	2	1	1	5	4	1	1	0	2	1	1
cSF25509	602218	602337	SF25509_c05990		hypothetical protein	120	2	2	172	6	208	154	90	97	87	46	29	273	35	114	18	48	64	70	41	90	25	24	32	18	12	85	172	6	208	154	90	97	87	46	29	273	35	114	18	48	64	70	41
cSF25509	602479	603051	SF25509_c06000		FIG00984077: hypothetical protein	573	9	9	1078	153	2097	1590	577	1238	1267	613	1254	5313	371	1124	838	284	811	982	264	986	380	141	252	486	137	620	1078	153	2097	1590	577	1238	1267	613	1254	5313	371	1124	838	284	811	982	264
cSF25509	603191	603358	SF25509_c06010		hypothetical protein	168	2	1	18	2	38	38	4	3	14	6	7	99	4	13	23	6	11	52	6	6	40	2	0	49	1	1	31	2	59	51	6	8	15	13	14	106	8	21	26	10	16	53	6
cSF25509	603480	605789	SF25509_c06020		Flagellar basal-body rod protein FlgF	2310	66	54	3002	374	6178	4103	1518	2660	2084	1702	2466	9794	1427	2737	2392	933	1929	2648	1146	3434	1428	1067	1101	1945	793	2012	3449	434	7218	4759	1822	3165	2431	2004	2880	11873	1664	3218	2840	1123	2240	3085	1298
cSF25509	605804	607234	SF25509_c06030	C	D-2-hydroxyglutarate dehydrogenase	1431	17	17	14	1	10	3	1	3	3	2	1	10	1	1	0	0	0	0	0	0	0	0	0	2	1	1	14	1	10	3	1	3	3	2	1	10	1	1	0	0	0	0	0
cSF25509	607262	608236	SF25509_c06040	J	TsaC protein (YrdC domain) required for threonylcarbamoyladenosine t(6)A37 modification in tRNA	975	8	8	10	2	19	0	4	1	2	0	0	3	1	1	0	0	1	1	1	1	0	0	1	2	0	0	10	2	19	0	4	1	2	0	0	3	1	1	0	0	1	1	1
cSF25509	608314	608913	SF25509_c06050		FIG00986506: hypothetical protein	600	12	10	161	9	316	219	80	120	113	104	176	573	63	166	129	51	127	133	40	215	128	77	102	79	51	120	218	24	486	362	102	207	191	138	243	876	126	246	217	75	168	216	75
cSF25509	609436	610680	SF25509_c06060	PR	Benzoate 1,2-dioxygenase (EC 1.14.12.10)	1245	25	22	693	100	1324	902	293	693	681	345	704	4134	363	755	689	178	472	654	227	572	375	173	254	559	143	475	840	110	1568	1175	373	790	838	428	817	4753	417	853	828	223	546	787	264
cSF25509	610677	611777	SF25509_c06070	C	Flavodoxin reductases (ferredoxin-NADPH reductases) family 1	1101	10	8	663	67	1031	715	333	469	556	272	483	1760	135	460	280	141	243	438	109	424	185	159	179	265	137	343	757	77	1477	921	434	570	708	375	702	2375	149	660	340	237	355	650	138
cSF25509	611815	612876	SF25509_c06080	M	FIG01074039: hypothetical protein	1062	15	15	1117	106	1604	1197	364	787	707	338	503	2951	294	676	720	162	475	757	205	757	516	193	332	514	188	524	1117	106	1604	1197	364	787	707	338	503	2951	294	676	720	162	475	757	205
cSF25509	613037	613723	SF25509_c06090	P	Zinc transport protein ZntB	687	6	5	165	25	647	412	93	198	277	112	229	1200	107	285	255	53	179	238	46	284	213	49	132	171	36	250	173	26	666	428	96	225	280	114	230	1217	111	303	262	53	182	247	47
cSF25509	614208	615989	SF25509_c06100	I	Acyl-CoA dehydrogenase (EC 1.3.8.7)	1782	18	15	664	84	1207	795	359	662	658	352	699	2073	224	529	420	161	349	491	181	494	186	166	210	323	152	385	878	102	1602	1143	455	953	831	468	806	2611	338	731	590	248	470	654	304
cSF25509	616023	616775	SF25509_c06110	I	Enoyl-CoA hydratase (EC 4.2.1.17)	753	6	5	138	11	357	194	87	189	109	81	143	485	36	194	107	45	104	112	61	177	40	55	53	46	43	115	160	22	452	238	114	225	127	108	223	559	45	238	118	51	142	122	79
cSF25509	616837	618084	SF25509_c06120	J	macromolecule metabolism%3B macromolecule synthesis, modification%3B rna synthesis, modification , dna transcription	1248	7	6	391	59	1277	750	466	379	332	476	546	1947	161	573	365	306	343	512	143	617	242	302	171	308	214	322	426	59	1308	776	470	410	349	509	569	2092	181	595	389	316	359	519	176
cSF25509	618081	618836	SF25509_c06130	J	RNA binding methyltransferase FtsJ like	756	5	3	428	52	1184	511	437	332	450	442	485	1323	182	573	272	230	422	515	137	593	226	202	182	303	135	395	513	82	1534	736	503	452	515	538	592	2005	269	704	467	290	537	688	181
cSF25509	618891	620828	SF25509_c06140	HI	1-deoxy-D-xylulose 5-phosphate synthase (EC 2.2.1.7)	1938	26	24	6	0	7	5	0	4	5	4	0	5	1	1	2	0	0	3	3	1	2	0	2	2	0	1	136	1	107	104	12	147	90	17	24	417	57	110	141	6	68	69	41
cSF25509	620965	621783	SF25509_c06150	R	PIRIN	819	10	9	475	46	664	392	169	473	297	191	351	1158	255	340	300	127	251	291	250	336	168	131	192	203	103	323	513	51	710	409	170	499	317	193	391	1221	261	361	308	133	261	305	254
cSF25509	621985	622245	SF25509_c06160	L	Exodeoxyribonuclease VII small subunit (EC 3.1.11.6)	261	3	2	60	5	122	11	8	26	6	10	17	42	0	14	10	2	9	5	1	20	0	0	0	4	1	4	152	8	238	86	31	76	37	21	50	163	11	63	57	9	50	77	7
cSF25509	622245	623174	SF25509_c06170	BQ	Acetylspermidine deacetylase (EC 3.5.1.48)%3B Deacetylases, including yeast histone deacetylase and acetoin utilization protein	930	14	11	616	63	1668	845	349	658	592	288	856	2464	212	907	581	160	548	748	118	978	415	131	375	456	100	722	778	72	1883	995	373	768	655	314	927	2808	240	978	691	167	621	827	138
cSF25509	623238	624206	SF25509_c06180	CR	Putative oxidoreductase SMc00968	969	7	6	197	8	304	165	114	167	103	86	252	371	47	212	67	54	121	94	30	163	101	36	97	71	25	97	206	9	336	170	124	179	110	92	263	403	47	242	72	57	126	96	33
cSF25509	624221	624622	SF25509_c06190	I	FIG01076045: hypothetical protein	402	7	6	665	54	1068	624	400	532	330	271	299	1660	223	492	213	200	320	369	216	493	159	211	199	153	175	395	695	67	1163	691	434	547	394	310	321	1923	235	515	245	218	332	435	243
cSF25509	624610	625803	SF25509_c06200	I	3-ketoacyl-CoA thiolase (EC 2.3.1.16) @ Acetyl-CoA acetyltransferase (EC 2.3.1.9)	1194	8	8	50	9	81	65	54	32	34	63	53	140	42	43	28	23	33	39	28	56	8	33	9	12	22	49	50	9	81	65	54	32	34	63	53	140	42	43	28	23	33	39	28
cSF25509	625787	627283	SF25509_c06210	IQ	Long-chain-fatty-acid--CoA ligase (EC 6.2.1.3)	1497	17	16	493	68	936	586	351	534	390	333	540	2149	267	474	362	170	305	395	265	426	310	191	231	261	175	387	590	91	1269	732	539	661	481	534	913	2630	297	647	465	294	454	493	369
cSF25509	627288	627851	SF25509_c06220	H	Substrate-specific component BioY of biotin ECF transporter	564	5	4	215	20	377	231	91	310	127	93	148	859	131	267	213	52	183	168	83	228	91	40	109	146	29	140	215	20	383	240	94	310	132	93	148	869	132	270	216	52	183	171	83
cSF25509	627884	628489	SF25509_c06230	H	Transmembrane component BioN of energizing module of biotin ECF transporter	606	6	4	60	8	114	57	33	78	45	80	63	131	43	99	46	29	67	35	35	87	10	53	36	25	33	75	113	16	271	151	61	182	98	119	147	426	94	190	100	52	134	106	60
cSF25509	628483	629163	SF25509_c06240	PR	ATPase component BioM of energizing module of biotin ECF transporter	681	3	2	97	38	756	225	174	149	159	163	257	516	40	337	87	106	263	334	47	462	175	81	34	129	45	60	106	40	790	236	182	169	166	171	276	554	46	356	89	111	277	338	49
cSF25509	629296	630495	SF25509_c06250	R	FIG00741086: hypothetical protein	1200	12	12	487	94	1383	644	371	432	506	487	843	2959	229	609	503	270	563	506	179	694	519	219	219	437	301	506	487	94	1383	644	371	432	506	487	843	2959	229	609	503	270	563	506	179
cSF25509	630569	631984	SF25509_c06260	R	TldD protein, part of TldE/TldD proteolytic complex	1416	19	17	3741	333	6073	4180	1020	3503	2729	1057	2191	16511	1071	2807	2980	660	2205	3031	723	3510	1433	525	1283	2354	408	2594	3941	354	6523	4473	1114	3699	2869	1149	2306	17636	1182	2969	3164	725	2322	3207	790
cSF25509	632017	632496	SF25509_c06270	R	Protein export cytoplasm protein SecA ATPase RNA helicase (TC 3.A.5.1.1)	480	8	6	625	89	896	477	119	419	347	162	585	1642	198	476	473	163	350	530	93	430	477	53	150	519	82	302	814	107	1177	619	146	540	521	201	745	2653	245	594	538	189	438	648	122
cSF25509	632497	633741	SF25509_c06280	M	D-alanyl-D-alanine carboxypeptidase (EC 3.4.16.4)	1245	16	14	1238	149	2599	1690	732	1027	950	692	1113	5395	424	1390	953	450	840	1301	244	1190	573	287	478	749	244	1142	1477	166	2954	1996	782	1248	1171	758	1240	7111	559	1605	1162	497	1013	1581	293
cSF25509	633992	635104	SF25509_c06290	GM	FIG00984060: hypothetical protein	1113	12	9	371	39	755	483	229	367	276	238	292	1406	207	320	250	136	223	314	181	376	161	185	155	179	140	213	507	53	1023	694	294	490	385	309	370	1858	268	435	316	195	302	437	220
cSF25509	635160	635780	SF25509_c06300	H	Pyridoxamine 5'-phosphate oxidase (EC 1.4.3.5)	621	6	3	0	0	0	1	0	0	0	0	0	0	0	0	0	0	0	0	0	0	1	0	0	0	0	0	1	0	2	2	0	0	1	0	0	0	0	0	0	0	0	0	0
cSF25509	636023	636373	SF25509_c06310		Common-antigen	351	3	3	147	23	233	88	79	115	106	94	189	488	48	111	69	87	87	103	36	127	52	64	57	83	47	65	147	23	233	88	79	115	106	94	189	488	48	111	69	87	87	103	36
cSF25509	636582	637634	SF25509_c06320	O	DnaJ-class molecular chaperone CbpA	1053	13	10	186	19	362	305	118	152	192	84	152	768	91	204	200	63	88	223	71	123	242	69	66	200	71	100	231	35	476	342	132	208	218	110	237	997	110	247	232	93	118	247	82
cSF25509	637839	638657	SF25509_c06330	I	Enoyl-[acyl-carrier-protein] reductase [NADH] (EC 1.3.1.9)	819	15	15	0	0	4	0	0	1	1	2	0	2	0	0	2	0	1	0	0	0	1	1	0	1	0	0	0	0	4	0	0	1	1	2	0	2	0	0	2	0	1	0	0
cSF25509	638798	639382	SF25509_c06340	G	Phosphoglycerate mutase family (Rhiz)	585	9	8	144	69	386	93	153	158	55	137	124	399	172	248	82	221	212	81	171	269	14	82	52	38	40	79	285	216	664	147	354	289	133	401	650	1017	327	376	144	460	375	171	278
cSF25509	639430	639690	SF25509_c06350		FIG00363170: hypothetical protein	261	5	4	832	97	1388	1121	312	901	742	450	634	2558	392	917	680	196	672	747	234	796	427	148	476	594	104	763	1214	134	1951	1467	442	1189	1197	608	919	4388	631	1231	990	354	1022	1201	376
cSF25509	640304	641401	SF25509_c06360	E	Chorismate synthase (EC 4.2.3.5)	1098	17	14	2	1	0	1	0	0	1	0	0	3	0	0	0	0	0	0	0	1	0	0	0	0	0	0	22	2	27	55	4	16	6	11	18	261	14	11	37	4	7	20	12
cSF25509	641422	642522	SF25509_c06370	H	3,4-dihydroxy-2-butanone 4-phosphate synthase (EC 4.1.99.12) / GTP cyclohydrolase II (EC 3.5.4.25)	1101	15	11	1616	253	4298	2627	999	1666	1534	1029	2030	7741	743	2420	2506	842	1910	2738	475	2859	1528	540	1042	2087	404	1566	2544	349	5690	3350	1236	2334	2059	1366	3164	10824	959	3118	3247	1004	2510	3219	605
cSF25509	642595	643125	SF25509_c06380	R	Signal recognition particle GTPase	531	7	5	245	16	285	182	19	5	114	41	6	671	32	6	79	4	3	83	2	6	2	2	0	28	4	2	296	29	378	224	36	39	155	112	169	1126	44	56	99	61	97	139	13
cSF25509	643516	644400	SF25509_c06390	C	Cytochrome c oxidase polypeptide II (EC 1.9.3.1)	885	14	12	909	172	1191	1531	1027	923	553	1261	512	1553	407	295	167	108	108	126	61	136	142	71	17	105	47	79	1166	207	1524	1929	1246	1168	694	1508	622	1858	489	376	205	125	138	147	85
cSF25509	644421	646112	SF25509_c06400	C	Cytochrome c oxidase polypeptide I (EC 1.9.3.1)	1692	24	24	1745	298	2171	2485	1725	1624	1122	1851	851	2841	558	538	270	172	149	178	113	181	183	111	44	157	95	95	1745	298	2171	2485	1725	1624	1122	1851	851	2841	558	538	270	172	149	178	113
cSF25509	646211	647167	SF25509_c06410	HI	Cytochrome c oxidase polypeptide I (EC 1.9.3.1)	957	17	16	685	78	702	750	261	569	294	301	160	777	207	161	84	17	24	42	24	53	42	14	17	47	19	28	951	158	1162	1106	658	813	490	653	355	1283	346	339	158	103	70	105	61
cSF25509	647167	647307	SF25509_c06420		hypothetical protein	141	1	1	138	16	255	206	161	149	104	170	142	547	117	115	47	35	27	34	19	42	43	17	12	23	34	21	138	16	255	206	161	149	104	170	142	547	117	115	47	35	27	34	19
cSF25509	647319	647918	SF25509_c06430	CO	Cytochrome oxidase biogenesis protein Cox11-CtaG, copper delivery to Cox1	600	10	10	111	29	234	153	92	132	87	124	93	221	49	55	26	6	16	17	15	18	16	7	5	12	1	8	111	29	234	153	92	132	87	124	93	221	49	55	26	6	16	17	15
cSF25509	647981	648859	SF25509_c06440	C	Cytochrome c oxidase polypeptide III (EC 1.9.3.1)	879	13	10	367	80	554	491	344	381	236	411	191	729	170	120	49	59	48	53	37	55	66	26	8	26	16	19	1648	684	2627	2060	1400	2664	1863	3013	3134	5648	3834	2324	1118	1411	2035	1579	1432
cSF25509	648952	649434	SF25509_c06450	M	ErfK/YbiS/YcfS/YnhG family protein	483	8	7	534	136	1976	785	458	674	555	658	2087	4342	251	1165	1597	217	773	586	155	1216	382	284	418	1127	141	806	557	140	2055	827	481	713	578	673	2104	4644	271	1206	1634	226	800	610	162
cSF25509	649431	649814	SF25509_c06460	S	conserved hypothetical protein in cyt c oxidase gene clusters	384	6	6	210	34	421	229	77	137	161	92	290	1324	48	166	156	55	127	85	19	136	130	15	37	94	7	84	210	34	421	229	77	137	161	92	290	1324	48	166	156	55	127	85	19
cSF25509	649807	650568	SF25509_c06470	O	Cytochrome oxidase biogenesis protein Surf1, facilitates heme A insertion	762	15	12	930	141	2404	1755	612	1167	901	552	796	4325	389	953	647	211	475	634	157	752	536	146	272	355	112	478	1068	168	2657	1880	670	1253	1067	638	1112	5327	426	1060	796	223	558	677	172
cSF25509	650581	650946	SF25509_c06480	S	Mll3930 protein	366	11	8	219	36	506	262	68	176	106	106	145	879	87	150	153	53	114	208	28	205	94	45	87	136	22	95	313	46	742	402	112	276	159	144	211	1479	130	276	250	86	201	298	51
cSF25509	650950	651960	SF25509_c06490	I	4-hydroxy-3-methylbut-2-enyl diphosphate reductase (EC 1.17.1.2)	1011	11	9	3	1	2	0	0	0	0	0	2	5	0	2	0	0	0	0	0	0	0	2	0	0	0	0	12	1	17	9	0	4	5	2	2	29	0	9	3	0	3	2	0
cSF25509	652019	652999	SF25509_c06500	T	Homoserine kinase (EC 2.7.1.39)	981	17	13	1	0	0	0	0	0	1	0	0	4	0	1	0	0	0	0	0	0	0	0	0	0	0	0	15	0	4	1	0	4	7	0	1	18	1	1	1	0	0	0	0
cSF25509	652996	653457	SF25509_c06510	L	Ribonuclease HI (EC 3.1.26.4)	462	6	4	144	28	416	260	70	122	135	62	100	848	55	175	167	36	149	151	21	158	54	24	41	80	19	69	259	43	723	430	158	233	238	120	259	1273	106	324	235	98	242	273	44
cSF25509	653631	654116	SF25509_c06520	O	Peroxiredoxin	486	7	7	469	139	759	287	282	404	421	399	988	1785	234	421	289	168	266	235	97	317	205	102	188	299	49	337	469	139	759	287	282	404	421	399	988	1785	234	421	289	168	266	235	97
cSF25509	654188	654892	SF25509_c06530	OC	THIO:disulfide Interchange Protein	705	6	6	141	6	295	179	69	105	83	95	105	545	66	136	88	55	79	102	44	122	33	59	41	35	40	80	141	6	295	179	69	105	83	95	105	545	66	136	88	55	79	102	44
cSF25509	655279	655884	SF25509_c06540	K	UPF0301 protein YqgE	606	10	8	852	72	1190	697	278	595	493	301	653	2307	266	519	375	233	390	456	137	513	210	128	271	384	78	497	937	90	1398	855	353	675	566	397	779	3073	300	644	432	275	480	531	174
cSF25509	655908	658820	SF25509_c06550	T	Diguanylate cyclase/phosphodiesterase domain 2 (EAL)	2913	32	29	63	4	123	80	25	7	54	26	14	325	17	19	13	7	5	32	2	5	6	9	0	16	0	8	85	6	151	89	28	25	65	33	31	418	25	33	22	9	14	41	5
cSF25509	658820	659431	SF25509_c06560	JO	Ribosomal-protein-S5p-alanine acetyltransferase	612	16	13	385	36	844	634	258	255	364	322	300	1788	198	314	296	145	188	517	120	389	164	101	91	214	102	198	507	45	1130	792	358	354	423	400	412	3783	251	461	393	205	328	616	146
cSF25509	659776	661074	SF25509_c06570	R	Mitochondrial processing peptidase-like protein (EC 3.4.24.64)	1299	19	16	1616	275	4233	2558	964	1676	1676	1208	1856	8916	1087	1903	2133	609	1294	1995	427	1987	1612	462	630	1609	377	1329	1865	304	4622	2787	1080	1906	1865	1306	2078	10148	1226	2111	2339	714	1429	2191	506
cSF25509	661089	662495	SF25509_c06580	E	Threonine synthase (EC 4.2.3.1)	1407	18	13	2	0	1	0	0	1	4	1	0	6	0	3	1	1	0	3	0	2	1	0	0	3	1	1	103	18	86	33	25	35	26	39	49	184	50	22	31	6	20	25	13
cSF25509	662529	662867	SF25509_c06590		hypothetical protein	339	7	7	114	17	124	94	39	93	47	38	73	213	35	60	44	16	22	30	25	49	12	15	10	27	4	16	114	17	124	94	39	93	47	38	73	213	35	60	44	16	22	30	25
cSF25509	662950	663453	SF25509_c06600		FIG00984616: hypothetical protein	504	9	7	385	76	808	285	159	479	156	134	368	845	111	331	115	79	166	139	78	199	65	67	100	72	40	124	418	79	842	295	173	498	172	148	395	1124	113	343	123	91	180	150	85
cSF25509	663659	664765	SF25509_c06610	E	Branched-chain amino acid ABC transporter, amino acid-binding protein (TC 3.A.1.4.1)	1107	11	9	1114	111	2275	1399	479	945	1016	484	808	3355	370	830	938	318	659	1003	303	810	578	268	370	757	171	602	1223	123	2434	1479	501	1030	1090	505	936	3701	428	918	1011	336	743	1055	331
cSF25509	665045	665740	SF25509_c06620	GR	PHOSPHOGLYCOLATE PHOSPHATASE (EC 3.1.3.18)	696	7	4	247	31	376	222	77	308	209	90	170	737	126	242	253	38	184	170	89	224	145	49	179	208	33	194	278	38	485	277	114	367	247	122	238	1108	150	290	288	58	216	216	106
cSF25509	665913	666581	SF25509_c06630	K	predicted biotin regulatory protein BioR (GntR family)	669	3	1	9	2	56	52	27	26	25	63	23	215	29	26	14	14	21	19	9	37	7	11	12	14	5	17	27	8	72	61	30	35	29	68	36	242	32	31	19	15	27	24	10
cSF25509	666904	667323	SF25509_c06640	S	Substrate-specific component BioY of biotin ECF transporter	420	3	2	79	3	129	92	40	80	66	40	24	173	35	60	38	18	36	41	32	60	17	37	41	20	22	29	85	4	138	99	45	84	69	53	41	191	39	62	48	18	38	44	32
cSF25509	667347	668027	SF25509_c06650	K	Transcriptional regulator, ArsR family	681	10	7	151	17	288	247	92	187	145	95	218	649	59	125	158	44	90	125	69	135	124	45	88	157	50	131	165	20	324	266	102	215	147	109	235	692	69	154	169	49	110	140	83
cSF25509	668069	668419	SF25509_c06660		(AF179595) Vco33	351	9	9	95	18	284	119	50	140	82	55	159	443	37	202	83	19	99	84	17	202	54	25	119	54	26	238	95	18	284	119	50	140	82	55	159	443	37	202	83	19	99	84	17
cSF25509	668424	668780	SF25509_c06670	H	Antibiotic biosynthesis monooxygenase	357	4	4	134	20	219	152	84	85	141	97	67	496	61	92	102	60	71	104	28	81	41	28	27	38	37	87	134	20	219	152	84	85	141	97	67	496	61	92	102	60	71	104	28
cSF25509	668893	670023	SF25509_c06680	L	Modification methylase	1131	13	13	1	0	0	1	0	0	0	1	0	1	0	1	0	0	1	0	0	0	0	0	0	1	0	2	1	0	0	1	0	0	0	1	0	1	0	1	0	0	1	0	0
cSF25509	670215	671252	SF25509_c06690	Q	possible protease( EC:3.4.24.40 )	1038	34	30	2279	218	3896	2530	859	1872	1401	771	1155	8087	966	1621	1199	463	925	1551	649	1687	886	537	673	1054	372	1188	2366	224	4064	2599	891	1935	1438	792	1199	8294	983	1698	1241	470	975	1591	656
cSF25509	671382	672044	SF25509_c06700	H	Hydrolase (EC 3.8.1.2)	663	15	14	577	95	1119	461	264	507	402	361	849	2374	331	738	573	210	630	387	168	781	441	180	325	493	117	582	577	96	1120	466	271	509	405	366	851	2386	335	739	576	213	631	389	169
cSF25509	672101	673189	SF25509_c06710	L	A/G-specific adenine glycosylase (EC 3.2.2.-)	1089	17	14	234	29	570	380	173	236	289	179	225	1141	122	237	239	97	160	373	117	213	166	117	120	201	95	212	309	44	753	476	218	305	333	236	271	1486	146	306	279	121	210	429	141
cSF25509	673281	673787	SF25509_c06720	S	FIG124007: hypothetical protein	507	4	3	0	0	0	0	0	0	0	0	0	1	2	0	0	0	1	0	0	0	0	1	1	0	0	0	22	1	13	11	0	11	8	5	6	64	13	6	11	1	4	8	3
cSF25509	673910	674719	SF25509_c06730	O	Periplasmic thiol:disulfide interchange protein DsbA	810	5	5	4	0	2	0	1	3	2	1	2	6	1	1	0	1	0	0	2	2	0	0	0	3	0	2	4	0	2	0	1	3	2	1	2	6	1	1	0	1	0	0	2
cSF25509	674806	675177	SF25509_c06740	L	FIG00364969: hypothetical protein	372	5	5	278	19	463	198	66	112	99	81	97	325	44	86	61	17	72	105	19	126	16	9	41	59	14	51	278	19	463	198	66	112	99	81	97	325	44	86	61	17	72	105	19
cSF25509	675257	675439	SF25509_c06750		hypothetical protein	183	5	5	145	11	374	205	90	110	120	78	66	406	25	85	72	19	69	128	11	100	18	7	41	68	6	77	145	11	374	205	90	110	120	78	66	406	25	85	72	19	69	128	11
cSF25509	675455	678916	SF25509_c06760	D	Chromosome partition protein smc	3462	14	12	274	14	355	174	69	157	76	74	86	294	27	71	59	14	69	93	18	107	8	20	29	46	16	62	314	15	425	201	89	176	93	90	105	376	35	85	77	18	79	116	25
cSF25509	679065	681761	SF25509_c06770	G	Pyruvate,phosphate dikinase (EC 2.7.9.1)	2697	22	19	755	75	900	531	282	433	285	303	641	544	69	306	140	105	231	243	111	369	87	120	83	240	104	225	1190	103	1265	737	351	564	366	392	856	920	113	389	206	130	338	329	134
cSF25509	681916	682158	SF25509_c06780		lipoprotein, putative	243	6	4	264	33	327	155	131	145	133	164	227	454	122	223	127	78	143	123	95	193	88	100	85	97	57	178	351	38	446	235	149	234	176	204	290	802	161	298	205	90	197	181	122
cSF25509	682340	682729	SF25509_c06790		FIG00984092: hypothetical protein	390	2	2	668	179	2156	1302	1143	1155	1006	1138	1348	3046	811	1435	837	1005	892	1169	535	1391	727	451	780	792	426	1099	668	179	2156	1302	1143	1155	1006	1138	1348	3046	811	1435	837	1005	892	1169	535
cSF25509	683040	683948	SF25509_c06800		FIG00983754: hypothetical protein	909	17	13	493	53	980	630	308	497	471	253	411	1432	162	576	323	199	318	399	151	459	221	125	288	297	82	484	595	76	1181	796	356	625	539	308	484	1953	211	695	437	226	404	486	189
cSF25509	683995	684906	SF25509_c06810	R	Cyclase	912	11	10	560	65	655	462	278	386	394	334	369	1662	259	327	254	284	214	250	253	352	167	250	236	270	245	274	571	67	661	469	279	393	397	335	371	1689	261	331	261	286	214	251	263
cSF25509	684918	685214	SF25509_c06820	R	Protein export cytoplasm protein SecA ATPase RNA helicase (TC 3.A.5.1.1)	297	3	2	218	18	411	328	99	144	266	83	126	852	73	108	99	101	98	122	80	156	50	73	62	63	92	83	315	20	484	404	102	223	304	93	131	1011	110	158	182	102	131	162	97
cSF25509	685791	687071	SF25509_c06840	S	hypothetical protein	1281	32	28	711	97	1461	1093	392	820	730	408	599	2464	447	720	650	224	457	709	291	719	562	238	297	571	191	482	917	137	1911	1430	517	1050	866	593	780	3226	601	902	903	323	600	916	425
cSF25509	687114	689369	SF25509_c06850	G	Cyclic beta-1,2-glucan synthase (EC 2.4.1.-)	2256	42	38	824	110	1556	1074	438	948	542	466	782	2883	392	801	547	281	504	618	244	1058	412	202	462	463	209	854	887	112	1705	1217	476	1016	610	488	822	3030	405	871	587	304	542	684	260
cSF25509	689384	691009	SF25509_c06860	G	Cyclic beta-1,2-glucan synthase (EC 2.4.1.-)	1626	16	16	255	40	540	338	272	300	166	206	210	732	200	257	150	141	176	199	184	280	146	172	92	101	101	167	255	40	540	338	272	300	166	206	210	732	200	257	150	141	176	199	184
cSF25509	691138	693597	SF25509_c06870	G	Xylulose-5-phosphate phosphoketolase (EC 4.1.2.9) @ Fructose-6-phosphate phosphoketolase (EC 4.1.2.22)	2460	46	43	2076	157	4502	2551	810	1468	1771	822	1100	7214	604	1426	1153	519	976	1553	434	1626	1321	485	755	942	378	1152	2139	167	4653	2629	858	1530	1816	877	1125	7379	641	1481	1187	528	1006	1597	448
cSF25509	693766	696276	SF25509_c06880	G	Glycogen phosphorylase (EC 2.4.1.1)	2511	42	38	1006	140	2183	1295	781	1098	750	771	1206	3185	479	1034	832	520	774	817	363	1306	505	387	516	588	327	804	1038	145	2222	1335	797	1124	792	783	1237	3344	492	1056	858	529	790	843	368
cSF25509	696415	697425	SF25509_c06890	G	Alcohol dehydrogenase (EC 1.1.1.1)	1011	16	13	238	24	416	293	88	271	170	117	205	670	86	248	212	57	150	145	60	172	61	45	95	185	38	184	287	32	519	353	126	340	214	164	267	901	129	299	243	90	190	179	90
cSF25509	697530	698198	SF25509_c06900	T	Inosine-5'-monophosphate dehydrogenase (EC 1.1.1.205)	669	4	3	52	16	352	78	105	92	74	108	219	263	50	147	42	68	52	115	48	153	25	85	52	43	82	48	161	28	552	245	156	206	210	156	290	629	105	239	173	88	88	233	98
cSF25509	698555	698731	SF25509_c06910	S	FIG00636323: hypothetical protein	177	6	4	195	34	445	273	106	192	235	106	148	1048	123	242	168	83	115	309	72	245	188	45	98	205	39	210	734	100	1333	717	349	467	548	323	470	2419	289	587	476	237	366	627	188
cSF25509	698909	699322	SF25509_c06920		HYPOTHETICAL/UNKNOWN TRANSMEMBRANE PROTEIN	414	6	6	225	49	420	134	109	154	86	120	141	670	69	199	150	72	132	115	71	150	59	68	68	72	61	119	225	49	420	134	109	154	86	120	141	670	69	199	150	72	132	115	71
cSF25509	700381	701082	SF25509_c06940	E	Oligopeptide ABC transporter, periplasmic oligopeptide-binding protein OppA (TC 3.A.1.5.1)	702	15	14	1261	175	2125	1877	447	1224	890	586	692	3641	963	1125	1253	394	826	1286	467	1491	1003	342	585	987	309	1033	1287	176	2164	1929	447	1248	927	592	696	3759	967	1138	1267	395	830	1298	470
cSF25509	701155	701673	SF25509_c06950	E	ABC transporter, binding protein	519	7	6	38	6	43	42	15	41	30	21	56	199	14	40	37	14	14	14	15	28	17	2	8	22	6	15	44	7	67	68	15	55	44	24	68	258	18	42	51	16	18	26	16
cSF25509	702054	704018	SF25509_c06960	I	Acetoacetyl-CoA synthetase (EC 6.2.1.16)	1965	47	40	621	78	1346	1030	404	730	556	460	559	2922	351	556	513	258	415	541	328	732	263	334	271	414	289	541	667	82	1498	1125	433	841	627	491	602	3192	384	636	576	273	455	604	362
cSF25509	705136	707103	SF25509_c06970	E	L-proline glycine betaine ABC transport system permease protein ProW (TC 3.A.1.12.1)	1968	46	42	615	101	1439	1014	423	706	596	518	636	2435	380	617	508	271	356	716	248	652	451	274	303	561	198	592	645	101	1481	1056	467	721	618	566	644	2657	405	631	526	287	368	736	262
cSF25509	707242	708303	SF25509_c06980	E	L-proline glycine betaine ABC transport system permease protein ProV (TC 3.A.1.12.1)	1062	15	14	255	41	466	352	148	273	158	146	227	653	94	229	170	105	136	184	71	282	89	78	91	118	58	199	266	43	508	385	150	282	177	151	229	714	95	246	181	105	140	199	73
cSF25509	708315	709277	SF25509_c06990	E	L-proline glycine betaine binding ABC transporter protein ProX (TC 3.A.1.12.1)	963	21	20	297	42	564	459	141	317	249	168	251	992	123	177	295	71	110	223	77	214	126	113	134	232	73	228	302	48	602	472	145	319	255	185	261	1022	123	185	298	86	120	240	81
cSF25509	709262	710398	SF25509_c07000	K	Transcriptional regulator, AraC family	1137	30	29	1358	216	2937	1836	526	1222	960	688	1045	5751	766	1429	1534	437	1000	1474	413	1952	870	341	690	1235	325	1237	1401	225	3037	1881	551	1281	981	724	1087	5863	813	1501	1590	453	1048	1521	455
cSF25509	710766	711206	SF25509_c07010		hypothetical protein	441	13	12	168	15	271	234	73	179	127	99	85	699	68	132	122	39	74	110	73	158	92	48	44	91	43	118	175	17	296	250	87	196	131	109	101	800	70	152	126	44	83	111	79
cSF25509	711467	711580	SF25509_c07020	S	hypothetical protein	114	4	3	61	2	80	82	20	40	56	18	26	179	19	48	39	10	30	48	5	45	129	7	22	36	4	25	66	4	124	127	24	44	73	25	33	238	19	58	92	11	32	92	9
cSF25509	711728	712474	SF25509_c07030	C	Short-chain dehydrogenase/reductase SDR	747	15	13	151	30	375	211	134	218	152	165	267	893	98	246	185	108	124	146	99	218	147	94	111	122	73	255	152	30	384	213	137	221	160	168	273	908	102	251	187	113	127	147	102
cSF25509	712488	713690	SF25509_c07040	G	putative MFS family transporter protein	1203	16	15	145	31	280	163	108	131	107	131	149	556	77	121	93	51	72	106	67	162	60	65	58	74	35	75	153	32	295	177	109	145	115	134	157	602	78	128	100	52	79	112	68
cSF25509	713787	714686	SF25509_c07050	K	Transcriptional regulator, LysR family	900	23	21	452	58	1020	783	409	546	431	451	524	1961	265	568	454	229	346	430	228	629	257	302	306	343	167	442	471	64	1060	818	419	581	447	460	569	2068	280	596	463	234	357	446	232
cSF25509	715061	716200	SF25509_c07060	PR	Benzoate 1,2-dioxygenase (EC 1.14.12.10)	1140	26	23	594	86	1159	837	401	646	482	408	453	1755	305	553	338	232	343	376	240	549	216	231	238	281	189	392	649	100	1271	902	435	696	519	431	482	1924	325	584	375	254	364	430	257
cSF25509	716343	717143	SF25509_c07070	IQR	Short-chain dehydrogenase/reductase SDR	801	19	17	226	24	408	284	146	201	175	146	207	680	134	202	158	68	138	111	144	256	121	74	78	76	101	153	230	25	420	294	147	207	176	152	224	768	136	208	165	71	144	117	148
cSF25509	717146	718075	SF25509_c07080	S	hypothetical protein AF1210	930	13	11	283	37	569	427	197	411	234	193	308	880	180	293	228	105	191	212	125	326	110	155	132	151	133	181	284	37	578	430	198	418	236	197	311	898	185	298	232	108	195	215	130
cSF25509	718078	719499	SF25509_c07090	C	4-aminobutyraldehyde dehydrogenase (EC 1.2.1.19)	1422	25	20	229	29	416	382	140	211	210	144	182	781	93	215	178	92	134	173	86	232	77	80	105	162	68	133	274	37	544	430	204	299	251	208	222	1097	165	284	225	119	187	205	153
cSF25509	719492	720247	SF25509_c07100	IQR	3-oxoacyl-[acyl-carrier protein] reductase (EC 1.1.1.100)	756	13	11	139	19	251	156	59	114	84	89	176	523	69	101	130	47	83	78	41	165	62	49	72	87	29	121	144	19	258	160	61	120	86	93	187	542	73	111	134	52	89	80	43
cSF25509	720615	721181	SF25509_c07110	I	3-hydroxyacyl-CoA dehydrogenase (EC 1.1.1.35)	567	5	5	72	12	211	144	49	98	109	52	116	348	22	81	58	37	73	103	12	125	39	43	52	53	20	56	72	12	211	144	49	98	109	52	116	348	22	81	58	37	73	103	12
cSF25509	721202	722434	SF25509_c07120	I	Ferredoxin reductase	1233	27	25	422	59	1035	985	274	451	805	385	407	2117	288	388	414	126	270	414	248	408	237	180	184	413	146	354	452	62	1112	1074	294	495	827	410	414	2263	311	430	441	137	287	459	289
cSF25509	722520	722768	SF25509_c07130	C	Ferredoxin, 2Fe-2S	249	4	3	83	6	132	63	50	101	32	38	105	136	28	111	37	32	63	32	24	78	14	29	58	22	25	447	143	13	259	166	86	178	79	93	152	307	83	176	92	57	111	83	63
cSF25509	723342	723515	SF25509_c07140		hypothetical protein	174	1	1	2	4	57	12	19	15	10	26	9	20	10	26	6	7	10	5	19	14	1	18	2	3	30	1	2	4	57	12	19	15	10	26	9	20	10	26	6	7	10	5	19
cSF25509	724036	724353	SF25509_c07150		hypothetical protein	318	4	3	54	9	102	61	24	43	47	25	64	257	16	28	13	15	39	24	13	31	18	17	20	32	1	55	92	20	337	179	152	129	123	155	124	444	59	108	44	61	87	75	51
cSF25509	724350	724634	SF25509_c07160		hypothetical protein	285	8	6	63	10	88	43	23	58	42	16	122	364	21	53	24	9	33	9	10	29	36	4	29	32	6	28	71	15	118	59	26	71	46	25	139	433	22	72	45	9	43	20	11
cSF25509	724873	725442	SF25509_c07170		hypothetical protein	570	5	5	48	6	69	40	20	34	32	49	60	195	21	32	21	17	18	32	29	26	21	27	12	9	21	23	48	6	69	40	20	34	32	49	60	195	21	32	21	17	18	32	29
cSF25509	726357	726641	SF25509_c07180	L	hypothetical protein	285	7	5	103	20	361	221	85	90	166	106	136	597	44	150	122	49	98	162	43	140	61	67	48	121	46	95	126	21	403	240	92	121	180	119	172	672	52	181	139	54	123	172	54
cSF25509	726733	727260	SF25509_c07190		putative cytoplasmic protein	528	18	15	492	36	780	724	162	349	307	156	200	1416	225	297	397	101	171	404	144	322	393	142	118	263	120	159	590	66	927	798	211	421	368	256	301	1911	291	366	501	153	224	455	182
cSF25509	727267	729384	SF25509_c07200		FIG00607287: hypothetical protein	2118	43	38	2642	274	4105	2663	865	1840	1242	967	1688	8757	1027	1773	1555	591	1263	1811	749	2339	1054	608	814	1305	567	1428	2787	286	4625	2938	993	1953	1371	1073	1862	9481	1076	1964	1651	684	1385	1985	807
cSF25509	729374	730831	SF25509_c07210		FIG00607287: hypothetical protein	1458	34	29	975	149	1721	1239	437	913	853	522	850	3657	502	784	673	280	540	628	264	813	372	276	435	567	238	788	996	157	1796	1260	461	944	866	549	916	3850	524	844	685	298	559	645	271
cSF25509	730832	731728	SF25509_c07220	V	putative type II restriction enzyme methylase subunit	897	19	18	511	50	958	550	267	600	292	267	447	1513	239	552	254	178	395	355	138	668	191	163	304	211	121	491	513	50	966	553	267	604	292	268	449	1528	243	554	255	178	396	356	140
cSF25509	731722	734355	SF25509_c07230	V	putative type II restriction enzyme methylase subunit	2634	82	77	1333	186	3027	2179	898	1318	1468	985	1219	6515	808	1263	1396	582	801	1764	664	1339	1321	635	573	1547	547	1095	1443	209	3380	2456	1052	1503	1652	1156	1378	7131	933	1450	1521	710	934	1885	771
cSF25509	734355	736856	SF25509_c07240		putative cytoplasmic protein	2502	44	40	827	144	2283	1933	592	777	1329	757	741	4086	503	786	768	398	482	1063	506	1024	608	540	298	753	346	571	877	151	2378	2009	615	824	1367	800	787	4256	517	833	794	411	516	1118	520
cSF25509	736868	738946	SF25509_c07250	O	putative ATP-dependent protease	2079	60	53	1177	150	2280	1610	632	1243	979	889	1083	4505	753	1144	942	461	784	991	697	1270	655	748	613	823	499	1154	1276	168	2570	1743	716	1369	1052	983	1235	5036	808	1257	1040	515	866	1066	742
cSF25509	739584	740258	SF25509_c07260	X	Mobile element protein	675	11	11	188	22	358	239	73	181	115	118	180	842	76	162	230	52	125	131	56	201	101	70	146	146	29	161	188	22	358	239	73	181	115	118	180	842	76	162	230	52	125	131	56
cSF25509	740323	741945	SF25509_c07270	X	Mobile element protein	1623	23	22	562	63	862	713	279	496	399	302	479	2965	279	397	365	203	250	384	189	422	264	187	237	286	127	414	700	77	962	745	294	546	438	330	606	3230	292	422	382	211	262	409	199
cSF25509	741945	742241	SF25509_c07280		hypothetical protein	297	8	7	313	39	743	466	168	328	220	202	264	1244	185	353	293	129	226	363	128	416	201	174	174	198	152	259	326	40	776	481	177	338	224	210	272	1275	192	364	299	134	231	371	133
cSF25509	742337	742513	SF25509_c07290		hypothetical protein	177	4	2	69	12	213	104	36	64	45	51	67	399	45	80	63	26	71	79	27	77	28	28	27	44	27	32	139	16	374	207	73	98	134	105	107	674	75	122	133	47	120	141	69
cSF25509	742905	746237	SF25509_c07300	R	Superfamily I DNA and RNA helicases and helicase subunits	3333	51	47	2649	285	4205	2804	1150	2086	1689	1132	1606	7681	959	2140	1504	771	1352	1700	885	2109	1197	958	875	1154	632	1419	2822	310	4395	2976	1179	2255	1787	1191	1680	8244	1047	2246	1586	791	1434	1781	948
cSF25509	746253	746609	SF25509_c07310		hypothetical protein	357	5	5	35	12	109	54	36	37	34	52	60	139	21	61	35	25	27	53	22	41	31	27	8	31	22	34	35	12	109	54	36	37	34	52	60	139	21	61	35	25	27	53	22
cSF25509	746665	746826	SF25509_c07320		hypothetical protein	162	7	4	28	8	87	48	18	22	21	13	25	242	15	24	30	8	36	23	12	37	16	12	15	26	3	27	275	48	625	385	143	192	235	175	209	993	94	219	139	98	140	276	82
cSF25509	747351	748076	SF25509_c07330		unknown	726	15	13	464	45	707	449	200	328	192	195	296	1081	127	294	190	159	171	227	114	353	117	137	134	174	174	212	488	46	762	491	202	330	210	202	301	1269	133	297	211	166	173	263	122
cSF25509	749090	749266	SF25509_c07340		hypothetical protein	177	6	5	90	5	144	126	10	64	38	26	36	350	40	58	64	15	32	62	19	68	54	19	26	36	17	66	90	5	146	126	12	65	40	27	39	370	40	60	64	15	36	67	19
cSF25509	749970	750128	SF25509_c07350		hypothetical protein	159	5	4	57	2	62	39	11	34	15	14	59	164	14	18	25	22	23	38	12	30	30	5	15	24	10	33	58	2	62	39	11	34	15	14	59	166	15	18	25	22	23	39	12
cSF25509	750794	752191	SF25509_c07360	X	FIG01009617: hypothetical protein	1398	45	42	1243	81	1914	1446	428	913	770	523	699	3995	426	818	758	361	535	840	310	895	510	320	460	553	260	649	1264	84	1980	1492	447	948	803	544	739	4532	436	843	778	376	562	865	321
cSF25509	753686	754129	SF25509_c07370		hypothetical protein	444	11	10	470	96	666	428	136	426	246	251	456	1450	204	353	364	99	233	220	129	431	179	135	184	251	93	426	479	99	715	451	149	436	274	266	481	1847	212	382	400	114	263	248	134
cSF25509	754368	754736	SF25509_c07380		hypothetical protein	369	3	3	96	16	249	204	75	128	163	84	105	505	44	93	80	45	56	70	40	129	52	39	41	55	44	85	96	16	249	204	75	128	163	84	105	505	44	93	80	45	56	70	40
cSF25509	755302	756471	SF25509_c07390	K	Transcriptional regulatory protein	1170	19	16	366	56	973	462	239	488	318	247	612	1355	159	520	235	134	332	385	120	613	217	88	367	240	91	596	389	58	1026	482	273	514	333	269	654	1418	168	555	250	149	358	396	122
cSF25509	756594	757700	SF25509_c07400	K	transcriptional regulatory protein	1107	14	12	267	50	807	485	252	355	323	256	345	1066	136	344	263	142	251	290	114	369	228	144	133	177	127	230	300	54	889	546	270	389	344	267	410	1179	148	377	288	163	273	318	125
cSF25509	757849	762192	SF25509_c07410	Q	Alkaline phosphatase (EC 3.1.3.1)	4344	98	89	1580	207	3393	2320	1093	1880	1360	1219	1549	6540	875	1605	1402	782	1071	1285	828	1783	961	794	867	958	561	1421	1719	226	3680	2505	1154	2003	1453	1286	1646	6923	933	1718	1561	817	1139	1400	853
cSF25509	762455	762589	SF25509_c07420		hypothetical protein	135	5	4	155	20	293	186	51	127	72	85	136	350	53	102	101	28	58	117	47	169	91	36	39	77	14	91	224	26	556	340	91	177	194	111	187	719	83	154	198	37	88	271	62
cSF25509	762675	764417	SF25509_c07430	R	Adenylate cyclase (EC 4.6.1.1)	1743	33	31	462	81	1099	664	390	564	425	420	533	2042	231	664	375	245	377	480	225	652	239	278	295	325	213	415	481	83	1117	675	394	575	433	424	543	2089	235	680	381	246	384	488	226
cSF25509	764688	765113	SF25509_c07440		hypothetical protein	426	9	7	229	46	450	277	164	159	164	172	227	739	102	145	112	109	95	221	86	145	159	135	77	159	147	124	341	61	679	432	214	279	246	214	298	1169	147	239	161	132	138	311	104
cSF25509	765110	765244	SF25509_c07450		hypothetical protein	135	4	4	63	15	157	130	35	52	100	46	31	201	22	55	45	11	41	60	18	69	24	23	24	35	26	35	63	15	157	130	35	52	100	46	31	201	22	55	45	11	41	60	18
cSF25509	765320	766552	SF25509_c07460	P	monooxygenase, putative	1233	24	19	312	20	538	364	166	348	254	167	247	1028	185	288	185	126	183	202	185	294	122	146	119	159	120	213	450	45	880	637	263	478	397	252	335	1557	270	394	275	184	266	318	267
cSF25509	767768	768049	SF25509_c07470	S	hypothetical protein	282	7	6	35	10	132	60	55	54	34	77	56	134	47	58	55	38	37	35	36	74	26	41	31	28	54	23	35	11	159	63	77	63	37	96	90	166	49	73	58	47	61	37	37
cSF25509	768425	768565	SF25509_c07480		hypothetical protein	141	3	3	30	4	92	61	33	32	41	66	62	285	8	39	50	15	28	32	8	26	30	24	20	38	14	23	30	4	92	61	33	32	41	66	62	285	8	39	50	15	28	32	8
cSF25509	768674	769306	SF25509_c07490	R	Adenylate cyclase (EC 4.6.1.1)	633	10	10	92	7	212	92	106	108	77	83	123	280	57	127	36	52	67	56	52	112	29	77	35	33	51	60	92	7	212	92	106	108	77	83	123	280	57	127	36	52	67	56	52
cSF25509	769303	769782	SF25509_c07500	NW	Adenylate cyclase (EC 4.6.1.1)	480	17	15	238	29	316	241	96	195	139	118	149	898	87	123	186	88	101	222	94	187	134	87	60	162	98	104	324	47	494	405	132	278	245	168	260	1152	120	200	256	96	191	273	133
cSF25509	770053	770826	SF25509_c07510	H	2-dehydropantoate 2-reductase (EC 1.1.1.169)	774	15	14	572	61	1024	737	394	411	474	352	383	1492	245	398	436	241	239	512	215	452	254	228	176	293	197	339	581	61	1040	748	395	419	476	354	384	1516	246	400	438	242	242	520	216
cSF25509	771008	771868	SF25509_c07520	HR	N-formylglutamate deformylase (EC 3.5.1.68)	861	23	21	620	116	1236	877	314	642	515	462	645	2140	410	594	591	276	350	507	322	766	435	313	252	426	267	411	823	146	1728	1221	417	843	683	551	802	2602	462	801	668	343	475	656	377
cSF25509	771840	771962	SF25509_c07530		hypothetical protein	123	3	3	27	0	76	96	35	37	67	30	50	322	14	33	32	17	24	28	19	34	10	12	7	28	9	13	27	0	76	96	35	37	67	30	50	322	14	33	32	17	24	28	19
cSF25509	772241	772363	SF25509_c07540	R	hypothetical protein	123	3	2	76	9	141	122	24	55	53	30	9	251	30	45	82	5	22	89	24	42	36	17	21	23	10	52	97	18	175	142	38	103	65	48	73	316	48	73	90	9	47	91	29
cSF25509	772397	772537	SF25509_c07550		hypothetical protein	141	5	5	43	4	105	76	29	50	37	38	36	299	21	48	43	15	34	43	15	50	37	17	30	21	27	44	43	4	105	76	29	50	37	38	36	299	21	48	43	15	34	43	15
cSF25509	772539	772664	SF25509_c07560		hypothetical protein	126	2	1	7	1	52	17	23	23	4	19	28	90	12	24	31	14	21	21	10	45	22	6	14	17	9	13	169	6	245	188	93	103	82	62	52	413	64	97	63	55	68	113	46
cSF25509	773195	773713	SF25509_c07570	J	Histone acetyltransferase HPA2 and related acetyltransferases	519	14	13	216	38	582	310	175	323	193	241	273	895	147	344	205	89	235	147	97	331	113	135	138	114	94	232	219	39	582	310	176	325	195	241	274	918	147	344	211	91	237	148	98
cSF25509	773817	773963	SF25509_c07580		hypothetical protein	147	2	2	29	4	34	20	54	43	14	32	15	77	20	36	9	21	9	10	19	37	5	40	18	9	16	34	29	4	34	20	54	43	14	32	15	77	20	36	9	21	9	10	19
cSF25509	774228	774488	SF25509_c07590	K	Arsenical resistance operon repressor	261	2	2	442	151	1341	1391	422	1626	956	599	726	3467	937	1432	1216	404	1239	993	697	1565	1201	375	1048	928	342	1875	442	151	1341	1391	422	1626	956	599	726	3467	937	1432	1216	404	1239	993	697
cSF25509	774534	775022	SF25509_c07600	T	Arsenate reductase (EC 1.20.4.1)	489	7	6	191	21	521	383	101	224	194	97	159	620	100	178	123	63	82	177	77	226	75	84	143	99	32	145	203	25	565	402	111	245	209	108	177	662	107	203	146	70	106	186	89
cSF25509	775025	775723	SF25509_c07610	G	Aquaporin Z	699	12	12	133	24	434	246	127	219	125	135	187	818	106	196	216	102	129	175	106	306	116	152	127	144	91	329	133	24	434	246	127	219	125	135	187	818	106	196	216	102	129	175	106
cSF25509	775726	776151	SF25509_c07620	P	Arsenate reductase (EC 1.20.4.1)	426	10	9	66	12	179	89	73	57	74	59	93	408	35	88	57	49	43	54	28	74	25	52	23	43	29	50	79	13	227	106	82	88	91	72	127	441	43	112	70	61	72	75	31
cSF25509	776144	776851	SF25509_c07630	C	Arsenic resistance protein ArsH	708	17	16	303	44	547	316	132	369	185	161	317	1193	156	294	202	57	193	174	102	354	92	89	173	109	76	278	303	44	550	316	133	372	185	164	320	1196	156	295	204	59	194	174	103
cSF25509	777189	778433	SF25509_c07640	CP	Na+/H+ antiporter NhaA type	1245	29	26	528	100	990	611	312	565	316	396	483	2188	380	511	380	199	326	422	262	634	275	238	311	317	194	536	587	108	1111	739	357	629	395	472	533	2628	454	585	468	263	362	502	350
cSF25509	778723	779115	SF25509_c07650	DP	CrcB protein	393	5	4	187	32	507	382	161	198	211	161	214	989	81	193	229	73	120	205	77	261	147	69	91	200	49	156	226	37	714	542	211	235	306	219	299	1435	108	280	344	105	161	299	98
cSF25509	779676	780395	SF25509_c07660		hypothetical protein	720	11	9	107	15	251	159	83	152	118	79	155	473	63	146	88	40	93	72	46	157	73	39	89	63	30	125	117	21	255	162	93	163	123	90	162	494	82	158	89	45	106	73	66
cSF25509	780882	781004	SF25509_c07670		hypothetical protein	123	4	4	59	10	124	61	38	72	59	46	72	261	56	70	44	32	49	39	39	62	39	37	28	29	28	47	59	10	124	61	38	72	59	46	72	261	56	70	44	32	49	39	39
cSF25509	781219	781479	SF25509_c07680		hypothetical protein	261	8	8	347	33	676	369	176	304	186	156	260	979	130	262	138	108	192	231	88	347	138	91	126	140	69	219	347	33	676	369	176	304	186	156	260	979	130	262	138	108	192	231	88
cSF25509	781739	782455	SF25509_c07690	R	Metallo-beta-lactamase family protein	717	17	14	233	53	609	335	154	248	347	148	290	1138	188	213	261	111	118	249	138	188	110	116	106	214	108	169	262	55	653	392	173	269	356	166	302	1365	200	223	270	128	126	260	149
cSF25509	783123	783398	SF25509_c07700		hypothetical protein	276	6	5	29	7	81	34	48	49	30	44	61	150	43	47	29	34	45	20	47	57	11	33	29	39	47	42	40	8	120	54	59	63	38	51	74	213	47	61	43	40	54	34	48
cSF25509	783420	783725	SF25509_c07710		hypothetical protein	306	7	7	174	20	388	366	80	157	238	93	120	878	103	132	115	57	97	150	129	119	108	80	51	100	44	123	174	20	388	366	80	157	238	93	120	878	103	132	115	57	97	150	129
cSF25509	783780	783902	SF25509_c07720		hypothetical protein	123	2	1	64	5	75	68	21	26	33	19	67	89	12	26	15	9	31	33	9	34	17	18	12	16	12	49	70	7	82	80	21	40	38	23	71	130	26	47	21	10	41	36	23
cSF25509	784090	784683	SF25509_c07730	K	Transcriptional regulator, GntR family	594	13	11	183	25	357	176	93	154	121	92	202	782	64	133	125	52	106	150	37	174	121	57	80	122	50	128	189	26	361	178	99	155	123	95	211	821	64	135	131	56	112	150	38
cSF25509	784721	784894	SF25509_c07740		hypothetical protein	174	5	4	25	11	42	49	10	36	32	28	27	182	18	40	34	17	20	19	24	31	6	20	22	14	9	27	27	12	44	51	11	38	32	32	28	187	19	42	35	17	20	21	24
cSF25509	785072	785506	SF25509_c07750	C	Cytochrome c family protein	435	7	7	138	20	317	167	115	137	101	114	151	390	90	176	97	83	147	101	76	208	82	110	108	73	51	90	138	20	317	167	115	137	101	114	151	390	90	176	97	83	147	101	76
cSF25509	785535	785939	SF25509_c07760	H	SAM-dependent methyltransferase PA0798 (UbiE paralog)	405	10	9	216	36	419	290	116	154	235	93	154	814	74	149	118	63	111	155	68	126	151	65	71	89	43	132	223	37	436	303	119	166	248	94	158	857	78	162	133	69	115	160	70
cSF25509	786729	786908	SF25509_c07770		HYPOTHETICAL/UNKNOWN PROTEIN	180	5	3	52	1	97	80	26	85	61	22	38	105	20	50	36	9	35	29	13	59	11	9	39	27	8	86	74	4	124	94	65	94	67	67	50	130	26	69	40	39	50	38	25
cSF25509	786912	787697	SF25509_c07780	L	Exodeoxyribonuclease III (EC 3.1.11.2)	786	16	13	200	33	571	282	151	214	256	134	157	1076	96	196	126	82	121	146	78	206	100	103	68	94	43	171	611	70	1253	667	304	479	465	275	370	1943	229	484	321	197	344	403	194
cSF25509	787694	787918	SF25509_c07790		HYPOTHETICAL/UNKNOWN PROTEIN	225	3	3	36	0	27	37	6	24	21	5	11	241	14	18	30	2	10	13	8	25	20	2	9	11	9	13	36	0	27	37	6	24	21	5	11	241	14	18	30	2	10	13	8
cSF25509	788357	788755	SF25509_c07800	Q	Glyoxalase/bleomycin resistance protein/dioxygenase	399	8	8	182	26	253	210	80	188	127	98	125	449	100	154	109	44	88	87	67	142	52	52	71	78	47	106	182	26	253	210	80	188	127	98	125	449	100	154	109	44	88	87	67
cSF25509	789945	790145	SF25509_c07810		hypothetical protein	201	5	3	11	1	19	6	4	21	7	14	25	10	6	13	1	2	12	4	4	19	0	5	7	1	2	15	24	5	73	38	20	42	30	46	78	139	19	45	12	17	38	25	19
cSF25509	790257	791414	SF25509_c07820	Q	hypothetical protein	1158	22	19	401	53	824	621	216	519	370	312	414	1907	303	416	422	188	289	432	248	511	358	202	270	412	145	487	457	61	926	671	238	593	397	326	536	2153	338	475	466	205	316	458	261
cSF25509	791556	791915	SF25509_c07830	X	Mobile element protein	360	3	2	0	0	4	1	18	3	0	17	0	22	1	1	2	13	0	2	3	3	3	6	0	1	9	1	1	1	8	4	18	3	3	17	0	43	3	3	2	13	2	3	3
cSF25509	791875	792504	SF25509_c07840	X	Mobile element protein	630	5	4	89	12	171	119	52	83	72	55	96	383	28	87	70	26	53	70	38	81	71	33	38	76	35	62	97	12	175	121	52	91	75	58	97	401	28	90	70	27	54	74	38
cSF25509	792634	792762	SF25509_c07850		hypothetical protein	129	4	3	51	7	197	126	40	101	63	53	71	367	20	98	79	46	55	77	15	97	33	31	51	61	18	65	59	9	238	151	52	120	68	69	89	440	26	108	86	53	56	106	28
cSF25509	793148	793666	SF25509_c07860	L	putative periplasmic protein	519	7	7	188	12	260	195	71	178	108	93	94	695	108	131	94	58	90	89	92	200	57	86	84	53	37	130	188	12	260	195	71	178	108	93	94	695	108	131	94	58	90	89	92
cSF25509	793675	794328	SF25509_c07870	O	Mll7390 protein	654	8	5	96	8	145	59	41	90	31	52	99	221	24	75	100	28	45	45	16	79	47	27	22	75	22	59	107	8	192	73	61	115	37	75	116	286	40	103	106	58	64	56	29
cSF25509	794595	794783	SF25509_c07880		MISCELLANEOUS%3B Unknown	189	3	3	54	5	66	62	4	93	55	7	28	183	22	26	41	7	22	28	25	35	23	13	15	35	8	57	54	5	66	62	4	93	55	7	28	183	22	26	41	7	22	28	25
cSF25509	795005	795118	SF25509_c07890		hypothetical protein	114	1	0	0	0	0	0	0	0	0	0	0	0	0	0	0	0	0	0	0	0	0	0	0	0	0	0	5	2	15	2	9	13	6	17	45	21	0	10	0	6	26	6	0
cSF25509	795970	796149	SF25509_c07900		Succinoglycan biosynthesis protein	180	6	5	89	8	117	121	50	51	38	86	51	241	56	39	48	31	33	59	54	50	12	41	27	73	60	43	101	12	146	136	54	61	44	94	61	266	60	47	59	35	38	64	58
cSF25509	796234	797154	SF25509_c07910	L	ATP-dependent DNA ligase (EC 6.5.1.1)	921	19	17	369	45	645	289	203	356	174	219	354	1089	209	324	212	118	206	171	103	263	115	115	312	158	117	284	418	55	733	350	244	407	217	248	395	1212	245	362	257	148	233	219	144
cSF25509	797547	798152	SF25509_c07920	V	hypothetical protein	606	12	11	106	14	174	135	47	126	77	44	83	473	30	75	53	62	51	68	34	61	35	48	30	26	29	64	121	19	208	170	58	143	90	50	88	530	43	84	65	68	66	81	40
cSF25509	798712	799275	SF25509_c07930		hypothetical protein	564	10	9	157	24	258	120	80	125	96	76	150	492	68	201	68	51	103	85	66	120	44	78	105	56	64	118	256	42	421	239	203	167	167	177	198	680	139	251	99	124	136	127	166
cSF25509	799900	800043	SF25509_c07940		hypothetical protein	144	2	1	1	0	1	2	0	1	1	0	0	4	0	0	0	1	1	0	0	0	0	0	0	0	0	0	20	2	32	18	5	9	8	13	12	41	7	15	8	4	9	11	13
cSF25509	800308	800568	SF25509_c07950		hypothetical protein	261	2	2	111	36	563	328	268	255	158	322	298	974	144	302	270	195	203	250	189	392	125	203	196	197	145	243	111	36	563	328	268	255	158	322	298	974	144	302	270	195	203	250	189
cSF25509	800525	800686	SF25509_c07960		hypothetical protein	162	3	2	62	8	129	81	60	130	33	47	65	189	55	82	59	34	41	49	66	74	16	67	38	37	62	135	68	9	136	81	65	133	35	49	68	202	57	84	65	35	43	50	68
cSF25509	800745	806564	SF25509_c07970	L	DNA helicase-related protein	5820	91	79	8585	1211	19274	10345	4273	7317	7047	4247	8183	36650	3534	9950	8023	3075	7515	10811	2226	12718	5537	2007	3918	7076	1670	7069	9562	1303	21098	11356	4644	7980	7605	4569	8759	40409	3790	10700	8658	3334	8102	11622	2379
cSF25509	806577	807785	SF25509_c07980		hypothetical protein	1209	22	19	874	97	2029	1130	322	887	725	366	616	6399	382	991	866	212	638	1023	252	1119	568	209	386	633	179	625	994	105	2144	1192	344	940	778	389	680	6720	416	1035	886	242	679	1080	268
cSF25509	808141	808488	SF25509_c07990		hypothetical protein	348	4	4	85	23	189	107	58	93	79	84	207	384	32	103	125	35	62	52	50	116	27	42	49	90	32	55	85	23	189	107	58	93	79	84	207	384	32	103	125	35	62	52	50
cSF25509	808917	809288	SF25509_c08000		hypothetical protein	372	9	9	285	30	631	388	143	286	221	106	264	1361	115	305	209	92	216	276	65	399	138	80	150	192	38	387	285	30	631	388	143	286	221	106	264	1361	115	305	209	92	216	276	65
cSF25509	810067	810444	SF25509_c08010		hypothetical protein	378	4	4	36	4	128	100	56	58	55	77	82	242	39	56	33	49	40	41	28	69	29	28	23	41	18	19	36	4	128	100	56	58	55	77	82	242	39	56	33	49	40	41	28
cSF25509	810538	810879	SF25509_c08020		hypothetical protein	342	7	6	83	14	140	85	77	99	38	66	81	483	42	98	18	19	53	72	26	98	24	28	49	34	33	103	146	16	243	169	116	155	79	103	110	595	76	138	33	60	79	105	49
cSF25509	811143	811370	SF25509_c08030		hypothetical protein	228	3	3	36	2	24	19	10	44	19	16	20	36	9	33	10	3	21	10	7	27	0	1	7	7	2	20	36	2	24	19	10	44	19	16	20	36	9	33	10	3	21	10	7
cSF25509	811415	812242	SF25509_c08040		hypothetical protein	828	13	11	445	70	826	512	190	478	387	234	479	1118	172	372	325	221	242	240	149	416	204	198	159	234	60	256	453	72	889	544	200	490	398	249	497	1249	178	389	332	234	248	287	155
cSF25509	812577	812888	SF25509_c08050		hypothetical protein	312	2	1	33	11	78	47	29	26	23	55	59	121	19	26	26	12	43	18	18	47	10	22	15	25	10	26	81	16	163	87	73	92	50	84	176	285	38	94	64	37	100	54	35
cSF25509	813209	813514	SF25509_c08060		hypothetical protein	306	1	0	0	0	0	0	0	0	0	0	0	0	0	0	0	0	0	0	0	0	0	0	0	0	0	0	5	2	26	15	4	13	16	1	21	59	0	16	12	4	11	8	2
cSF25509	814333	814935	SF25509_c08070		hypothetical protein	603	8	7	248	39	457	388	112	286	347	88	177	1023	124	259	243	89	135	271	89	258	119	74	102	219	57	150	252	40	485	394	119	296	355	99	195	1523	125	267	251	101	141	276	92
cSF25509	815214	815690	SF25509_c08080		hypothetical protein	477	8	6	29	9	83	64	17	59	39	23	41	279	29	42	47	10	23	28	28	44	14	19	27	27	8	49	39	13	96	76	20	67	43	28	48	337	30	50	56	12	26	31	36
cSF25509	815865	816026	SF25509_c08090		hypothetical protein	162	2	2	37	5	34	14	6	34	6	8	40	90	9	32	10	8	19	8	8	25	4	9	17	13	1	49	37	5	34	14	6	34	6	8	40	90	9	32	10	8	19	8	8
cSF25509	816319	816756	SF25509_c08100		hypothetical protein	438	6	4	63	17	192	121	58	59	77	65	87	346	31	54	74	40	45	61	34	72	28	35	31	55	65	41	72	19	195	124	62	67	80	73	96	377	32	57	78	44	48	64	35
cSF25509	817251	817625	SF25509_c08110	X	Mobile element protein	375	7	5	50	12	144	111	48	67	75	55	64	443	34	72	38	38	61	62	37	93	46	44	51	66	31	59	77	18	222	176	61	85	114	67	93	535	43	91	63	45	75	84	42
cSF25509	817622	818008	SF25509_c08120	X	Mobile element protein	387	5	5	23	3	53	32	15	36	35	20	25	277	23	45	28	9	30	31	18	34	22	18	18	26	7	26	23	3	53	32	15	36	35	20	25	277	23	45	28	9	30	31	18
cSF25509	817976	819577	SF25509_c08130	M	hypothetical protein	1602	47	38	544	74	1059	683	353	564	436	472	476	2167	384	547	454	204	336	422	319	604	261	255	260	333	249	457	604	79	1142	727	367	611	467	497	523	2360	409	583	498	219	360	453	335
cSF25509	819824	819988	SF25509_c08140		hypothetical protein	165	5	5	157	19	213	157	39	184	116	65	114	433	74	107	95	18	96	63	97	135	63	47	56	59	27	135	157	19	213	157	39	184	116	65	114	433	74	107	95	18	96	63	97
cSF25509	820106	821884	SF25509_c08150	O	Cell division protein FtsH (EC 3.4.24.-)	1779	19	15	495	102	883	459	236	518	398	345	688	1893	254	461	357	209	269	269	202	473	239	201	207	214	456	432	598	114	1124	677	291	603	560	393	787	2251	286	556	436	235	334	396	225
cSF25509	821897	822448	SF25509_c08160	R	Phosphohydrolase (MutT/nudix family protein)	552	6	4	49	16	155	91	28	75	55	54	104	319	17	45	46	16	36	23	19	65	28	21	30	106	8	45	215	26	445	312	135	272	134	148	209	614	98	191	108	72	129	117	77
cSF25509	822445	822732	SF25509_c08170		hypothetical protein	288	4	3	260	39	481	277	149	238	203	97	285	734	61	238	162	79	119	223	43	205	355	42	142	215	31	248	276	46	518	287	153	253	217	110	313	847	73	256	188	92	137	225	52
cSF25509	822732	823361	SF25509_c08180	X	hypothetical protein	630	11	11	152	55	550	296	237	253	188	215	307	850	108	287	152	162	189	208	128	332	86	185	120	123	128	232	152	55	550	296	237	253	188	215	307	850	108	287	152	162	189	208	128
cSF25509	823408	823632	SF25509_c08190		hypothetical protein	225	2	2	213	24	420	304	114	326	182	109	171	670	94	266	239	85	163	228	142	253	222	76	145	152	52	281	213	24	420	304	114	326	182	109	171	670	94	266	239	85	163	228	142
cSF25509	823666	823812	SF25509_c08200		hypothetical protein	147	1	0	0	0	0	0	0	0	0	0	0	0	0	0	0	0	0	0	0	0	0	0	0	0	0	0	6	0	6	10	2	4	6	2	0	19	3	9	1	2	0	7	5
cSF25509	824793	825257	SF25509_c08210		hypothetical protein	465	6	5	89	15	152	91	41	85	66	60	93	236	51	88	55	47	61	49	48	73	41	27	33	49	19	69	112	26	220	112	65	111	78	76	118	294	59	123	62	61	88	62	60
cSF25509	825267	826733	SF25509_c08220		integrase	1467	44	39	1053	164	2413	1893	697	1074	1284	709	1101	5307	517	1155	1019	338	667	1027	421	1179	638	393	608	834	351	927	1181	172	2668	2056	804	1145	1371	780	1134	5616	581	1233	1084	387	721	1109	477
cSF25509	826835	826954	SF25509_c08230		hypothetical protein	120	0	0	0	0	0	0	0	0	0	0	0	0	0	0	0	0	0	0	0	0	0	0	0	0	0	0	0	0	0	0	0	0	0	0	0	0	0	0	0	0	0	0	0
cSF25509	827006	828502	SF25509_c08240	P	Sulfate adenylyltransferase subunit 1 (EC 2.7.7.4)	1497	14	12	3197	509	6262	2684	1308	1899	2651	1219	3208	8136	821	2911	892	486	1402	1007	425	2211	139	364	661	1085	328	1475	3209	527	6417	2705	1351	1934	2718	1289	3331	8407	886	3111	914	532	1510	1025	478
cSF25509	828502	829455	SF25509_c08250	EH	Sulfate adenylyltransferase subunit 2 (EC 2.7.7.4)	954	15	13	2402	288	3261	1609	474	1076	1400	572	1374	5475	481	1185	439	177	668	655	208	1071	79	161	258	720	137	540	2453	298	3380	1632	495	1116	1410	606	1406	5639	502	1253	448	190	697	669	214
cSF25509	829501	830256	SF25509_c08260	EH	Phosphoadenylyl-sulfate reductase [thioredoxin] (EC 1.8.4.8) / Adenylyl-sulfate reductase [thioredoxin] (EC 1.8.4.10)	756	11	11	2360	237	5264	2224	860	1268	2871	1079	2794	7507	627	3104	615	390	1334	1285	406	2192	168	301	696	1015	335	1374	2360	237	5264	2224	860	1268	2871	1079	2794	7507	627	3104	615	390	1334	1285	406
cSF25509	830245	830367	SF25509_c08270		hypothetical protein	123	4	3	53	6	79	53	20	33	32	20	32	167	28	25	21	2	24	32	14	33	12	22	6	34	10	21	53	6	80	53	20	34	32	20	32	175	28	25	22	2	24	32	14
cSF25509	830549	830935	SF25509_c08280		FIG00984365: hypothetical protein	387	5	4	180	11	194	128	47	125	97	42	57	348	60	93	37	56	62	61	33	117	28	41	36	36	24	81	219	12	263	167	55	159	118	52	87	500	75	128	64	64	82	75	48
cSF25509	830935	831414	SF25509_c08290		putative membrane protein	480	9	7	424	64	927	439	185	409	265	194	351	1326	156	464	185	98	261	337	119	474	134	84	188	214	96	280	465	75	1047	479	204	491	287	220	417	1503	176	541	212	122	303	356	144
cSF25509	831417	833066	SF25509_c08300	IR	Choline dehydrogenase (EC 1.1.99.1)	1650	24	19	1140	151	2362	1029	721	1160	518	556	1058	3057	428	1027	554	516	769	831	257	1188	609	286	390	449	175	523	1249	161	2566	1100	772	1245	564	601	1132	3485	471	1125	601	538	838	885	277
cSF25509	833070	833246	SF25509_c08310		hypothetical protein	177	1	1	1	0	6	4	2	2	9	1	4	15	0	3	2	0	2	3	0	6	0	0	0	6	0	2	1	0	6	4	2	2	9	1	4	15	0	3	2	0	2	3	0
cSF25509	833283	834746	SF25509_c08320	C	Betaine aldehyde dehydrogenase (EC 1.2.1.8)	1464	27	19	1049	153	1859	811	519	1017	547	516	1097	2823	399	765	630	296	577	585	233	743	541	222	298	500	176	441	1621	209	2875	1372	726	1685	868	752	1392	4091	668	1332	941	431	859	839	377
cSF25509	834748	836283	SF25509_c08330	P	Choline-sulfatase (EC 3.1.6.6)	1536	31	28	1210	145	2174	1156	590	1240	621	601	1190	4065	476	1025	754	378	741	738	344	941	597	323	393	558	179	702	1241	151	2308	1231	619	1269	700	647	1252	4285	486	1057	770	390	767	767	350
cSF25509	836280	836882	SF25509_c08340	K	HTH-type transcriptional regulator BetI	603	8	8	1426	372	4922	3210	1425	2907	1556	2138	1822	10190	4000	3271	3187	1169	1859	3458	2325	5110	1948	1913	2272	2237	1531	3254	1426	372	4922	3210	1425	2907	1556	2138	1822	10190	4000	3271	3187	1169	1859	3458	2325
cSF25509	837029	837577	SF25509_c08350	S	FIG00985026: hypothetical protein	549	7	5	204	33	456	276	130	200	235	139	214	886	121	245	195	92	191	190	73	188	336	88	93	160	69	105	415	60	823	522	242	496	371	267	362	1446	281	554	400	145	425	388	175
cSF25509	837703	839499	SF25509_c08360	T	Sensory box/GGDEF family protein	1797	25	21	544	63	1173	641	359	563	403	436	619	1966	343	542	359	230	372	365	204	609	351	207	263	359	187	390	596	64	1257	705	401	604	455	482	655	2153	380	577	388	255	393	422	250
cSF25509	839580	840587	SF25509_c08370	CR	Quinone oxidoreductase (EC 1.6.5.5)	1008	9	7	175	29	274	165	125	126	97	105	194	363	52	175	73	56	86	71	26	129	53	47	55	87	40	65	226	35	365	225	135	171	164	124	272	582	80	227	121	70	134	110	40
cSF25509	840829	841572	SF25509_c08380		FIG01075174: hypothetical protein	744	18	17	397	41	807	465	182	411	284	214	286	1811	185	424	295	118	211	368	143	338	229	134	162	259	90	307	407	43	818	470	184	418	292	221	300	1838	187	449	302	119	225	373	148
cSF25509	841638	842645	SF25509_c08390	E	Hypothetical protein of L-Asparaginase type 2-like superfamily	1008	10	9	916	112	1722	1016	384	851	553	361	552	2850	381	782	747	179	580	601	237	958	351	196	390	416	121	614	992	134	2131	1184	510	949	667	471	686	3406	439	985	897	307	737	871	270
cSF25509	842733	843464	SF25509_c08400	R	Additional periplasmic component NikK of nickel ECF transporter	732	9	8	259	46	653	349	260	241	225	250	281	886	112	307	173	177	218	212	103	283	134	129	137	173	117	285	366	60	728	364	271	296	268	263	388	1135	128	353	198	185	245	221	111
cSF25509	843644	844270	SF25509_c08410	O	Glutathione S-transferase (EC 2.5.1.18)	627	15	12	462	76	931	469	318	417	391	357	631	1728	206	477	279	223	272	305	201	500	160	255	175	238	177	289	513	81	1034	534	346	450	407	395	660	1892	233	528	309	250	297	344	219
cSF25509	844272	844730	SF25509_c08420	S	hypothetical protein	459	3	3	75	8	194	113	57	112	77	70	147	381	53	114	103	24	84	66	23	105	50	30	53	111	14	176	75	8	194	113	57	112	77	70	147	381	53	114	103	24	84	66	23
cSF25509	844790	844984	SF25509_c08430		hypothetical protein	195	3	3	33	4	107	38	29	27	22	22	63	127	8	49	41	11	22	17	12	35	16	8	18	8	3	21	33	4	107	38	29	27	22	22	63	127	8	49	41	11	22	17	12
cSF25509	845066	846001	SF25509_c08440	K	Glycine cleavage system transcriptional activator	936	6	5	283	26	526	279	87	224	199	81	239	888	123	246	176	36	155	216	66	254	102	82	121	139	25	142	386	33	765	394	117	264	328	113	276	1258	163	301	214	50	189	278	86
cSF25509	845961	846620	SF25509_c08450	O	Glutathione S-transferase (EC 2.5.1.18)	660	8	6	193	17	337	372	41	113	324	47	70	1493	84	85	279	19	61	298	50	60	212	25	43	318	18	95	289	41	727	475	177	163	390	201	235	2012	110	244	339	117	131	433	71
cSF25509	847079	847198	SF25509_c08460		hypothetical protein	120	2	2	20	5	87	76	19	32	63	18	18	612	14	40	36	6	25	35	7	37	19	7	26	21	2	24	20	5	87	76	19	32	63	18	18	612	14	40	36	6	25	35	7
cSF25509	847191	847859	SF25509_c08470	M	ErfK/YbiS/YcfS/YnhG	669	18	17	1253	143	2185	1203	473	800	727	443	796	4039	367	828	590	332	517	701	255	864	471	221	317	520	227	631	1430	170	2503	1355	560	907	890	505	903	4434	422	1010	701	365	658	885	287
cSF25509	847887	848378	SF25509_c08480	K	Organic hydroperoxide resistance transcriptional regulator	492	6	6	5634	943	7339	6075	2480	5594	5169	2577	4243	14684	3914	4592	3572	1661	3520	4432	2053	5310	2785	1250	3181	3633	897	6156	5634	943	7339	6075	2480	5594	5169	2577	4243	14684	3914	4592	3572	1661	3520	4432	2053
cSF25509	848495	848917	SF25509_c08490	V	Organic hydroperoxide resistance protein	423	8	6	436	43	689	296	124	294	186	144	378	1125	147	308	204	80	216	209	56	398	121	88	131	189	66	250	470	46	796	374	177	368	218	194	387	1261	186	373	240	96	253	242	111
cSF25509	848982	849194	SF25509_c08500	K	Alkylphosphonate utilization operon protein PhnA	213	1	1	77	4	61	66	7	113	64	5	41	339	23	73	105	3	35	25	12	40	23	4	35	57	0	64	77	4	61	66	7	113	64	5	41	339	23	73	105	3	35	25	12
cSF25509	849299	850897	SF25509_c08510	L	ATPase component BioM of energizing module of biotin ECF transporter	1599	15	12	707	72	1381	921	277	631	615	332	615	2226	252	649	449	227	468	561	194	864	295	204	321	392	136	508	810	86	1570	1055	319	719	693	371	731	2905	283	767	512	270	552	633	217
cSF25509	851122	851514	SF25509_c08520	L	Mlr6145 protein	393	2	2	425	59	1026	399	302	325	272	290	667	1393	129	454	186	154	192	326	58	341	90	124	107	192	100	281	425	59	1026	399	302	325	272	290	667	1393	129	454	186	154	192	326	58
cSF25509	851579	852409	SF25509_c08530	Q	oxidoreductase, aldo/keto reductase family	831	10	8	570	60	852	546	225	497	393	233	535	1797	222	368	366	101	254	362	168	410	194	129	220	327	94	448	574	60	873	550	234	508	400	240	546	1827	225	378	366	107	261	372	168
cSF25509	852510	853283	SF25509_c08540	C	Trans-aconitate 2-methyltransferase (EC 2.1.1.144)	774	11	10	888	93	1622	1024	430	728	627	525	605	2629	408	691	579	341	491	678	292	701	520	302	348	483	179	709	1063	103	1883	1281	486	929	722	586	653	3087	479	828	762	371	585	844	349
cSF25509	853296	853958	SF25509_c08550	H	Putative FMN hydrolase (EC 3.1.3.-)%3B 5-Amino-6-(5'-phosphoribitylamino)uracil phosphatase	663	14	12	514	51	681	435	230	357	257	242	424	1043	126	281	192	124	262	296	97	356	200	122	128	179	87	332	746	75	964	671	324	530	388	327	562	1549	178	425	315	162	380	415	151
cSF25509	853950	854111	SF25509_c08560		hypothetical protein	162	2	2	31	1	87	51	29	51	14	17	56	85	7	56	12	6	37	25	10	143	10	5	28	9	13	22	31	1	87	51	29	51	14	17	56	85	7	56	12	6	37	25	10
cSF25509	854116	854667	SF25509_c08570	R	FIG01073884: hypothetical protein	552	4	4	164	20	236	196	58	105	108	53	90	740	51	89	172	36	48	121	16	70	108	47	37	143	19	46	164	20	236	196	58	105	108	53	90	740	51	89	172	36	48	121	16
cSF25509	854834	855874	SF25509_c08580	G	Alcohol dehydrogenase (EC 1.1.1.1)	1041	10	7	138	29	301	145	166	128	83	148	115	385	73	124	113	66	84	93	85	131	50	112	29	64	120	73	371	50	489	290	193	289	179	188	224	796	148	216	263	88	142	170	141
cSF25509	855998	857203	SF25509_c08590	G	MFS family multidrug efflux protein, similarity to bicyclomycin resistance protein Bcr	1206	21	16	531	69	1015	568	274	468	321	356	530	1535	231	415	288	179	245	310	203	503	197	218	196	208	163	379	589	85	1207	651	320	549	367	413	668	1850	261	495	327	210	322	367	214
cSF25509	857528	858409	SF25509_c08600	EH	Branched-chain amino acid aminotransferase (EC 2.6.1.42)	882	10	6	583	59	700	429	204	336	269	179	306	1701	133	268	260	130	196	339	89	253	281	95	128	290	65	208	943	108	1438	879	446	654	600	548	697	3304	295	551	614	281	513	617	243
cSF25509	858611	859159	SF25509_c08610		Glyoxalase family protein	549	9	8	285	41	659	390	179	311	267	208	279	1344	161	312	195	131	163	246	112	267	133	134	116	151	83	317	290	42	730	408	206	324	277	237	307	1399	165	347	217	149	187	280	116
cSF25509	859219	859629	SF25509_c08620	R	Lactoylglutathione lyase and related lyases	411	7	7	227	27	478	334	177	194	236	209	224	710	128	187	139	103	82	137	100	179	108	111	67	121	80	138	227	27	478	334	177	194	236	209	224	710	128	187	139	103	82	137	100
cSF25509	859629	859772	SF25509_c08630		hypothetical protein	144	3	2	4	2	17	22	5	11	4	9	8	72	18	10	9	5	5	9	3	10	4	4	1	4	1	4	5	2	29	31	6	24	4	10	8	80	20	13	9	6	8	10	3
cSF25509	859875	860477	SF25509_c08640	P	Manganese superoxide dismutase (EC 1.15.1.1)	603	17	14	4174	933	10223	5600	5248	6625	3726	5261	3827	5826	974	1277	746	522	685	1203	527	1446	190	254	50	546	211	723	4464	956	11063	6080	5512	7149	4063	5558	4224	6658	1047	1529	837	685	943	1467	596
cSF25509	860547	861260	SF25509_c08650	K	Transcriptional regulator, DeoR family	714	9	8	302	40	502	298	112	201	177	124	295	782	103	267	176	69	142	179	61	227	59	58	80	122	51	161	306	45	607	310	149	220	199	158	355	947	108	316	178	109	166	207	69
cSF25509	861395	862033	SF25509_c08660	E	cell processes%3B transport of small molecules%3B amino acids, amines, peptides	639	7	6	304	37	493	314	148	260	200	175	278	751	137	302	206	105	156	174	97	222	101	98	107	185	71	193	343	45	598	365	179	305	224	203	313	828	148	335	236	120	183	218	106
cSF25509	862104	862259	SF25509_c08670		hypothetical protein	156	5	4	46	8	129	84	58	46	35	44	67	189	30	66	54	35	45	56	10	69	23	9	24	35	11	46	53	9	154	98	62	53	42	47	77	249	32	75	78	39	50	65	11
cSF25509	862244	862690	SF25509_c08680	C	Cytochrome c-556	447	4	2	18	7	62	9	23	23	11	27	85	91	7	31	24	6	30	7	3	34	8	8	6	10	0	40	149	26	317	204	87	185	86	92	171	644	60	173	140	30	96	98	47
cSF25509	862771	863685	SF25509_c08690	C	Putative diheme cytochrome c-553	915	13	12	322	48	600	393	145	377	195	167	246	1080	128	299	183	87	188	198	81	312	76	83	101	186	59	213	365	55	705	441	193	399	226	236	280	1200	142	348	197	105	221	235	98
cSF25509	863771	864274	SF25509_c08700	J	N-acetyltransferase	504	8	7	384	37	669	447	141	323	315	194	314	1270	157	321	179	194	218	216	132	243	162	232	129	182	103	278	475	39	768	504	182	396	342	217	352	1426	170	383	191	205	256	238	141
cSF25509	864466	864879	SF25509_c08710	K	Transcriptional regulator, MerR family	414	7	6	757	101	1773	942	351	758	764	455	1363	4154	60	565	1006	247	877	979	181	1025	887	145	549	1039	155	632	848	116	2098	1086	407	897	844	518	1524	4552	62	656	1136	290	972	1092	204
cSF25509	865050	865937	SF25509_c08720	V	Beta-lactamase (EC 3.5.2.6)	888	10	9	1558	343	4387	2368	2237	2364	1878	2263	2313	6965	1475	3066	1989	1757	1933	2752	1116	3095	2029	993	1681	2062	948	3556	1559	343	4387	2369	2237	2364	1880	2263	2317	7007	1476	3066	1989	1759	1935	2752	1117
cSF25509	865980	868316	SF25509_c08730	G	Glucose dehydrogenase, PQQ-dependent (EC 1.1.5.2)	2337	55	46	2277	303	4936	3108	1487	2037	2149	1595	2183	9090	927	2230	1662	847	1405	1956	799	2347	1438	912	983	1752	777	1471	4528	569	8587	5433	2433	3654	3526	2547	3338	14321	1875	3924	3200	1452	2338	3589	1464
cSF25509	868638	870146	SF25509_c08740	S	Selenoprotein O and cysteine-containing homologs	1509	18	15	441	53	730	541	157	319	318	154	332	1020	131	310	275	93	154	248	96	270	145	59	120	241	35	237	675	81	1108	789	264	474	560	309	497	1781	223	461	466	169	257	387	164
cSF25509	870273	871241	SF25509_c08750	E	putative homocysteine S-methyltransferase( EC:2.1.1.10 )	969	17	15	602	89	1304	747	346	587	369	378	634	1919	227	599	440	205	385	494	147	670	411	181	211	327	150	505	721	111	1668	939	440	725	510	486	804	2258	268	723	492	237	472	545	173
cSF25509	871601	872128	SF25509_c08760	S	FIG00985240: hypothetical protein	528	8	7	200	17	525	351	80	207	153	90	188	1531	105	251	132	33	123	253	45	305	112	68	114	147	62	131	544	36	1083	694	271	470	396	225	317	2514	202	487	239	154	329	510	150
cSF25509	872139	874247	SF25509_c08770	E	Protease II (EC 3.4.21.83)	2109	46	41	4074	445	8680	4718	1886	4054	3247	1919	4272	14670	1381	4717	3345	1126	3244	3953	934	5019	2284	832	1677	2765	772	3404	5411	544	11533	6254	2553	5065	4361	2438	5056	18094	1763	5924	4055	1521	3965	5122	1207
cSF25509	874353	875240	SF25509_c08780	Q	Glyoxalase family protein	888	14	14	358	23	601	492	135	285	265	158	203	968	109	313	244	85	179	253	83	262	122	66	159	194	114	218	358	23	601	492	135	285	265	158	203	968	109	313	244	85	179	253	83
cSF25509	875604	876026	SF25509_c08790	T	Universal stress family protein	423	7	4	307	37	660	433	144	228	256	201	175	1235	174	195	392	139	125	482	183	192	259	121	77	394	119	195	399	56	947	535	223	306	303	279	289	1600	194	320	479	181	189	597	207
cSF25509	876085	876429	SF25509_c08800	J	DnaK suppressor protein	345	2	1	32	3	75	35	10	42	24	12	9	113	14	29	16	2	15	17	17	26	3	12	8	14	8	13	50	12	173	64	34	61	38	42	57	285	27	65	31	13	60	32	20
cSF25509	876705	877367	SF25509_c08810	U	COG1272: Predicted membrane protein hemolysin III homolog	663	17	14	758	76	1394	1197	260	648	967	291	454	2714	314	528	465	187	359	597	223	519	283	208	263	394	160	451	1099	183	3194	1967	734	1152	1368	770	1202	4558	496	1544	1022	499	978	1330	351
cSF25509	877394	877888	SF25509_c08820		FIG01076572: hypothetical protein	495	10	10	199	41	432	295	137	212	210	176	192	764	79	207	185	81	123	201	61	205	104	74	70	203	49	116	199	41	432	295	137	212	210	176	192	764	79	207	185	81	123	201	61
cSF25509	878174	878587	SF25509_c08830	O	Peptide methionine sulfoxide reductase MsrB (EC 1.8.4.12)	414	6	6	451	50	707	375	301	284	196	332	413	2437	165	341	218	171	319	203	77	368	253	88	104	202	113	208	451	50	707	375	301	284	196	332	413	2437	165	341	218	171	319	203	77
cSF25509	879064	881307	SF25509_c08840	CP	Na(+) H(+) antiporter subunit A	2244	28	26	2629	321	6553	4098	2018	2535	2219	1824	2053	8296	1211	2585	1565	829	1221	2207	581	2141	1203	796	831	1315	597	1239	2725	336	6808	4207	2091	2639	2312	1896	2169	8643	1243	2734	1599	871	1299	2273	601
cSF25509	881304	881723	SF25509_c08850	P	Na(+) H(+) antiporter subunit B	420	3	3	159	33	199	126	34	141	111	50	244	764	81	141	162	21	53	67	27	77	67	24	43	172	24	84	159	33	199	126	34	141	111	50	244	764	81	141	162	21	53	67	27
cSF25509	881723	882100	SF25509_c08860	P	Na(+) H(+) antiporter subunit C	378	6	5	308	26	515	381	88	295	244	112	172	1236	104	214	138	37	131	198	51	151	68	36	120	131	20	115	363	35	579	442	100	335	270	138	218	1355	135	264	163	45	153	224	61
cSF25509	882108	882401	SF25509_c08870		Na(+) H(+) antiporter subunit D	294	1	1	115	8	115	116	17	211	113	27	52	355	67	141	71	6	44	28	40	60	11	5	56	60	11	88	115	8	115	116	17	211	113	27	52	355	67	141	71	6	44	28	40
cSF25509	882512	883666	SF25509_c08880	CP	Na(+) H(+) antiporter subunit D	1155	19	18	2128	264	4912	3100	1284	2024	1747	1327	1955	8883	1070	2140	1653	434	1160	1666	451	1980	810	534	788	1074	321	1348	2167	271	5006	3135	1340	2049	1779	1395	2008	9007	1098	2196	1672	472	1186	1682	475
cSF25509	883663	884139	SF25509_c08890	P	Na(+) H(+) antiporter subunit E	477	6	6	535	72	1099	857	299	828	587	341	439	2687	349	632	410	188	409	402	152	425	321	117	253	304	66	403	535	72	1099	857	299	828	587	341	439	2687	349	632	410	188	409	402	152
cSF25509	884136	884513	SF25509_c08900	P	Na(+) H(+) antiporter subunit F	378	3	3	119	28	578	288	130	175	177	138	249	1154	129	248	268	45	138	249	56	190	124	62	90	211	55	160	119	28	578	288	130	175	177	138	249	1154	129	248	268	45	138	249	56
cSF25509	884513	884872	SF25509_c08910	P	Na(+) H(+) antiporter subunit G	360	5	5	469	71	1381	932	385	708	509	358	530	3407	315	754	507	163	300	627	157	631	238	172	259	362	108	399	469	71	1381	932	385	708	509	358	530	3407	315	754	507	163	300	627	157
cSF25509	885278	885709	SF25509_c08920	K	transcriptional regulator	432	8	5	203	814	1960	465	2212	1778	248	4623	3290	779	648	686	147	670	387	120	963	703	72	1304	899	96	761	275	488	980	2943	701	2988	2408	569	5656	4679	2312	948	1232	406	1057	921	295	1183
cSF25509	885977	886399	SF25509_c08930	O	Sulfur acceptor protein SufE for iron-sulfur cluster assembly	423	6	5	1	0	0	0	0	0	0	0	0	0	0	0	0	0	0	0	0	0	0	0	0	0	0	0	1	0	0	0	0	0	0	0	0	0	0	0	0	0	0	0	0
cSF25509	886645	887079	SF25509_c08940		FIG00985542: hypothetical protein	435	7	5	78	11	135	99	46	79	63	79	122	479	43	88	31	55	75	60	30	70	19	20	27	34	30	40	238	23	355	185	138	154	150	146	259	781	106	187	90	94	149	145	77
cSF25509	887577	887759	SF25509_c08950		hypothetical protein	183	5	5	6	0	0	0	0	0	0	0	0	1	0	0	0	0	0	0	0	0	0	0	0	0	0	0	6	0	0	0	0	0	0	0	0	1	0	0	0	0	0	0	0
cSF25509	887730	889259	SF25509_c08960	T	Signal transduction histidine kinase	1530	20	19	1	0	1	1	0	0	1	0	1	2	1	1	1	0	3	1	0	0	0	0	0	0	1	1	1	0	1	1	0	0	1	0	1	2	1	1	1	0	3	1	1
cSF25509	889231	890211	SF25509_c08970	M	Peptidoglycan-binding protein	981	12	11	131	13	250	112	80	151	40	65	87	287	56	141	39	49	119	40	41	165	10	57	71	72	40	68	141	14	295	136	91	179	52	68	100	348	59	166	55	51	140	51	41
cSF25509	890300	890650	SF25509_c08980	S	FIG00791875: hypothetical protein	351	7	7	247	44	767	499	141	242	234	178	273	1435	84	265	423	83	169	328	69	336	247	74	109	318	40	143	247	44	767	499	141	242	234	178	273	1435	84	265	423	83	169	328	69
cSF25509	890686	891795	SF25509_c08990	S	FIG00984063: hypothetical protein	1110	6	5	110	11	235	98	53	126	62	60	89	374	55	137	86	26	92	56	24	124	53	14	44	45	7	50	110	11	236	99	53	126	62	60	89	375	56	137	86	26	92	56	25
cSF25509	891854	892204	SF25509_c09000		hypothetical protein	351	11	10	218	19	395	223	84	231	125	88	118	1286	110	183	146	37	104	133	57	195	53	78	91	80	46	154	226	20	418	232	86	243	129	89	118	1336	112	192	161	39	112	136	59
cSF25509	892193	892819	SF25509_c09010	S	FIG01074459: hypothetical protein	627	10	10	304	34	636	389	146	404	223	154	274	2044	156	380	226	71	179	213	88	269	124	85	141	156	46	219	304	34	636	389	146	404	223	154	274	2044	156	380	226	71	179	213	88
cSF25509	893104	893388	SF25509_c09020		FIG01075975: hypothetical protein	285	4	4	252	25	525	290	122	199	161	97	105	797	67	300	173	74	176	252	59	184	135	61	108	173	41	184	252	25	525	290	122	199	161	97	105	797	67	300	173	74	176	252	59
cSF25509	893676	893846	SF25509_c09030		FIG00984711: hypothetical protein	171	4	3	309	17	426	264	64	120	146	59	118	1005	88	141	119	57	92	161	40	178	79	39	72	131	25	101	393	20	513	337	73	169	190	87	149	1199	123	196	179	70	128	219	64
cSF25509	893937	894485	SF25509_c09040	S	FIG00450489: hypothetical protein	549	5	4	153	25	247	77	170	148	59	142	198	206	49	112	19	93	72	23	52	89	18	62	32	21	43	55	202	32	387	152	223	253	89	176	266	282	62	182	34	119	113	37	63
cSF25509	894478	895065	SF25509_c09050	S	FIG00450701: hypothetical protein	588	11	11	259	30	296	141	113	324	76	79	179	499	79	189	85	79	115	47	125	149	67	66	45	48	43	95	259	30	296	141	113	324	76	79	179	499	79	189	85	79	115	47	125
cSF25509	895269	897476	SF25509_c09060	M	Multimodular transpeptidase-transglycosylase (EC 2.4.1.129) (EC 3.4.-.-)	2208	25	24	690	100	904	444	360	791	196	364	437	926	307	475	184	318	365	132	353	559	95	307	205	109	191	358	692	100	908	444	360	794	196	373	441	932	308	475	184	318	367	132	353
cSF25509	897621	898088	SF25509_c09070	S	conserved protein of unknown function%3B putative YcgN protein	468	9	8	115	37	734	367	185	205	160	184	315	1521	64	399	204	112	215	322	63	427	203	127	134	197	101	227	123	42	741	374	186	213	171	185	319	1577	67	410	209	113	230	325	64
cSF25509	898097	898432	SF25509_c09080	K	FIG01074834: hypothetical protein	336	5	4	784	58	1351	800	213	559	636	242	598	2390	240	808	457	147	332	503	124	538	253	107	416	456	76	629	793	61	1354	802	213	563	639	242	603	2483	241	812	460	147	333	507	125
cSF25509	898561	898701	SF25509_c09090		hypothetical protein	141	2	1	4	6	17	23	20	11	20	23	26	173	16	23	22	36	19	16	22	18	16	19	8	15	7	9	585	87	1303	886	556	803	591	606	609	1991	736	810	430	507	380	430	334
cSF25509	899304	899555	SF25509_c09100		FIG00985660: hypothetical protein	252	3	2	32	54	165	10	86	154	7	69	133	20	91	69	7	30	20	2	28	23	6	31	19	1	13	20	265	69	439	181	153	297	91	131	228	438	137	177	81	67	86	135	58
cSF25509	899590	900261	SF25509_c09110	TK	Two-component system response regulator QseB	672	12	9	4	1	14	19	2	0	7	0	0	25	1	3	12	0	0	16	0	0	5	1	0	9	0	0	82	10	174	78	55	40	46	37	34	232	13	35	31	13	20	58	11
cSF25509	900251	901636	SF25509_c09120	T	Sensor histidine kinase	1386	12	11	88	13	134	55	64	76	33	61	41	80	27	46	21	17	22	17	23	46	2	30	20	14	13	22	96	13	143	59	64	84	36	64	49	109	31	52	21	18	28	23	25
cSF25509	901872	902321	SF25509_c09130	M	Outer membrane lipoprotein-related protein	450	8	8	188	130	421	50	166	145	34	77	99	169	62	121	68	141	162	39	77	187	37	68	64	56	46	102	188	130	421	50	166	145	34	77	99	169	62	121	68	141	162	39	77
cSF25509	902453	903598	SF25509_c09140	CO	Cytochrome c heme lyase subunit CcmH	1146	14	12	277	24	238	112	52	50	89	77	91	259	32	59	33	7	24	16	8	18	7	6	5	12	6	4	284	24	256	115	52	51	92	81	97	270	32	60	33	7	24	18	8
cSF25509	903595	904047	SF25509_c09150	CO	Cytochrome c-type biogenesis protein CcmE, heme chaperone	453	7	7	118	32	173	29	29	22	34	47	31	85	4	24	6	6	9	0	1	10	0	0	1	6	0	0	118	32	173	29	29	22	34	47	31	85	4	24	6	6	9	0	1
cSF25509	904044	906032	SF25509_c09160	CO	Cytochrome c heme lyase subunit CcmF	1989	25	23	498	49	419	87	41	111	96	82	78	238	24	47	18	7	16	25	0	21	5	2	2	5	0	7	617	67	514	113	55	134	135	111	111	312	41	65	30	12	23	28	3
cSF25509	906029	906484	SF25509_c09170	CO	Cytochrome c heme lyase subunit CcmL	456	4	3	6	2	61	5	5	1	11	8	9	21	1	7	3	1	0	1	0	0	1	0	0	1	0	2	15	2	79	25	11	5	17	10	12	90	2	16	25	1	4	10	1
cSF25509	906802	908361	SF25509_c09180	O	macromolecule metabolism%3B macromolecule degradation%3B degradation of proteins, peptides, glycopeptides	1560	8	7	2213	1173	7652	5657	8479	9265	3982	13235	6761	12813	17909	10469	5653	4649	4874	3278	6068	6110	2783	8443	2268	1655	2858	3602	3057	1450	10803	7374	12935	10953	5730	18717	10261	16073	20784	14248	6775	6522	6840	4701	7362
cSF25509	908394	908513	SF25509_c09190		hypothetical protein	120	1	1	0	0	0	0	0	0	0	0	0	0	0	0	0	0	0	0	0	0	0	0	0	0	0	0	0	0	0	0	0	0	0	0	0	0	0	0	0	0	0	0	0
cSF25509	908547	909236	SF25509_c09200	TK	response regulator in two-component regulatory system with PhoQ	690	8	8	185	20	488	309	82	153	275	61	126	672	49	162	138	42	76	100	46	141	22	82	32	39	10	53	185	20	488	309	82	153	275	61	126	672	49	162	138	42	76	100	46
cSF25509	909233	910630	SF25509_c09210	T	Sensor protein basS/pmrB (EC 2.7.3.-)	1398	14	12	236	36	329	190	75	209	138	112	186	543	95	163	133	41	107	53	81	159	17	70	57	22	12	73	252	38	382	204	83	227	151	126	204	635	98	184	141	46	123	63	93
cSF25509	910701	913658	SF25509_c09220	O	macromolecule metabolism%3B macromolecule synthesis, modification%3B proteins and peptides - translation and modification	2958	34	29	1233	132	2049	1484	620	1179	774	507	864	3342	368	989	778	311	591	741	308	1117	372	334	495	596	214	631	1487	175	2503	1773	739	1391	956	670	1046	4441	468	1174	957	367	753	905	394
cSF25509	913736	916063	SF25509_c09230	T	Two-component sensor histidine kinase PleC	2328	24	24	14	9	8	1	3	1	1	5	1	16	9	1	3	0	1	1	2	2	0	1	3	1	1	2	14	9	8	1	3	1	1	5	1	16	9	1	3	0	1	1	2
cSF25509	916408	919068	SF25509_c09240	E	Membrane alanine aminopeptidase N (EC 3.4.11.2)	2661	39	37	3426	339	5373	3662	1386	2690	2060	1463	2162	9801	1464	2803	2465	873	1877	2127	1103	2576	1276	881	1121	1779	657	2092	3452	347	5478	3723	1425	2714	2092	1494	2217	9947	1475	2856	2482	899	1910	2157	1122
cSF25509	919441	920379	SF25509_c09250	GER	membrane protein, putative	939	12	12	1245	95	1792	1257	411	909	784	405	775	3473	403	856	931	246	582	832	250	911	710	191	434	682	168	818	1245	95	1792	1257	411	909	784	405	775	3473	403	856	931	246	582	832	250
cSF25509	920534	920674	SF25509_c09260		hypothetical protein	141	1	0	0	0	0	0	0	0	0	0	0	0	0	0	0	0	0	0	0	0	0	0	0	0	0	0	160	67	1061	462	277	194	362	280	433	1758	106	502	184	293	461	918	98
cSF25509	920827	921006	SF25509_c09270		HYPOTHETICAL UNKNOWN PROTEIN	180	3	3	3336	1174	15281	13912	9632	9372	13350	14106	11321	35183	11931	14257	21692	9408	8518	25450	15491	19359	21734	16308	24782	21862	10219	37082	3336	1174	15281	13912	9632	9372	13350	14106	11321	35183	11931	14257	21692	9408	8518	25450	15491
cSF25509	921146	922024	SF25509_c09280	L	Uracil-DNA glycosylase, family 4	879	5	5	0	0	0	0	0	0	0	0	0	1	0	0	0	0	0	0	0	0	0	0	0	0	0	0	0	0	0	0	0	0	0	0	0	1	0	0	0	0	0	0	0
cSF25509	922075	923364	SF25509_c09290	O	Putative heat shock protein YegD	1290	13	12	321	32	825	558	234	354	271	220	301	1529	129	288	160	125	210	328	105	308	152	149	118	163	123	209	378	35	925	617	259	409	301	238	317	1698	140	336	184	131	242	354	113
cSF25509	923631	925295	SF25509_c09300	C	Electron transfer flavoprotein-ubiquinone oxidoreductase (EC 1.5.5.1)	1665	20	18	34	4	44	4	11	13	1	15	17	5	6	4	2	0	0	0	0	2	0	5	2	0	0	1	1323	98	1578	1027	252	776	422	280	646	1881	250	576	433	160	400	544	149
cSF25509	925350	925478	SF25509_c09310		hypothetical protein	129	2	1	0	0	13	2	3	1	2	4	8	50	3	4	0	6	3	4	3	3	3	5	6	2	7	6	8	1	30	13	9	8	8	8	8	187	5	8	3	8	3	13	3
cSF25509	925717	926715	SF25509_c09320	E	L-proline glycine betaine binding ABC transporter protein ProX (TC 3.A.1.12.1)	999	14	13	1224	208	3638	1782	939	2027	1113	667	1330	5304	652	1792	1193	758	1122	1632	438	1674	1556	418	541	1413	235	768	1241	221	3743	1827	994	2062	1166	754	1433	5529	738	1870	1284	806	1199	1660	476
cSF25509	926765	926923	SF25509_c09330		hypothetical protein	159	5	3	91	11	143	61	10	117	93	23	142	417	24	64	40	8	48	24	20	56	35	8	49	35	6	207	126	13	200	88	15	145	100	30	155	557	34	80	49	15	59	36	22
cSF25509	926897	927784	SF25509_c09340	E	L-proline glycine betaine ABC transport system permease protein ProW (TC 3.A.1.12.1)	888	10	9	726	107	1399	796	353	729	528	398	826	2211	414	774	410	297	556	424	316	571	466	281	231	269	158	415	744	109	1431	809	363	747	534	407	837	2286	424	791	411	300	568	431	329
cSF25509	927877	928785	SF25509_c09350	GER	Permease of the drug/metabolite transporter (DMT) superfamily	909	11	9	522	56	1169	755	294	406	501	291	528	2908	175	474	658	154	322	728	93	458	559	128	207	565	79	339	869	71	1468	1034	328	734	659	343	593	3705	260	689	879	184	457	837	163
cSF25509	928921	929391	SF25509_c09360	K	Transcriptional regulator, AsnC family	471	7	5	115	10	301	214	68	104	100	51	91	435	60	141	88	46	95	133	32	159	30	44	65	85	16	84	157	12	361	246	76	146	124	63	118	519	72	179	117	50	112	138	36
cSF25509	929573	930421	SF25509_c09370	IR	Transcription regulator [contains diacylglycerol kinase catalytic domain]	849	11	9	908	88	1562	1146	478	693	553	394	482	3588	216	677	516	294	428	741	218	726	381	210	305	476	161	349	1325	109	2066	1532	560	1151	783	509	755	4766	353	1043	995	324	748	945	327
cSF25509	930433	931917	SF25509_c09380	M	FIG00983729: hypothetical protein	1485	22	15	421	88	856	359	305	463	243	367	457	1086	232	404	148	147	230	210	154	381	94	138	80	125	116	178	672	139	1403	608	437	790	419	544	784	2028	397	663	275	245	376	330	234
cSF25509	931910	932929	SF25509_c09390	M	PUTATIVE GLYCOSYLTRANSFERASE TRANSMEMBRANE PROTEIN	1020	14	12	362	74	798	340	178	363	174	145	293	602	219	331	117	197	200	178	144	354	92	167	77	68	91	168	708	256	1486	541	370	803	426	413	1168	1641	482	743	358	362	461	307	312
cSF25509	933029	933997	SF25509_c09400		FIG01075715: hypothetical protein	969	14	14	523	120	1355	552	541	627	407	527	665	1946	279	762	263	261	368	444	195	555	199	211	207	233	121	267	523	120	1355	552	541	627	407	527	665	1946	279	762	263	261	368	444	195
cSF25509	934004	935506	SF25509_c09410	F	AMP nucleosidase (EC 3.2.2.4)	1503	26	24	84	80	1099	23	190	329	15	251	249	97	180	202	13	176	189	29	216	337	15	243	111	19	137	153	103	83	1220	44	207	362	39	277	287	180	193	251	17	197	213	50	225
cSF25509	935643	935816	SF25509_c09420		HYPOTHETICAL UNKNOWN TRANSMEMBRANE PROTEIN	174	2	2	66	10	58	40	16	34	29	31	78	186	25	34	12	16	19	17	9	26	13	15	17	14	9	53	66	10	58	40	16	34	29	31	78	186	25	34	12	16	19	17	9
cSF25509	935828	936001	SF25509_c09430		HYPOTHETICAL UNKNOWN TRANSMEMBRANE PROTEIN	174	7	5	355	28	694	400	151	249	204	131	214	997	118	241	112	87	166	232	104	300	98	105	95	129	93	134	362	28	706	413	155	258	206	136	222	1045	120	247	118	88	171	236	106
cSF25509	936178	936879	SF25509_c09440	O	Glutathione S-transferase (EC 2.5.1.18)	702	13	11	462	45	1599	656	331	481	344	319	520	2326	168	707	371	215	337	680	86	713	336	169	177	321	128	306	721	74	1972	931	469	659	447	448	620	2744	270	818	504	306	463	840	170
cSF25509	937035	937376	SF25509_c09450	S	FIG00027233: possible membrane protein	342	4	3	396	39	1186	804	248	378	531	190	307	1425	100	389	336	118	245	669	89	361	666	115	139	478	74	317	569	64	1591	1115	300	520	641	237	477	1998	144	556	527	146	385	829	108
cSF25509	937937	938203	SF25509_c09460	T	FOG: TPR repeat, SEL1 subfamily	267	2	2	62	10	96	30	29	52	31	29	78	290	18	51	15	15	33	20	17	53	16	13	20	23	11	37	62	10	96	30	29	52	31	29	78	290	18	51	15	15	33	20	17
cSF25509	938232	939353	SF25509_c09470	E	Biosynthetic Aromatic amino acid aminotransferase beta (EC 2.6.1.57)	1122	18	17	1316	121	2141	1330	490	972	871	575	918	3509	396	952	651	270	652	678	284	910	520	293	459	530	215	950	1324	123	2218	1368	513	1002	890	601	949	3662	401	973	708	284	664	732	295
cSF25509	939492	940067	SF25509_c09480		hypothetical protein	576	12	10	661	76	1260	742	283	613	417	317	451	2034	242	481	308	207	342	442	179	508	259	257	224	333	180	614	677	77	1289	756	284	624	420	320	454	2064	248	488	318	208	348	453	181
cSF25509	940117	940470	SF25509_c09490		hypothetical protein	354	7	6	148	11	276	133	83	141	69	108	134	349	64	128	76	57	85	80	60	120	47	52	46	45	40	100	238	15	413	249	100	189	120	116	170	627	75	156	136	61	111	148	65
cSF25509	941382	942440	SF25509_c09510		ATP/GTP-binding site motif A (P-loop) :Porin, alpha proteobacteria type	1059	31	29	151	12	205	108	56	126	85	70	189	509	69	117	76	40	71	76	52	123	52	40	58	83	23	95	1085	418	7389	4608	6106	3063	5271	9104	5608	11762	6524	5766	1451	8411	4124	8669	10416
cSF25509	942648	943559	SF25509_c09520	L	Phage integrase	912	20	17	1322	199	3174	2024	715	1357	1052	737	1229	5770	618	1792	1374	526	1113	1473	371	1918	915	328	655	1293	354	1039	1416	214	3352	2136	745	1481	1085	769	1305	6790	650	1886	1418	549	1170	1547	397
cSF25509	943748	944773	SF25509_c09530	M	ATP/GTP-binding site motif A (P-loop) :Porin, alpha proteobacteria type	1026	28	26	1180	133	1868	1131	478	1054	640	492	922	3930	476	1024	870	300	630	828	310	973	585	277	468	754	195	719	1259	140	1962	1199	495	1083	691	512	968	4156	511	1065	901	316	661	885	334
cSF25509	945001	945870	SF25509_c09540	HR	probable hydrolase	870	15	13	531	49	855	525	222	451	293	273	355	1665	250	449	278	139	285	366	148	472	140	102	198	191	86	316	653	56	988	622	258	516	333	307	371	1960	268	489	306	163	310	412	166
cSF25509	945960	948026	SF25509_c09550	M	Soluble lytic murein transglycosylase precursor (EC 3.2.1.-)	2067	39	34	1493	177	2752	1850	749	1407	923	727	1180	4638	505	1304	1134	383	957	1098	379	1216	554	373	649	761	260	961	1734	206	3207	2135	886	1627	1077	876	1422	5394	655	1549	1311	481	1112	1295	471
cSF25509	948077	948235	SF25509_c09560		hypothetical protein	159	4	3	3	0	4	3	1	1	2	0	4	22	0	0	0	0	2	2	0	1	0	3	2	0	0	1	9	3	22	14	5	11	3	5	12	64	5	12	7	2	8	4	2
cSF25509	948325	949209	SF25509_c09570	EM	4-hydroxy-tetrahydrodipicolinate synthase (EC 4.3.3.7)	885	14	13	34	11	84	43	38	39	32	32	33	69	14	21	0	2	2	4	1	4	1	2	0	0	4	3	34	11	84	43	38	39	32	32	33	69	14	21	0	2	2	4	1
cSF25509	949209	949688	SF25509_c09580	O	tmRNA-binding protein SmpB	480	8	7	4	0	4	0	2	2	0	0	1	0	0	0	0	0	0	1	0	1	0	0	0	0	0	1	126	50	425	509	141	340	162	234	161	1190	388	387	607	203	299	397	237
cSF25509	949757	950362	SF25509_c09590	S	Mll7752 protein	606	12	11	1379	1365	5207	2028	6151	6135	717	13365	5196	1045	1916	2587	85	509	1003	75	1322	2007	146	2191	16139	104	1895	7894	1434	1534	6086	2157	7777	6386	767	15525	6259	1141	1982	2939	89	602	1123	84	1364
cSF25509	950802	951206	SF25509_c09600	K	DNA-directed RNA polymerase omega subunit (EC 2.7.7.6)	405	2	1	2	1	1	0	3	1	0	1	2	1	0	1	0	1	0	0	0	0	0	1	0	0	1	0	614	144	2007	1325	1182	799	1062	1593	1062	2311	679	1119	961	753	693	1563	491
cSF25509	951311	953536	SF25509_c09610	TK	GTP pyrophosphokinase (EC 2.7.6.5), (p)ppGpp synthetase II / Guanosine-3',5'-bis(diphosphate) 3'-pyrophosphohydrolase (EC 3.1.7.2)	2226	31	24	1377	180	1062	56	245	216	33	382	236	128	30	31	31	11	16	8	16	20	6	14	4	16	15	8	2088	226	1721	141	362	386	77	579	361	253	57	107	72	48	70	39	32
cSF25509	953706	953858	SF25509_c09620		HYPOTHETICAL UNKNOWN PROTEIN	153	2	2	183	45	986	519	538	368	458	546	1211	1771	174	837	430	455	603	604	137	931	286	323	411	384	231	560	183	45	986	519	538	368	458	546	1211	1771	174	837	430	455	603	604	137
cSF25509	954088	954642	SF25509_c09630	S	hypothetical protein NAS141_09886	555	8	6	64	3	62	32	20	10	20	18	6	126	12	26	16	12	13	12	5	14	8	6	7	6	6	13	65	3	63	32	20	10	20	18	6	127	12	26	16	12	13	12	5
cSF25509	954639	955058	SF25509_c09640	I	Holo-[acyl-carrier protein] synthase (EC 2.7.8.7)	420	3	2	2	0	1	1	0	0	0	0	0	0	0	0	0	0	0	2	0	0	0	0	1	0	0	0	15	1	37	15	7	11	10	3	12	38	2	7	18	0	9	7	4
cSF25509	955015	955185	SF25509_c09650		hypothetical protein	171	3	3	5	2	15	8	1	6	2	2	1	7	1	1	1	3	2	3	1	2	0	0	1	4	0	1	5	2	15	8	1	6	2	2	1	7	1	1	1	3	2	3	1
cSF25509	955162	955905	SF25509_c09660	U	Signal peptidase I (EC 3.4.21.89)	744	13	12	1	0	3	3	3	0	2	2	0	3	2	1	1	0	1	0	0	1	1	1	1	1	1	1	1	0	3	3	3	0	2	2	0	3	2	1	1	0	1	0	0
cSF25509	955902	956621	SF25509_c09670	K	Ribonuclease III (EC 3.1.26.3)	720	7	7	2	0	2	1	0	0	0	2	1	3	0	0	0	0	0	0	0	0	0	1	1	0	0	0	2	0	2	1	0	0	0	2	1	3	0	0	0	0	0	0	0
cSF25509	956630	957559	SF25509_c09680	J	GTP-binding protein Era	930	7	6	0	0	0	0	0	0	0	0	0	0	0	0	0	0	0	0	0	0	0	0	0	0	0	0	105	10	97	137	12	93	74	22	21	982	80	69	110	6	79	87	28
cSF25509	957576	958574	SF25509_c09690	I	Glycerophosphoryl diester phosphodiesterase (EC 3.1.4.46)	999	16	15	2080	171	3352	1976	769	1431	1126	677	934	5619	580	1496	1052	507	1031	1280	363	1543	730	409	635	813	301	1107	2255	177	3710	2187	836	1553	1229	733	1032	6197	662	1652	1229	560	1137	1457	414
cSF25509	958752	959750	SF25509_c09700	C	Glutathione S-transferase, omega (EC 2.5.1.18)	999	25	24	783	93	1485	997	435	670	485	388	553	2536	294	686	532	217	450	587	210	630	400	242	282	396	152	491	783	93	1490	1004	441	670	485	388	556	2536	294	686	533	218	450	587	211
cSF25509	960117	961373	SF25509_c09710	I	Cyclopropane-fatty-acyl-phospholipid synthase (EC 2.1.1.79)	1257	27	26	1247	110	2079	1450	542	1049	812	581	1014	4248	453	1039	763	278	611	653	328	1041	388	338	470	515	252	734	1250	110	2100	1456	551	1053	814	584	1026	4260	454	1053	763	279	615	662	328
cSF25509	961622	963928	SF25509_c09720	K	Transcription accessory protein (S1 RNA-binding domain)	2307	18	17	2388	248	4513	2878	1107	2132	1423	978	1270	5856	881	2270	1620	732	1405	1888	499	2411	887	558	877	1141	332	1281	2396	249	4518	2881	1107	2134	1424	983	1284	5867	882	2275	1623	732	1407	1895	500
cSF25509	963973	964095	SF25509_c09730		hypothetical protein	123	3	3	541	21	837	506	177	309	256	134	189	1123	99	366	174	120	224	335	86	375	135	71	164	145	70	178	541	21	837	506	177	309	256	134	189	1123	99	366	174	120	224	335	86
cSF25509	964097	964411	SF25509_c09740		conserved hypothetical signal peptide protein	315	5	4	1418	200	2364	1173	457	1025	955	514	1610	5241	344	1159	568	253	472	1097	194	1096	441	202	456	883	173	958	1825	223	3030	1576	583	1236	1186	608	1803	6421	408	1420	810	331	622	1405	222
cSF25509	964564	965877	SF25509_c09750	M	UDP-glucose dehydrogenase (EC 1.1.1.22)	1314	17	12	1	0	1	0	0	2	1	0	0	49	0	0	0	3	0	0	0	1	0	0	0	0	2	0	2	0	2	0	1	2	2	1	0	51	1	1	0	3	0	1	0
cSF25509	966011	967036	SF25509_c09760	M	UDP-glucuronate 5'-epimerase (EC 5.1.3.12)	1026	21	17	0	6	2	1	3	0	0	1	0	2	3	0	0	0	0	1	0	0	0	2	0	0	0	0	305	25	474	331	107	165	134	117	99	626	98	170	128	87	102	230	64
cSF25509	967108	967440	SF25509_c09770	K	transcriptional regulator (ArsR family)	333	2	2	399	32	1181	911	324	557	361	411	276	1445	535	548	448	345	353	769	331	1107	596	323	504	451	223	736	399	32	1181	911	324	557	361	411	276	1445	535	548	448	345	353	769	331
cSF25509	967491	967973	SF25509_c09780	S	FIG01075546: hypothetical protein	483	8	6	124	31	425	165	106	231	92	139	296	600	109	229	92	101	221	143	90	333	62	90	82	88	60	115	148	39	492	202	129	264	120	159	322	973	132	250	121	128	241	173	118
cSF25509	967986	968348	SF25509_c09790		FIG01075665: hypothetical protein	363	7	5	397	37	737	452	219	337	246	157	316	782	141	304	163	158	158	189	106	244	73	129	145	108	106	221	536	51	926	575	272	439	313	237	534	1130	167	409	283	197	223	246	131
cSF25509	968353	968976	SF25509_c09800	M	hypothetical protein	624	12	11	527	73	1279	769	334	627	472	345	440	2504	247	593	661	235	345	588	171	601	409	223	208	628	208	391	564	74	1328	797	339	658	495	354	450	2857	257	634	677	243	356	609	181
cSF25509	969313	970056	SF25509_c09810	L	DNA recombination and repair protein RecO	744	11	9	213	40	491	197	115	229	83	130	149	373	76	47	52	50	44	65	52	59	11	40	14	34	24	57	234	40	536	208	124	254	92	136	182	423	85	63	65	57	61	82	58
cSF25509	970113	972116	SF25509_c09820	R	Putative phosphatase	2004	22	21	1609	201	3084	1888	912	1535	992	928	1207	3929	640	1337	964	422	885	985	467	1335	585	475	1314	699	324	919	1615	203	3100	1893	944	1563	992	949	1232	3954	652	1353	968	437	890	988	483
cSF25509	972370	975195	SF25509_c09830	S	FIG01074088: hypothetical protein	2826	39	36	1768	178	3243	1843	949	1560	1463	853	1498	6872	645	1671	961	493	1136	1177	529	1572	661	500	642	866	341	1222	2050	217	3720	2096	1063	1739	1597	975	1616	7489	726	1879	1122	575	1276	1333	600
cSF25509	975192	975848	SF25509_c09840	JR	metal-dependent phosphohydrolase	657	6	5	489	49	1027	531	303	476	256	289	478	1490	108	483	363	169	370	299	135	486	171	143	224	181	121	356	505	49	1032	536	303	478	261	290	485	1524	114	489	369	169	372	304	137
cSF25509	975927	976778	SF25509_c09850	R	Flavodoxin reductases (ferredoxin-NADPH reductases) family 1	852	3	2	300	21	420	329	82	309	288	88	156	1216	155	405	249	60	369	270	115	318	139	39	151	186	38	214	840	54	1226	1013	219	954	638	206	358	2714	363	1095	675	203	888	699	298
cSF25509	976900	978132	SF25509_c09860	G	MFS permease	1233	20	20	1560	292	2869	1606	629	1283	1134	761	1807	8083	863	1425	998	387	925	1382	349	1455	850	334	650	1370	265	1131	1560	292	2869	1606	629	1283	1134	761	1807	8083	863	1425	998	387	925	1382	349
cSF25509	978301	979380	SF25509_c09870	H	Quinolinate synthetase (EC 2.5.1.72)	1080	16	15	2452	203	4425	2655	1104	1971	1455	894	1373	5973	727	2413	1284	564	1314	1478	498	2151	817	480	900	970	310	1572	2515	208	4542	2698	1123	2035	1467	915	1404	6084	737	2469	1304	583	1361	1530	506
cSF25509	979433	981031	SF25509_c09880	H	L-aspartate oxidase (EC 1.4.3.16)	1599	12	11	600	62	1206	760	252	662	471	289	555	2267	268	622	493	241	381	525	194	634	220	214	282	435	98	438	626	65	1254	783	273	691	478	302	556	2608	286	653	520	249	392	539	206
cSF25509	981028	981987	SF25509_c09890	H	Quinolinate phosphoribosyltransferase [decarboxylating] (EC 2.4.2.19)	960	13	12	533	63	933	521	233	429	301	220	451	1931	198	555	306	161	342	364	141	468	188	159	206	213	64	405	542	63	951	533	236	433	305	224	458	1981	200	562	314	168	348	371	145
cSF25509	982083	982604	SF25509_c09900	P	superoxide dismutase (Cu/Zn)	522	5	2	63	13	82	115	45	84	58	56	25	258	43	103	44	37	34	36	46	33	32	36	49	37	24	65	122	24	186	191	68	131	84	75	46	564	68	137	91	45	54	69	52
cSF25509	982424	983587	SF25509_c09910	S	Predicted NAD regulator in Alphaproteobacteria	1164	13	13	356	43	785	436	241	306	296	207	350	1631	140	432	156	93	229	231	78	261	100	70	116	143	51	262	356	43	785	436	241	306	296	207	350	1631	140	432	156	93	229	231	78
cSF25509	983577	984116	SF25509_c09920	R	FIG00984242: hypothetical protein	540	2	2	18	0	10	2	0	0	3	3	0	23	0	2	4	0	0	0	0	1	0	0	0	2	0	0	18	0	10	2	0	0	3	3	0	23	0	2	4	0	0	0	0
cSF25509	984118	984726	SF25509_c09930	FR	COG1896: Predicted hydrolases of HD superfamily	609	6	6	249	6	195	133	42	48	82	30	46	297	14	48	31	9	33	31	6	30	9	4	16	32	8	28	249	6	195	133	42	48	82	30	46	297	14	48	31	9	33	31	6
cSF25509	984723	985571	SF25509_c09940	O	Folate-dependent protein for Fe/S cluster synthesis/repair in oxidative stress	849	10	10	1042	63	620	507	157	133	244	143	89	545	73	122	90	30	72	59	10	73	8	13	15	52	16	36	1042	63	620	507	157	133	244	143	89	545	73	122	90	30	72	59	10
cSF25509	985656	986402	SF25509_c09950		FIG00985792: hypothetical protein	747	5	5	44	13	140	24	28	49	13	37	83	125	17	80	45	17	78	9	11	72	4	19	21	10	8	27	44	13	140	24	28	49	13	37	83	125	17	80	45	17	78	9	11
cSF25509	986417	986686	SF25509_c09960		FIG00984290: hypothetical protein	270	1	0	0	0	0	0	0	0	0	0	0	0	0	0	0	0	0	0	0	0	0	0	0	0	0	0	19	5	94	20	35	66	11	20	35	163	17	78	19	30	56	6	10
cSF25509	986846	987283	SF25509_c09970	S	FIG00983489: hypothetical protein	438	7	6	112	20	130	55	52	112	29	61	98	190	40	52	32	26	44	18	59	48	27	43	11	50	18	34	129	21	156	76	60	125	34	66	104	240	49	64	43	33	53	30	64
cSF25509	987280	987750	SF25509_c09980	F	Nudix hydrolase family protein	471	3	3	663	79	785	372	147	497	338	182	856	1733	165	336	160	83	206	230	103	265	156	85	242	252	69	471	663	79	785	372	147	497	338	182	856	1733	165	336	160	83	206	230	103
cSF25509	987808	988581	SF25509_c09990	O	Gifsy-2 prophage protein	774	8	7	210	34	415	175	124	190	107	149	387	852	118	235	186	57	229	83	70	281	107	77	124	100	33	295	232	35	431	199	131	199	109	154	403	921	120	247	192	59	233	89	72
cSF25509	988578	988748	SF25509_c10000		hypothetical protein	171	1	1	5	4	65	30	22	21	14	17	42	101	5	40	23	13	20	13	11	34	6	6	8	6	7	8	5	4	65	30	22	21	14	17	42	101	5	40	23	13	20	13	11
cSF25509	989151	990551	SF25509_c10010	J	Cysteinyl-tRNA synthetase (EC 6.1.1.16)	1401	18	17	3	0	0	2	1	0	0	1	1	0	0	4	0	1	1	1	0	0	0	0	1	0	1	0	3	0	0	2	1	0	0	1	1	0	0	4	0	1	1	1	0
cSF25509	990572	991054	SF25509_c10020	S	Gfa-like protein	483	9	8	1030	136	1862	1117	496	883	735	575	850	4185	564	1262	990	328	796	775	316	1121	476	279	568	752	171	765	1030	137	1866	1124	496	883	735	575	851	4198	564	1263	990	328	796	776	318
cSF25509	991147	991530	SF25509_c10030	S	Gfa-like protein	384	7	7	962	115	1467	878	287	732	432	280	724	3786	296	625	542	157	453	495	147	669	169	115	311	411	96	464	962	115	1467	878	287	732	432	280	724	3786	296	625	542	157	453	495	147
cSF25509	991518	992027	SF25509_c10040	S	Gfa-like protein	510	7	7	864	65	1251	853	323	660	542	306	481	2408	264	628	360	173	320	447	184	613	125	118	290	324	107	462	864	65	1251	853	323	660	542	306	481	2408	264	628	360	173	320	447	184
cSF25509	992024	992986	SF25509_c10050	HR	Proline iminopeptidase (EC 3.4.11.5)	963	20	16	1568	164	2863	1695	785	1096	988	701	1027	5266	466	1351	626	391	725	1008	323	1317	429	335	565	600	241	743	1721	184	3410	2078	917	1255	1185	798	1224	6179	518	1570	819	459	842	1265	360
cSF25509	993033	994649	SF25509_c10060	E	(R)-citramalate synthase (EC 2.3.1.182)	1617	22	18	2193	265	4470	2582	1064	1765	1489	942	1836	6244	636	2257	793	481	1072	1298	393	1897	284	395	733	843	281	1099	2751	312	5430	3152	1308	2171	1786	1199	2208	7788	844	2706	1000	587	1328	1558	520
cSF25509	994830	995768	SF25509_c10070	S	Protein rarD	939	13	11	5525	718	9856	5766	2473	4001	3767	2260	3245	17463	2498	4698	3710	1671	2784	4394	1299	4117	3003	1238	1593	2905	849	3767	6065	906	10569	6000	2602	4433	4056	2457	4015	18907	2876	5147	3955	1824	3137	4549	1389
cSF25509	995853	996500	SF25509_c10080	R	Lysine decarboxylase family	648	7	6	308	65	856	480	213	332	292	184	433	4559	126	405	557	152	285	540	95	440	291	84	154	369	42	321	351	68	903	524	218	352	301	193	448	4726	141	418	597	156	295	577	97
cSF25509	996713	998377	SF25509_c10090	S	LysM domain protein	1665	15	12	984	151	1649	1354	362	1024	1081	454	799	4162	604	1063	920	325	841	853	375	1163	543	260	425	736	117	707	1013	164	1725	1383	382	1067	1097	480	846	4516	618	1095	967	344	877	882	399
cSF25509	998580	1000472	SF25509_c10100	O	ABC transporter HlyB/MsbA family	1893	24	21	2355	167	4437	3057	826	1794	1764	694	1481	8369	550	2277	2035	429	1308	1996	394	2095	1428	399	818	1590	279	1258	3236	281	6068	4361	1149	2392	2352	1114	1888	12808	846	2984	3066	631	1853	2771	613
cSF25509	1000581	1001279	SF25509_c10110	I	Phosphatidylserine decarboxylase (EC 4.1.1.65)	699	7	7	0	0	1	0	0	0	0	0	0	0	0	0	0	0	0	0	0	0	0	0	0	0	0	0	0	0	1	0	0	0	0	0	0	0	0	0	0	0	0	0	0
cSF25509	1001731	1002153	SF25509_c10120	I	CDP-diacylglycerol--serine O-phosphatidyltransferase (EC 2.7.8.8)	423	12	12	90	9	91	34	29	44	30	21	38	107	29	80	18	14	49	40	11	51	19	21	19	19	2	35	90	9	91	34	29	44	30	21	38	107	29	80	18	14	49	40	11
cSF25509	1002225	1002764	SF25509_c10130	IQR	small molecule metabolism	540	5	3	405	46	850	447	209	213	370	152	418	1092	81	316	90	60	103	156	15	158	83	25	23	81	33	59	585	57	1149	826	256	672	610	214	546	2448	319	628	394	107	331	320	161
cSF25509	1002979	1004469	SF25509_c10140	F	Amidophosphoribosyltransferase (EC 2.4.2.14)	1491	27	24	6455	480	3806	5402	2306	2327	3200	2427	2750	2545	1153	1311	165	209	409	269	215	556	18	216	120	151	169	342	6474	485	3841	5461	2320	2351	3214	2437	2781	2588	1159	1322	168	210	418	278	218
cSF25509	1004615	1005151	SF25509_c10150	S	Colicin V production protein	537	6	6	3583	445	3026	1643	844	3047	877	870	1210	3521	1209	2174	267	440	1654	337	809	2204	144	286	462	239	270	1425	3583	445	3026	1643	844	3047	877	870	1210	3521	1209	2174	267	440	1654	337	809
cSF25509	1005356	1005568	SF25509_c10160	O	DNA repair protein RadA	213	2	2	48	11	114	28	14	29	18	21	57	225	26	34	16	6	32	21	1	37	11	4	12	11	4	12	48	11	114	28	14	29	18	21	57	225	26	34	16	6	32	21	1
cSF25509	1005750	1006757	SF25509_c10170	O	DNA repair protein RadA	1008	9	8	72	11	178	40	10	69	15	8	43	66	15	50	9	8	29	19	11	66	8	1	11	11	3	23	76	11	179	40	10	70	18	8	45	69	15	51	10	8	29	19	11
cSF25509	1006885	1008024	SF25509_c10180	M	Alanine racemase (EC 5.1.1.1)	1140	19	16	508	72	892	660	278	409	365	246	369	1678	189	332	264	164	247	345	117	316	187	147	167	296	89	243	576	87	1023	702	321	491	409	307	512	2132	214	400	315	197	310	375	132
cSF25509	1008050	1008172	SF25509_c10190		hypothetical protein	123	6	5	220	22	315	143	79	205	97	71	142	479	85	211	167	34	112	171	42	181	122	40	95	151	40	145	256	33	570	251	151	265	148	142	233	693	111	318	189	85	199	275	72
cSF25509	1008167	1008394	SF25509_c10200		Transcriptional regulator, AraC family	228	0	0	0	0	0	0	0	0	0	0	0	0	0	0	0	0	0	0	0	0	0	0	0	0	0	0	0	0	0	0	0	0	0	0	0	0	0	0	0	0	0	0	0
cSF25509	1008462	1009022	SF25509_c10210	K	Transcriptional regulator, AraC family	561	7	6	68	11	74	37	18	50	23	30	70	144	23	45	12	18	35	18	9	51	13	13	26	11	4	34	71	13	80	39	19	55	26	32	79	178	23	50	12	20	40	20	9
cSF25509	1009091	1009792	SF25509_c10220	E	FIG00985859: hypothetical protein	702	8	6	155	21	309	216	84	159	118	89	210	616	63	198	115	60	127	98	50	161	48	64	52	64	30	104	180	23	371	245	100	171	126	112	218	683	93	232	143	72	143	127	68
cSF25509	1009789	1010094	SF25509_c10230	S	FIG00363986: hypothetical protein	306	4	2	16	1	104	27	54	18	22	31	56	372	0	55	5	14	42	45	10	39	20	16	8	14	4	3	123	11	292	131	99	116	142	86	178	718	33	231	47	36	119	141	19
cSF25509	1010301	1011800	SF25509_c10240	L	Replicative DNA helicase (EC 3.6.1.-)	1500	21	19	2	0	2	1	0	1	3	0	1	1	0	0	0	1	1	2	0	0	4	1	1	0	0	0	41	6	36	19	7	23	19	10	26	326	4	13	9	3	7	10	0
cSF25509	1012228	1012803	SF25509_c10250	J	LSU ribosomal protein L9p	576	6	5	1133	869	2931	1527	2465	2485	1154	2677	3159	4026	2609	2096	1525	2487	1357	1355	2353	2063	1503	2121	1329	1346	1134	1647	1782	967	4201	2716	2703	3516	1793	3009	3524	6854	3470	2874	2702	2777	2011	2392	2700
cSF25509	1012839	1013792	SF25509_c10260		FIG003573: hypothetical protein	954	13	12	1163	257	2749	925	722	2357	594	607	1583	2743	1234	1688	532	441	1173	394	831	1404	296	317	786	311	162	1050	1198	267	2835	957	785	2431	617	679	1657	2833	1276	1802	549	508	1222	423	856
cSF25509	1013984	1014232	SF25509_c10270	J	SSU ribosomal protein S18p @ SSU ribosomal protein S18p, zinc-independent	249	5	3	508	136	927	533	382	1621	1399	814	3100	3321	756	995	439	569	862	636	945	636	1669	574	1041	1409	413	1970	1707	816	4858	3775	3130	5486	3760	4490	8190	8721	3020	4984	2314	3045	3093	2464	3412
cSF25509	1014258	1014707	SF25509_c10280	J	SSU ribosomal protein S6p	450	7	4	1	0	1	0	0	1	0	0	0	4	0	0	0	0	0	1	0	0	1	0	0	0	0	0	1	0	1	0	0	1	0	0	0	4	0	0	0	0	0	1	0
cSF25509	1015076	1015408	SF25509_c10290		Ferredoxin	333	4	3	31	10	104	52	42	74	33	54	83	340	32	52	42	52	34	45	35	55	21	39	23	21	21	34	63	13	182	95	53	121	52	60	121	406	37	106	61	56	67	65	36
cSF25509	1015444	1016565	SF25509_c10300	R	small molecule metabolism	1122	23	21	1834	170	2599	1627	508	1240	1177	483	1295	7446	375	1253	1210	340	901	1388	290	1315	672	286	779	1258	204	1500	1868	171	2676	1695	524	1276	1197	491	1301	7609	383	1268	1216	352	915	1399	293
cSF25509	1016629	1016847	SF25509_c10310		hypothetical protein	219	2	2	0	0	0	0	0	0	0	0	0	0	0	1	0	0	0	0	0	0	0	0	0	0	0	0	0	0	0	0	0	0	0	0	0	0	0	1	0	0	0	0	0
cSF25509	1016818	1017762	SF25509_c10320	I	Malonyl CoA-acyl carrier protein transacylase (EC 2.3.1.39)	945	7	5	1	0	3	0	0	0	0	0	0	0	0	0	0	0	0	0	0	0	0	0	0	0	0	0	1	0	4	0	0	0	0	0	0	0	0	0	0	0	0	0	0
cSF25509	1017789	1018526	SF25509_c10330	IQR	3-oxoacyl-[acyl-carrier protein] reductase (EC 1.1.1.100)	738	7	6	1	0	2	2	0	1	1	0	1	5	0	0	0	3	0	1	0	1	0	0	1	0	0	0	1	0	2	2	0	1	1	0	1	5	0	0	0	3	0	1	0
cSF25509	1018865	1019101	SF25509_c10340	IQ	Acyl carrier protein	237	4	2	0	0	0	0	0	0	0	0	0	0	0	0	0	0	0	0	0	0	0	0	0	0	0	0	1	0	2	1	0	0	0	0	0	10	0	2	0	0	0	0	0
cSF25509	1019317	1020582	SF25509_c10350	IQ	3-oxoacyl-[acyl-carrier-protein] synthase, KASII (EC 2.3.1.179)	1266	14	9	6	4	15	1	4	2	1	3	0	11	0	0	1	0	0	0	0	2	1	0	0	1	0	0	205	36	134	89	53	39	466	89	43	1184	164	46	31	83	44	146	89
cSF25509	1020868	1022055	SF25509_c10360	D	FIG004453: protein YceG like	1188	17	16	2430	193	4354	2510	737	686	1468	841	883	10257	702	1496	1565	243	583	1382	139	905	360	194	195	998	131	453	2605	221	4779	2777	869	825	1637	969	1035	10720	765	1686	1704	316	733	1578	192
cSF25509	1022248	1023147	SF25509_c10370	S	Protein YicC	900	8	7	55	0	96	37	5	15	25	8	9	208	10	33	13	0	14	12	2	4	9	1	10	10	0	3	55	0	96	37	5	15	25	8	9	208	10	33	13	0	14	12	2
cSF25509	1023151	1023810	SF25509_c10380	F	Guanylate kinase (EC 2.7.4.8)	660	13	12	0	0	0	0	0	0	0	0	0	6	0	0	0	0	0	0	0	1	0	0	0	0	0	0	117	10	205	112	23	69	52	42	84	374	50	106	196	15	81	85	17
cSF25509	1023940	1024764	SF25509_c10390	J	SSU rRNA (adenine(1518)-N(6)/adenine(1519)-N(6))-dimethyltransferase (EC 2.1.1.182)	825	6	6	65	3	88	41	20	37	38	31	46	93	23	41	29	14	25	29	15	37	15	11	21	9	6	29	65	3	88	41	20	37	38	31	46	93	23	41	29	14	25	29	15
cSF25509	1024764	1025792	SF25509_c10400	H	4-hydroxythreonine-4-phosphate dehydrogenase (EC 1.1.1.262)	1029	14	14	161	11	201	69	70	73	47	60	118	330	36	101	62	30	80	53	24	72	29	15	43	49	13	51	161	11	201	69	70	73	47	60	118	330	36	101	62	30	80	53	24
cSF25509	1025804	1026742	SF25509_c10410	O	Survival protein SurA precursor (Peptidyl-prolyl cis-trans isomerase SurA) (EC 5.2.1.8)	939	13	11	0	0	1	1	1	0	2	1	0	2	1	0	0	0	0	0	2	3	0	0	0	0	0	1	1	0	4	3	2	0	3	1	3	76	1	0	0	0	1	0	5
cSF25509	1026943	1029291	SF25509_c10420	M	Outer membrane protein Imp, required for envelope biogenesis / Organic solvent tolerance protein precursor	2349	48	44	5	0	7	1	0	2	2	3	2	154	0	2	0	2	1	2	2	0	1	1	1	2	1	2	26	2	56	18	12	21	6	16	9	205	25	22	31	18	21	24	9
cSF25509	1029291	1030373	SF25509_c10430	MN	Permease, YjgP/YjgQ family	1083	19	13	3	0	0	0	0	1	2	0	2	8	1	2	2	0	0	0	0	2	0	0	0	2	0	1	4	0	0	0	0	1	2	0	2	8	1	2	2	0	0	0	0
cSF25509	1030370	1031542	SF25509_c10440	MN	FIG000988: Predicted permease	1173	22	20	7	0	5	1	0	1	0	0	0	3	0	0	1	0	0	1	0	1	1	0	0	0	0	1	8	0	5	1	0	1	0	0	0	5	1	0	1	0	0	1	0
cSF25509	1031694	1032113	SF25509_c10450		hypothetical protein	420	5	3	3	1	1	2	0	0	0	1	0	8	1	1	0	1	0	1	0	1	0	0	0	2	0	0	3	1	1	3	0	0	0	1	0	13	1	1	0	1	0	1	0
cSF25509	1032138	1033346	SF25509_c10460	E	Cytosol aminopeptidase PepA (EC 3.4.11.1)	1209	12	10	1	0	0	0	1	3	1	0	0	1	0	1	0	1	0	1	0	0	0	0	0	0	0	0	4	1	0	1	3	5	2	1	0	8	1	3	0	1	0	2	1
cSF25509	1033376	1033825	SF25509_c10470	L	DNA polymerase III chi subunit (EC 2.7.7.7)	450	5	4	0	0	0	0	0	0	0	0	0	1	0	0	0	0	0	0	0	0	0	0	0	0	0	0	0	0	0	0	0	0	0	0	0	1	0	0	0	2	0	0	1
cSF25509	1033893	1034819	SF25509_c10480	R	Uncharacterized oxidoreductase ydgJ (EC 1.-.-.-)	927	13	11	785	47	1370	614	364	494	396	303	571	2050	135	628	256	149	378	577	107	650	177	142	160	271	118	312	883	57	1618	792	418	581	469	361	649	2600	195	731	362	166	450	686	127
cSF25509	1035008	1035847	SF25509_c10490	E	GCN5-related N-acetyltransferase	840	16	14	1017	111	2475	1187	763	988	710	684	1193	3007	311	1284	457	436	826	816	234	1199	309	283	431	383	219	767	1071	120	2539	1208	771	1029	736	695	1267	3130	322	1316	483	444	841	831	234
cSF25509	1035895	1037784	SF25509_c10500	R	ABC transporter ATP-binding protein uup	1890	18	16	1231	90	2271	1351	466	1211	673	424	647	3095	335	1148	1018	272	701	864	285	1202	603	250	461	731	165	701	1463	121	2972	1663	632	1368	904	531	873	3863	373	1408	1209	350	854	1334	312
cSF25509	1037919	1038080	SF25509_c10510		hypothetical protein	162	2	1	91	17	160	83	43	93	44	62	115	228	101	221	89	857	204	64	217	249	75	647	143	73	99	205	93	17	162	84	43	95	45	63	117	230	101	224	91	879	207	66	219
cSF25509	1038104	1038382	SF25509_c10520		HYPOTHETICAL/UNKNOWN SIGNAL PEPTIDE PROTEIN	279	9	8	4198	2218	13264	12168	8406	15914	8336	15553	14583	25347	24928	17707	8386	287792	14597	9087	131111	17085	15821	416295	21777	12886	42117	26166	4227	2229	13295	12205	8425	15985	8372	15667	14630	25512	25045	17731	8405	288082	14620	9096	131318
cSF25509	1038693	1041269	SF25509_c10530	IQ	Long-chain-fatty-acid--CoA ligase (EC 6.2.1.3)	2577	39	37	2117	225	3721	2298	983	1685	1301	1054	1816	7602	768	1802	1776	568	1308	1584	476	1874	937	494	693	1400	385	1230	2214	234	4169	2473	1075	1749	1435	1114	1990	8210	782	2084	1823	619	1478	1808	491
cSF25509	1041402	1041842	SF25509_c10540		hypothetical protein	441	11	9	462	48	886	588	205	359	358	183	337	1538	177	406	334	124	271	418	110	410	202	107	148	239	75	250	484	51	980	636	228	423	375	200	382	1669	192	457	375	138	318	463	120
cSF25509	1041965	1042654	SF25509_c10550	O	lignin beta-ether hydrolase	690	7	5	387	43	529	324	151	231	207	152	262	1087	137	292	187	114	166	190	81	223	90	70	86	125	48	165	592	56	802	605	221	342	364	229	332	1482	200	388	248	187	227	295	132
cSF25509	1042757	1043179	SF25509_c10560	F	Nucleoside diphosphate kinase (EC 2.7.4.6)	423	5	4	0	0	0	0	0	0	0	0	0	0	0	0	0	0	0	0	0	0	0	0	0	0	0	0	0	0	0	0	0	0	0	0	0	1	0	0	0	0	0	0	0
cSF25509	1043312	1043815	SF25509_c10570		FIG00984093: hypothetical protein	504	7	7	393	31	665	505	166	336	250	160	237	1230	159	321	215	92	179	259	107	343	125	134	122	129	87	224	393	31	665	505	166	336	250	160	237	1230	159	321	215	92	179	259	107
cSF25509	1043812	1044372	SF25509_c10580	R	FIG00985838: hypothetical protein	561	12	10	3975	1090	11262	7720	3391	3986	4811	4908	6858	20923	4389	5636	9455	3797	4421	8484	3269	8763	5309	3668	4409	8404	3255	8248	4034	1111	11448	7825	3430	4063	4864	4948	6942	21612	4413	5714	9578	3831	4506	8597	3286
cSF25509	1044541	1045437	SF25509_c10590	E	High-affinity branched-chain amino acid transport system permease protein LivH (TC 3.A.1.4.1)	897	17	16	867	68	1331	738	380	689	584	354	825	2698	239	743	353	216	437	494	180	631	249	170	268	395	154	635	934	74	1541	922	418	780	646	394	868	2953	266	810	423	238	474	575	197
cSF25509	1045708	1046172	SF25509_c10600	H	Molybdenum cofactor biosynthesis protein MoaE	465	2	1	9	1	7	13	0	8	4	2	1	55	2	6	1	0	5	1	3	0	1	0	1	3	0	14	12	5	47	20	8	16	7	9	19	79	7	15	7	15	16	8	8
cSF25509	1046177	1046437	SF25509_c10610	H	Molybdenum cofactor biosynthesis protein MoaD	261	4	3	242	44	268	233	57	138	131	55	196	908	74	196	150	19	118	71	30	105	53	20	46	117	7	78	245	47	315	247	69	146	134	83	235	950	77	213	153	27	141	76	34
cSF25509	1046434	1047042	SF25509_c10620	I	CDP-diacylglycerol--glycerol-3-phosphate 3-phosphatidyltransferase (EC 2.7.8.5)	609	12	12	0	0	1	0	1	0	0	0	0	21	1	0	0	0	0	0	0	1	1	1	0	1	0	0	0	0	1	0	1	0	0	0	0	21	1	0	0	0	0	0	0
cSF25509	1047243	1049264	SF25509_c10630	L	Excinuclease ABC subunit C	2022	23	20	752	74	1028	1036	278	704	522	288	565	1693	80	91	201	42	116	278	65	164	34	56	55	195	39	203	977	77	1294	1284	362	917	669	358	638	2046	113	155	266	77	176	389	87
cSF25509	1049261	1050025	SF25509_c10640	IQR	FolM Alternative dihydrofolate reductase 1	765	11	8	2506	178	4708	4038	544	884	3203	748	1039	15642	413	1230	2867	303	734	4357	207	1949	1820	239	676	4203	343	1788	3066	211	5603	5072	677	1116	3668	895	1190	17580	496	1426	3591	368	936	5235	255
cSF25509	1050395	1051033	SF25509_c10650	M	Surface antigen	639	15	13	637	214	1853	625	655	550	582	729	970	3292	423	1083	511	368	577	525	199	644	460	184	208	559	131	656	651	214	1918	644	664	558	590	738	988	3386	426	1113	518	375	583	538	200
cSF25509	1051137	1051727	SF25509_c10660	O	Glutathione S-transferase family protein	591	8	5	274	38	702	313	176	231	257	105	316	1394	78	316	271	92	214	422	54	240	365	49	100	286	36	271	329	48	857	386	208	285	291	145	341	2487	109	379	348	120	264	500	81
cSF25509	1051745	1052461	SF25509_c10670	J	macromolecule metabolism%3B macromolecule degradation%3B degradation of rna	717	8	8	293	50	869	541	235	273	300	209	403	1882	120	391	385	122	321	585	75	438	310	86	121	376	53	216	293	50	869	541	235	273	300	209	403	1882	120	391	385	122	321	585	75
cSF25509	1052443	1052886	SF25509_c10680	X	Bacteriophage capsid protein [General function prediction only]	444	11	11	2767	510	6079	4236	2298	3303	2564	2141	2920	11707	1480	3677	3614	1542	2728	4006	1146	4370	2582	928	1968	3058	729	3047	2767	510	6079	4236	2298	3303	2564	2141	2920	11707	1480	3677	3614	1542	2728	4006	1146
cSF25509	1052939	1053820	SF25509_c10690	J	Protein involved in catabolism of external DNA	882	16	13	716	52	1139	821	302	635	478	293	350	2020	272	523	324	140	324	373	259	512	201	231	251	239	166	385	792	65	1301	890	352	679	515	374	421	2204	315	577	381	181	372	427	281
cSF25509	1053817	1053966	SF25509_c10700		hypothetical protein	150	2	2	43	12	57	22	7	46	18	8	61	341	13	27	21	2	15	14	11	22	12	4	13	23	3	13	43	12	57	22	7	46	18	8	61	341	13	27	21	2	15	14	11
cSF25509	1053994	1056021	SF25509_c10710	C	Anaerobic dehydrogenases, typically selenocysteine-containing	2028	24	21	541	80	1198	605	261	519	345	276	585	2560	255	572	352	160	378	357	156	588	179	187	190	283	90	371	676	95	1466	786	348	627	460	343	691	2987	293	683	450	204	454	453	190
cSF25509	1056077	1056673	SF25509_c10720	V	Nudix hydrolase family protein YffH	597	6	5	223	14	381	266	66	195	124	69	72	956	81	187	215	30	100	180	47	143	183	44	56	175	44	58	229	14	388	269	68	198	127	70	74	973	82	189	215	30	105	185	47
cSF25509	1056670	1056852	SF25509_c10730		hypothetical protein	183	5	5	61	7	100	50	28	50	25	28	27	173	24	48	28	14	24	56	25	64	20	36	13	28	33	19	61	7	100	50	28	50	25	28	27	173	24	48	28	14	24	56	25
cSF25509	1056886	1059381	SF25509_c10740	S	membrane protein, putative	2496	39	36	2534	160	5510	2260	812	2705	1106	704	1836	7731	530	2732	1121	414	1857	1257	392	2377	542	382	607	679	190	1132	2866	182	5872	2398	844	2890	1177	765	2063	9185	574	2875	1218	435	1955	1321	418
cSF25509	1059387	1060760	SF25509_c10750	U	FIG00983992: hypothetical protein	1374	21	19	453	66	875	569	278	488	339	300	506	1799	206	486	324	123	336	310	117	479	101	120	129	182	63	175	455	67	893	569	279	493	348	304	512	1849	206	490	326	126	342	323	117
cSF25509	1060773	1061438	SF25509_c10760	F	Phosphoribosylglycinamide formyltransferase (EC 2.1.2.2)	666	7	6	1269	97	1132	1440	426	585	638	344	543	711	172	327	76	64	198	119	75	277	6	59	66	66	52	257	1574	184	1703	2401	1018	981	1413	904	1231	1179	433	707	181	240	400	277	256
cSF25509	1061435	1062505	SF25509_c10770	F	Phosphoribosylformylglycinamidine cyclo-ligase (EC 6.3.3.1)	1071	14	9	2381	337	3392	3203	1455	1584	1491	1292	1778	1433	562	1112	205	245	701	345	288	1219	21	370	347	176	284	771	6382	690	7494	8183	5701	4023	4160	4119	3643	2965	1465	2824	425	1004	1439	944	1012
cSF25509	1062471	1062683	SF25509_c10780		hypothetical protein	213	2	2	38	5	41	95	7	20	39	6	21	71	9	13	9	1	9	12	2	21	5	5	9	5	0	13	38	5	41	95	7	20	39	6	21	71	9	13	9	1	9	12	2
cSF25509	1062744	1063913	SF25509_c10790	R	Putative permease often clustered with de novo purine synthesis	1170	15	14	24	17	60	8	38	16	7	43	14	43	30	22	8	33	13	7	20	18	5	12	1	5	14	10	24	17	60	8	38	16	7	43	14	43	30	22	8	33	13	7	20
cSF25509	1063897	1064586	SF25509_c10800	L	Chromosomal replication initiator protein DnaA	690	6	6	0	0	0	1	0	1	1	0	0	0	0	1	0	0	0	0	0	0	0	0	0	1	0	1	0	0	0	1	0	1	1	0	0	0	0	1	0	0	0	0	0
cSF25509	1064645	1066837	SF25509_c10810	P	Polyphosphate kinase (EC 2.7.4.1)	2193	27	24	286	151	732	269	512	579	131	404	352	794	356	293	62	392	202	123	373	234	41	349	107	78	150	138	305	158	793	305	528	621	141	431	365	1386	384	309	77	415	215	140	397
cSF25509	1066849	1068372	SF25509_c10820	FTP	Exopolyphosphatase (EC 3.6.1.11)	1524	24	24	3516	255	4154	3587	941	1611	2209	900	1138	9568	437	1494	2187	327	944	2001	253	1287	959	240	463	1511	195	984	3516	255	4154	3587	941	1611	2209	900	1138	9568	437	1494	2187	327	944	2001	253
cSF25509	1068434	1069801	SF25509_c10830	S	Glycerophosphoryl diester phosphodiesterase (EC 3.1.4.46)	1368	14	13	374	35	717	446	182	466	255	176	460	1319	114	435	264	86	237	281	76	411	170	83	216	260	46	393	441	38	812	481	211	503	276	202	503	1433	122	473	306	101	269	326	86
cSF25509	1069982	1070398	SF25509_c10840	S	Bll5656 protein	417	8	7	94	12	269	139	67	115	92	69	107	559	46	158	96	46	75	113	23	142	39	36	40	67	25	102	174	15	393	282	107	162	156	101	140	776	64	202	141	59	110	146	57
cSF25509	1070433	1071500	SF25509_c10850	T	Adenylate cyclase (EC 4.6.1.1)	1068	18	17	526	79	1172	552	280	491	394	297	502	1662	215	575	352	231	403	492	215	569	289	168	244	363	105	345	535	79	1211	560	286	508	412	304	529	1736	217	593	363	237	417	504	217
cSF25509	1071705	1072856	SF25509_c10860	J	Ribonuclease D (EC 3.1.26.3)	1152	9	9	501	74	965	589	353	498	283	283	349	922	160	288	205	207	249	245	160	492	69	164	130	121	129	270	501	74	965	589	353	498	283	283	349	922	160	288	205	207	249	245	160
cSF25509	1072937	1074346	SF25509_c10870	DPM	Multicopper oxidase	1410	18	16	1280	73	1959	1493	496	995	1021	508	767	2909	397	1137	614	261	443	741	358	816	543	347	338	496	228	634	1283	75	1963	1498	500	996	1024	512	771	2948	399	1144	621	261	447	742	361
cSF25509	1074412	1075707	SF25509_c10880	G	Transmembrane transport protein	1296	17	16	832	132	1467	844	471	812	517	434	819	2348	272	774	537	294	476	520	265	653	413	261	371	446	200	700	838	132	1475	845	481	813	517	442	821	2366	274	780	538	297	476	523	266
cSF25509	1075760	1075909	SF25509_c10890		hypothetical protein	150	1	0	0	0	0	0	0	0	0	0	0	0	0	0	0	0	0	0	0	0	0	0	0	0	0	0	3	0	5	1	0	0	1	1	3	3	1	0	0	0	3	0	0
cSF25509	1075994	1077781	SF25509_c10900	J	Aspartyl-tRNA synthetase (EC 6.1.1.12) @ Aspartyl-tRNA(Asn) synthetase (EC 6.1.1.23)	1788	23	22	1	0	1	1	0	3	0	0	2	3	0	1	1	1	2	2	1	3	0	2	0	0	1	0	1	0	1	1	0	3	0	0	2	3	0	1	1	1	2	2	1
cSF25509	1078035	1078415	SF25509_c10910	P	Rhodanese domain protein	381	5	5	198	16	283	181	46	161	111	56	154	1070	106	214	127	41	139	110	52	148	51	38	64	80	21	142	198	16	283	181	46	161	111	56	154	1070	106	214	127	41	139	110	52
cSF25509	1078511	1080139	SF25509_c10920	O	Heat shock protein 60 family chaperone GroEL	1629	14	13	497	36	840	688	222	458	533	225	323	1540	186	356	333	105	214	319	130	336	200	109	122	236	103	274	580	40	1057	825	254	529	604	244	343	2118	217	431	402	118	245	389	149
cSF25509	1080262	1080480	SF25509_c10930		FIG01075262: hypothetical protein	219	2	2	41	4	41	21	23	23	8	31	43	50	27	38	27	10	17	13	10	25	15	14	12	8	7	42	41	4	41	21	23	23	8	31	43	50	27	38	27	10	17	13	10
cSF25509	1080673	1081866	SF25509_c10940		FIG00450156: hypothetical protein	1194	12	11	1690	566	5539	2608	2789	3299	1800	2695	5117	6457	1425	3782	2133	2059	3240	2689	1093	5442	1994	1138	1620	1637	742	2729	1693	566	5551	2615	2792	3310	1804	2699	5122	6781	1425	3785	2134	2060	3244	2694	1095
cSF25509	1081954	1082076	SF25509_c10950		hypothetical protein	123	2	2	43	2	107	77	21	53	34	20	36	168	18	43	87	11	36	43	10	51	46	10	26	66	6	29	43	2	107	77	21	53	34	20	36	168	18	43	87	11	36	43	10
cSF25509	1082100	1082219	SF25509_c10960		hypothetical protein	120	6	4	43	3	50	24	8	58	24	18	23	291	37	41	13	14	30	23	16	37	9	9	26	20	9	40	53	7	126	45	23	77	30	42	46	362	42	65	22	17	48	44	19
cSF25509	1082290	1084551	SF25509_c10970	L	Topoisomerase IV subunit A (EC 5.99.1.-)	2262	27	25	3	0	4	2	0	3	3	0	0	2	0	0	3	0	2	0	0	3	1	0	0	0	0	0	4	0	4	2	0	3	3	0	1	7	0	0	3	0	3	0	0
cSF25509	1084697	1085020	SF25509_c10980	K	Transcriptional regulator, ArsR family	324	4	4	241	64	496	183	95	351	274	237	638	1573	192	554	402	139	335	203	106	343	245	67	160	320	62	370	241	64	496	183	95	351	274	237	638	1573	192	554	402	139	335	203	106
cSF25509	1085070	1085981	SF25509_c10990	GER	Permeases of the drug/metabolite transporter (DMT) superfamily	912	8	7	238	30	422	199	80	161	177	71	222	1051	50	194	160	28	147	163	26	181	203	46	78	130	47	103	269	30	474	222	86	194	193	82	228	1239	67	221	176	30	158	181	32
cSF25509	1085985	1086764	SF25509_c11000	O	Arginine-tRNA-protein transferase (EC 2.3.2.8)	780	19	18	1399	151	1826	848	448	1109	597	453	1248	2763	312	988	377	194	666	393	184	1126	295	151	316	332	103	535	1553	160	1889	919	467	1202	637	468	1267	2976	335	1032	419	196	716	415	199
cSF25509	1086926	1087384	SF25509_c11010	S	FIG00451006: hypothetical protein	459	7	6	566	118	1843	1275	696	860	700	641	691	2835	440	1140	1063	481	747	1082	329	1481	734	292	666	837	246	975	4118	343	7250	4580	2080	3344	2661	1542	2725	9577	1270	3747	2728	1433	2519	3678	902
cSF25509	1087468	1088490	SF25509_c11020	H	Porphobilinogen synthase (EC 4.2.1.24)	1023	15	14	1	0	1	0	0	0	0	0	0	1	0	0	0	0	0	1	1	0	0	0	1	0	1	0	1	0	1	0	0	0	0	2	0	2	0	0	1	0	0	1	1
cSF25509	1088640	1089077	SF25509_c11030		Permeases of the major facilitator superfamily	438	6	5	580	32	634	531	102	339	349	132	163	1866	184	316	288	47	149	324	76	205	76	52	99	253	57	178	778	48	1015	819	160	459	529	172	243	2556	207	431	464	74	211	546	88
cSF25509	1089208	1089720	SF25509_c11040	K	Transcriptional regulator, MarR family	513	11	9	1229	237	2613	1560	554	1027	690	576	927	3061	409	961	768	229	620	734	177	1198	111	215	288	467	135	444	1267	243	2668	1598	573	1069	713	590	978	3295	417	993	789	239	640	761	183
cSF25509	1089704	1090018	SF25509_c11050		hypothetical protein	315	5	3	49	4	113	44	44	38	43	71	75	222	23	53	18	30	38	39	23	35	39	23	19	30	16	25	88	6	193	102	64	77	71	88	119	388	38	104	35	32	66	88	32
cSF25509	1090070	1091398	SF25509_c11060	M	FIG00984076: hypothetical protein	1329	23	22	4288	596	7045	5809	1704	3956	3802	1919	4264	14924	1951	4061	2075	665	1731	2367	895	2197	698	788	1008	1814	404	1728	4318	604	7317	5965	1754	4090	3898	1976	4397	15795	1986	4256	2195	718	1798	2547	910
cSF25509	1091443	1092879	SF25509_c11070	E	Serine hydroxymethyltransferase (EC 2.1.2.1)	1437	15	13	46	6	62	48	16	29	32	20	20	113	17	29	49	9	19	41	4	30	34	9	5	40	10	11	46	6	63	48	16	29	32	20	20	113	17	29	49	9	19	41	4
cSF25509	1092892	1093365	SF25509_c11080	K	Ribonucleotide reductase transcriptional regulator NrdR	474	5	3	0	0	2	0	0	0	0	0	0	0	0	0	0	0	0	0	0	0	0	0	0	0	0	0	0	0	2	0	0	0	0	0	0	0	0	0	0	0	0	0	0
cSF25509	1093387	1094490	SF25509_c11090	H	Diaminohydroxyphosphoribosylaminopyrimidine deaminase (EC 3.5.4.26) / 5-amino-6-(5-phosphoribosylamino)uracil reductase (EC 1.1.1.193)	1104	15	10	1	0	0	1	0	0	0	0	0	2	0	0	0	0	0	1	0	0	0	0	0	1	0	0	8	6	10	1	1	5	0	1	7	22	0	11	2	0	4	2	2
cSF25509	1094475	1095095	SF25509_c11100	H	Riboflavin synthase eubacterial/eukaryotic (EC 2.5.1.9)	621	6	4	0	0	1	0	0	0	0	1	0	0	0	0	0	0	0	0	0	0	0	0	0	0	0	0	0	0	1	0	0	0	0	1	0	0	0	0	0	0	0	0	0
cSF25509	1095190	1095540	SF25509_c11110		HYPOTHETICAL TRANSMEMBRANE PROTEIN	351	3	2	223	5	324	216	27	264	118	12	35	586	67	188	134	11	65	134	54	134	56	33	61	84	20	124	612	37	1092	729	167	639	362	155	353	2360	232	542	584	107	335	552	129
cSF25509	1095857	1096384	SF25509_c11120	JO	putative acetyltransferase protein	528	8	8	319	31	1001	557	314	235	430	242	294	1321	127	305	202	132	178	334	122	316	124	159	92	198	144	198	319	31	1001	557	314	235	430	242	294	1321	127	305	202	132	178	334	122
cSF25509	1096396	1096992	SF25509_c11130	S	FIG00983544: hypothetical protein	597	8	8	251	28	619	446	111	287	224	141	279	1357	115	300	381	61	151	375	74	291	264	66	119	353	38	383	251	28	619	446	111	287	224	141	279	1357	115	300	381	61	151	375	74
cSF25509	1097189	1097650	SF25509_c11140	H	6,7-dimethyl-8-ribityllumazine synthase (EC 2.5.1.78)	462	6	6	3	0	5	4	0	1	2	1	0	24	3	1	3	0	0	1	1	0	0	0	0	1	0	2	3	0	5	4	0	1	2	1	0	24	3	1	3	0	0	1	1
cSF25509	1097647	1098129	SF25509_c11150	K	Transcription termination protein NusB	483	6	5	2	0	6	10	0	0	1	0	0	4	0	1	0	1	1	3	1	1	1	1	2	1	0	1	49	8	185	121	55	47	59	54	86	555	64	140	119	39	117	85	39
cSF25509	1098136	1099365	SF25509_c11160	G	MFS permease	1230	12	10	1321	155	2529	1290	670	607	928	643	1008	2766	346	1330	781	436	781	832	269	1225	275	310	550	547	246	848	1547	181	2909	1478	721	718	1090	719	1208	3533	453	1579	924	498	978	1028	316
cSF25509	1099670	1101805	SF25509_c11170	C	Pyrophosphate-energized proton pump (EC 3.6.1.1)	2136	36	30	3951	725	10238	7177	4041	6135	3983	3727	4784	19705	2402	7840	5843	2342	4874	6373	1734	8244	4107	1475	3189	4577	1582	4805	4550	844	11496	7844	4486	6711	4370	4277	5774	23005	2576	8751	6515	2655	5456	6885	1877
cSF25509	1101878	1102384	SF25509_c11180	M	Outer membrane lipoprotein OmlA	507	10	8	18	1	15	5	2	1	4	4	3	51	5	3	5	2	1	11	2	0	7	4	0	23	1	1	71	26	270	124	110	69	79	146	218	2112	54	107	105	106	136	137	31
cSF25509	1102523	1103062	SF25509_c11190	S	Ubiquinol-cytochrome C chaperone	540	12	11	926	75	1542	1087	309	575	614	296	416	3872	296	733	765	151	402	652	186	682	515	223	254	508	113	365	953	79	1588	1104	331	588	634	321	434	3941	298	751	770	158	409	660	196
cSF25509	1103129	1103680	SF25509_c11200	S	Conserved hypothetical protein, gene in Ubiquinol-cytochrome C chaperone locus	552	8	8	138	9	195	73	38	84	48	48	76	334	32	98	63	32	76	33	24	107	24	30	35	48	21	36	138	9	195	73	38	84	48	48	76	334	32	98	63	32	76	33	24
cSF25509	1103878	1104921	SF25509_c11210	I	Phosphate:acyl-ACP acyltransferase PlsX	1044	16	13	2	0	3	3	1	1	0	2	0	4	1	0	2	0	1	4	1	3	0	0	0	1	0	0	119	9	131	70	23	20	28	13	17	202	14	15	60	8	12	37	2
cSF25509	1104940	1105911	SF25509_c11220	I	3-oxoacyl-[acyl-carrier-protein] synthase, KASIII (EC 2.3.1.180)	972	8	7	121	3	156	109	19	15	42	10	13	374	10	26	85	13	11	40	0	13	9	0	4	43	0	7	124	3	171	111	20	26	43	12	15	387	12	35	86	17	18	41	0
cSF25509	1106090	1106341	SF25509_c11230	L	Integration host factor alpha subunit	252	2	1	65	7	159	159	55	68	97	72	65	405	21	88	97	58	59	100	19	85	38	24	35	107	18	62	66	7	159	159	55	68	97	72	65	405	21	88	97	58	59	100	19
cSF25509	1106471	1107001	SF25509_c11240	K	Transcriptional regulator, MerR family	531	6	5	897	64	931	571	237	487	405	204	355	1684	259	611	132	80	247	171	69	280	74	49	57	96	27	188	908	65	940	580	237	494	420	204	360	1959	265	622	134	82	259	182	70
cSF25509	1107132	1107977	SF25509_c11250	T	Universal stress protein UspA and related nucleotide-binding proteins	846	12	10	502	43	762	551	134	367	343	159	336	1846	132	340	325	82	226	310	90	294	319	55	142	277	62	269	540	44	831	615	140	413	366	169	351	2007	161	383	394	90	252	366	103
cSF25509	1108014	1108151	SF25509_c11260		hypothetical protein	138	3	2	25	6	24	8	8	20	10	13	16	49	33	9	7	4	12	6	8	9	17	12	6	10	4	16	108	13	108	71	36	81	31	49	40	165	57	45	24	31	36	29	28
cSF25509	1108105	1108338	SF25509_c11270		hypothetical protein	234	0	0	0	0	0	0	0	0	0	0	0	0	0	0	0	0	0	0	0	0	0	0	0	0	0	0	0	0	0	0	0	0	0	0	0	0	0	0	0	0	0	0	0
cSF25509	1108373	1108726	SF25509_c11280		Miscellaneous%3B Unknown	354	1	1	3	0	2	2	1	0	2	0	0	7	2	1	2	0	3	0	0	1	4	0	0	0	0	0	3	0	2	2	1	0	2	0	0	7	2	1	2	0	3	0	0
cSF25509	1108723	1109661	SF25509_c11290	O	FIG139928: Putative protease	939	14	13	509	71	1023	700	313	553	419	300	463	1756	241	521	329	138	303	395	172	549	145	151	187	247	99	403	537	73	1053	730	316	571	435	302	466	1808	260	533	341	139	310	400	177
cSF25509	1109666	1110643	SF25509_c11300	O	FIG139552: Putative protease	978	17	15	292	38	605	310	151	365	171	187	418	948	92	346	216	118	224	166	72	301	144	92	135	131	73	212	302	38	626	322	156	373	178	199	439	985	93	358	219	119	234	178	74
cSF25509	1110634	1111140	SF25509_c11310	I	Sterol binding protein	507	5	4	65	0	109	64	29	74	27	22	41	170	29	63	24	20	44	27	15	70	10	11	43	19	9	62	198	5	339	208	70	131	110	67	100	444	56	119	61	41	91	79	30
cSF25509	1111253	1112761	SF25509_c11320	H	3-polyprenyl-4-hydroxybenzoate carboxy-lyase (EC 4.1.1.-)	1509	19	19	688	87	1395	764	421	757	485	368	670	2021	266	707	377	253	444	404	186	761	182	238	351	273	140	553	688	87	1395	764	421	757	485	368	670	2021	266	707	377	253	444	404	186
cSF25509	1112787	1113473	SF25509_c11330	S	NnrU family protein, required for expression of nitric oxide and nitrite reductases (Nir and Nor)	687	10	8	233	21	315	202	90	239	120	107	173	639	102	157	93	58	108	121	102	163	43	70	77	79	73	148	238	23	319	212	91	247	120	107	173	692	105	162	104	59	108	134	103
cSF25509	1113516	1113863	SF25509_c11340		hypothetical protein	348	5	4	153	10	369	197	46	94	130	46	115	603	39	92	220	46	64	243	40	98	230	46	37	200	39	94	190	14	411	280	49	114	153	52	119	782	73	115	261	49	70	266	55
cSF25509	1113878	1114033	SF25509_c11350		hypothetical protein	156	1	1	3	1	9	5	4	11	4	6	5	19	0	10	3	0	4	3	0	10	0	3	4	1	2	10	3	1	9	5	4	11	4	6	5	19	0	10	3	0	4	3	0
cSF25509	1114149	1114700	SF25509_c11360	C	Nitric oxide reductase activation protein NorE	552	5	3	97	8	119	84	28	77	31	33	50	277	41	43	56	37	28	62	32	39	36	30	31	59	12	48	128	11	192	131	42	116	46	51	74	382	49	79	89	39	50	104	35
cSF25509	1114706	1114996	SF25509_c11370		Nitric oxide reductase activation protein NorF	291	2	2	4	0	8	9	3	11	10	2	4	69	5	5	6	0	6	8	3	5	17	2	4	6	0	7	4	0	8	9	3	11	10	2	4	69	5	5	6	0	6	8	3
cSF25509	1115156	1115608	SF25509_c11380		Nitric-oxide reductase subunit C (EC 1.7.99.7)	453	7	6	177	32	568	346	135	260	164	168	227	507	99	267	136	91	185	130	70	326	74	106	94	111	86	188	207	32	614	384	159	280	174	177	232	561	109	283	145	100	195	144	72
cSF25509	1115633	1116979	SF25509_c11390	P	Nitric-oxide reductase subunit B (EC 1.7.99.7)	1347	25	22	1137	161	2211	1422	774	1295	686	794	961	2795	532	1134	602	457	658	730	394	1303	537	486	523	386	349	941	1176	165	2428	1590	809	1334	773	823	1020	3099	542	1180	684	472	684	807	401
cSF25509	1117050	1117862	SF25509_c11400	R	Nitric oxide reductase activation protein NorQ	813	11	10	109	13	313	163	60	117	76	65	103	552	41	125	101	10	60	118	23	115	58	26	53	58	22	75	119	13	335	173	60	128	79	66	105	578	45	134	105	10	63	126	24
cSF25509	1117931	1119826	SF25509_c11410	P	Nitric oxide reductase activation protein NorD	1896	24	18	391	45	881	496	233	416	345	213	363	1387	169	424	244	144	264	278	129	392	154	130	175	195	89	290	469	61	1011	592	279	498	408	275	425	1597	213	507	278	171	299	317	146
cSF25509	1119805	1120161	SF25509_c11420		hypothetical protein	357	4	3	54	13	149	107	40	73	46	72	78	459	34	67	24	43	29	54	34	93	23	39	43	30	33	21	167	28	641	345	176	216	241	187	267	1029	116	398	185	157	268	336	77
cSF25509	1120182	1121534	SF25509_c11430	H	Coproporphyrinogen III oxidase, oxygen-independent (EC 1.3.99.22)	1353	25	19	365	34	744	557	161	331	356	183	279	1403	93	299	250	97	196	271	87	266	386	109	132	164	65	255	433	43	865	615	207	422	382	228	397	1570	115	392	284	122	239	303	107
cSF25509	1121839	1122042	SF25509_c11440	S	hypothetical protein	204	4	4	20	4	54	33	19	22	16	29	52	182	17	31	7	27	19	15	15	21	12	38	15	12	18	23	20	4	54	33	19	22	16	29	52	182	17	31	7	27	19	15	15
cSF25509	1122234	1123562	SF25509_c11450		Protein	1329	21	18	329	46	737	495	261	396	287	272	328	1255	175	376	209	165	263	249	171	389	133	174	170	180	146	306	415	54	943	640	312	479	361	330	420	1517	206	473	259	204	321	336	220
cSF25509	1123566	1124081	SF25509_c11460	O	hypothetical protein	516	5	5	73	15	146	84	20	64	49	29	120	170	28	71	39	22	32	17	36	61	12	29	30	44	13	52	73	15	146	84	20	64	49	29	120	170	28	71	39	22	32	17	36
cSF25509	1124086	1124379	SF25509_c11470	O	Phenylacetic acid degradation protein paaD%3B PaaD-like protein (DUF59) involved in Fe-S cluster assembly	294	5	5	219	18	504	361	176	230	194	177	137	714	79	248	137	91	142	223	110	205	184	120	129	179	92	120	219	18	504	361	176	230	194	177	137	714	79	248	137	91	142	223	110
cSF25509	1124453	1125664	SF25509_c11480	V	NnrS protein involved in response to NO	1212	18	16	472	50	808	492	207	426	281	196	355	1049	144	363	270	112	229	295	134	401	179	155	164	161	102	290	516	54	887	528	240	469	294	251	425	1142	195	403	291	140	262	317	186
cSF25509	1125909	1127039	SF25509_c11490	DPM	Copper-containing nitrite reductase (EC 1.7.2.1)	1131	17	17	583	68	1293	866	424	689	454	365	542	1936	215	542	376	159	390	450	189	601	273	216	247	261	149	468	583	68	1293	866	424	689	454	365	542	1936	215	542	376	159	390	450	189
cSF25509	1127101	1128066	SF25509_c11500	O	Nitrite reductase accessory protein NirV	966	14	12	241	28	549	347	119	311	243	110	219	717	98	261	163	68	146	177	72	216	427	71	120	139	60	216	341	56	779	511	271	398	306	253	296	1061	217	347	248	179	204	274	178
cSF25509	1128181	1128876	SF25509_c11510	T	Nitric oxide -responding transcriptional regulator NnrR (Crp/Fnr family)	696	4	4	215	27	409	297	139	184	197	149	156	492	92	184	110	92	106	164	103	145	89	99	67	285	63	157	215	27	409	297	139	184	197	149	156	492	92	184	110	92	106	164	103
cSF25509	1128987	1129430	SF25509_c11520	C	Pseudoazurin	444	10	8	328	41	588	502	192	448	302	228	326	1117	213	428	284	137	277	233	190	365	244	151	188	210	132	223	342	43	631	523	195	466	309	235	342	1155	217	461	290	138	284	240	191
cSF25509	1129684	1129869	SF25509_c11530	C	Periplasmic nitrate reductase component NapE	186	2	2	20	4	77	22	10	25	22	8	25	118	20	37	23	12	22	20	13	25	25	10	10	27	8	13	20	4	77	22	10	25	22	8	25	118	20	37	23	12	22	20	13
cSF25509	1130036	1130377	SF25509_c11540	J	Ferredoxin-type protein NapF (periplasmic nitrate reductase)	342	1	1	0	0	10	2	0	7	2	1	10	13	0	16	7	5	6	2	1	20	3	1	4	1	2	5	0	0	10	2	0	7	2	1	10	13	0	16	7	5	6	2	1
cSF25509	1130370	1130657	SF25509_c11550	O	Periplasmic nitrate reductase component NapD	288	4	4	47	11	143	92	41	60	64	31	103	488	18	80	33	17	40	51	8	73	8	20	26	37	11	26	47	11	143	92	41	60	64	31	103	488	18	80	33	17	40	51	8
cSF25509	1130632	1133136	SF25509_c11560	C	Periplasmic nitrate reductase precursor (EC 1.7.99.4)	2505	37	36	758	127	1719	1123	576	745	640	618	839	3247	398	894	646	397	508	685	348	823	356	432	341	530	302	639	761	127	1739	1128	578	752	642	619	844	3287	398	900	646	398	516	688	348
cSF25509	1133265	1133612	SF25509_c11570	CP	Nitrate reductase cytochrome c550-type subunit	348	6	5	103	16	222	155	58	123	122	86	159	444	67	78	80	60	56	77	45	78	62	52	40	70	58	54	117	16	248	180	72	134	141	96	177	504	73	93	87	72	71	86	48
cSF25509	1133616	1134317	SF25509_c11580	C	Cytochrome c-type protein NapC	702	7	5	52	10	119	54	39	53	22	33	65	137	28	54	38	14	25	41	10	51	7	19	13	27	5	24	63	11	173	97	50	63	43	42	84	236	41	73	70	19	39	70	15
cSF25509	1134384	1135949	SF25509_c11590	P	Copper resistance protein D	1566	15	13	136	19	374	217	84	213	142	61	202	704	44	243	95	42	120	107	30	195	29	35	143	85	14	200	167	23	466	298	105	265	192	82	232	909	55	287	126	55	151	138	44
cSF25509	1136039	1136569	SF25509_c11600	S	Copper metallochaperone, bacterial analog of Cox17 protein / Conserved membrane protein in copper uptake, YcnI	531	8	6	157	14	285	182	96	181	86	87	104	339	72	157	79	52	88	105	52	140	113	39	71	59	28	96	186	17	351	218	109	208	98	101	121	542	83	174	102	57	97	135	53
cSF25509	1136739	1137083	SF25509_c11610		Miscellaneous%3B Unknown	345	1	1	0	0	1	5	0	4	6	0	0	8	0	0	0	0	1	0	0	0	0	1	1	1	0	0	0	0	1	5	0	4	6	0	0	8	0	0	0	0	1	0	0
cSF25509	1137366	1137740	SF25509_c11620	S	Hypothetical protein DUF454	375	4	3	36	6	61	42	18	50	60	25	75	434	16	33	19	25	22	31	22	39	23	12	11	27	1	19	43	6	62	48	18	55	61	25	76	475	17	34	22	26	24	34	23
cSF25509	1137890	1138972	SF25509_c11630		HYPOTHETICAL/UNKNOWN PROTEIN	1083	18	16	637	53	944	551	227	530	326	213	309	2232	249	466	445	139	271	385	171	423	264	136	219	302	122	368	680	62	1012	586	240	576	342	252	370	2343	289	512	468	153	303	412	202
cSF25509	1139314	1139529	SF25509_c11650		miscellaneous%3B unknown	216	3	2	64	5	208	110	80	29	90	68	59	417	31	88	60	43	45	84	43	70	33	61	14	65	24	19	126	13	349	195	142	88	123	126	107	527	78	149	104	81	92	127	89
cSF25509	1139797	1140819	SF25509_c11660	M	FIG01285335: hypothetical protein	1023	15	14	731	89	1247	691	451	681	445	441	728	1825	226	623	442	205	391	385	161	549	328	184	234	372	149	427	735	89	1262	694	451	694	448	447	730	1834	226	628	443	209	393	388	165
cSF25509	1140795	1141046	SF25509_c11670		FIG01285335: hypothetical protein	252	1	1	98	13	202	110	48	108	42	36	78	164	44	122	45	37	75	69	26	168	8	28	81	46	22	92	98	13	202	110	48	108	42	36	78	164	44	122	45	37	75	69	26
cSF25509	1141043	1142605	SF25509_c11680	M	Probable glycosyl transferase	1563	26	23	809	134	1672	957	531	832	446	591	747	2766	450	781	581	348	509	594	342	891	338	315	345	553	289	579	837	139	1766	1015	540	894	472	606	803	2837	457	829	605	355	540	617	345
cSF25509	1142664	1143836	SF25509_c11690	M	Glycosyltransferase	1173	19	16	788	81	1524	753	308	706	412	329	635	2082	233	676	439	230	479	516	179	683	205	148	263	304	147	451	860	95	1647	820	337	747	452	366	706	2318	253	761	484	257	520	544	210
cSF25509	1143841	1144416	SF25509_c11700	M	Polysaccharide export protein	576	13	12	1894	349	3305	2228	967	1963	1258	867	1489	7426	595	1526	1039	675	1255	1406	515	1933	994	294	766	1011	234	1255	2159	397	3999	2562	1163	2208	1497	1034	1752	8506	706	1830	1250	799	1479	1686	636
cSF25509	1144630	1146762	SF25509_c11710	M	putative transmembrane succinoglycan biosynthesis transport protein	2133	19	17	599	74	1370	812	259	486	624	276	608	2606	189	643	382	222	433	464	152	623	218	136	196	328	121	368	607	74	1388	820	262	505	629	278	622	2623	191	652	386	222	438	471	153
cSF25509	1146804	1148051	SF25509_c11720	N	FIG00984865: hypothetical protein	1248	14	13	464	59	820	538	197	480	290	257	447	1856	225	438	597	127	293	315	188	488	206	127	212	483	106	345	491	62	901	576	203	503	312	264	475	1921	234	459	618	128	309	370	191
cSF25509	1148226	1148915	SF25509_c11730	R	Chloramphenicol acetyltransferase (EC 2.3.1.28)	690	11	10	158	20	254	274	50	136	207	65	127	959	83	105	122	33	72	90	68	112	68	41	39	171	46	97	187	21	288	301	52	151	217	70	127	1077	87	129	134	35	84	104	72
cSF25509	1148918	1149658	SF25509_c11740	R	FIG01076144: hypothetical protein	741	14	13	298	31	448	308	103	251	147	114	199	1043	116	247	157	86	154	163	98	209	71	73	116	111	73	158	298	31	448	308	103	251	147	115	199	1061	116	247	157	86	154	164	98
cSF25509	1149675	1149887	SF25509_c11750		FIG00984276: hypothetical protein	213	4	3	65	7	98	45	22	55	26	26	47	239	34	47	49	9	36	43	11	58	28	11	15	41	8	37	86	8	211	82	34	79	47	49	90	545	37	91	65	21	57	118	20
cSF25509	1149856	1151172	SF25509_c11760	H	Heme A synthase, cytochrome oxidase biogenesis protein Cox15-CtaA	1317	10	9	124	11	271	136	51	58	56	55	57	274	16	48	12	6	5	17	1	15	5	0	1	7	0	3	185	16	339	234	77	94	85	82	90	371	26	79	27	11	22	37	9
cSF25509	1151245	1152222	SF25509_c11770	E	N-acetyl-gamma-glutamyl-phosphate reductase (EC 1.2.1.38)	978	12	11	4	0	1	0	0	0	0	2	0	1	0	0	0	0	0	0	0	0	0	0	0	0	2	0	23	0	176	168	0	0	199	2	0	223	0	0	23	0	0	45	0
cSF25509	1152113	1152232	SF25509_c11780		hypothetical protein	120	1	0	0	0	0	0	0	0	0	0	0	0	0	0	0	0	0	0	0	0	0	0	0	0	0	0	15	2	21	8	6	4	0	2	1	6	1	11	2	0	3	2	2
cSF25509	1152262	1153218	SF25509_c11790	E	Agmatinase (EC 3.5.3.11)	957	18	16	459	39	783	425	196	467	262	237	438	1266	183	464	266	118	285	302	135	497	137	146	274	198	108	335	1056	99	1258	954	296	963	552	371	676	2664	484	853	554	215	547	555	329
cSF25509	1153221	1153556	SF25509_c11800	H	hypothetical protein	336	9	9	506	64	822	539	263	419	272	301	367	1389	184	431	260	158	323	298	200	410	111	160	165	220	143	314	506	64	822	539	263	419	272	301	367	1389	184	431	260	158	323	298	200
cSF25509	1153640	1154107	SF25509_c11810	J	SSU ribosomal protein S9p (S16e)	468	7	6	110	37	153	81	167	99	48	112	52	84	52	44	24	49	11	23	66	34	14	48	7	4	30	16	195	84	481	362	381	328	320	478	693	1042	229	279	206	497	380	278	195
cSF25509	1154110	1154574	SF25509_c11820	J	LSU ribosomal protein L13p (L13Ae)	465	7	6	1	0	1	0	0	0	0	0	0	1	0	0	0	0	0	0	0	0	0	0	0	0	0	0	1	0	1	0	0	0	0	0	0	1	0	0	0	0	0	0	0
cSF25509	1154794	1155225	SF25509_c11830	Q	Phenylacetic acid degradation-related protein	432	9	7	96	13	148	82	33	97	42	41	67	241	29	85	28	23	45	42	19	71	15	22	31	26	14	42	96	13	150	82	33	98	42	42	67	257	31	86	28	24	45	43	20
cSF25509	1155377	1156198	SF25509_c11840	I	Enoyl-CoA hydratase (EC 4.2.1.17)	822	7	6	523	58	827	483	193	446	351	175	624	1630	164	504	274	117	329	279	58	518	158	56	229	257	53	343	583	70	1007	569	237	507	400	233	681	1760	186	575	310	142	391	349	84
cSF25509	1156532	1157368	SF25509_c11850	GER	Integral membrane protein	837	12	11	411	55	709	475	261	405	316	178	343	1459	161	322	196	128	180	232	120	348	146	132	176	185	79	376	432	56	740	495	264	425	350	192	374	1599	173	334	216	128	188	240	121
cSF25509	1157582	1158010	SF25509_c11860	R	O-acetylhomoserine sulfhydrylase (EC 2.5.1.49) / O-succinylhomoserine sulfhydrylase (EC 2.5.1.48)	429	5	3	62	12	172	85	61	97	35	51	78	227	23	66	50	23	48	51	23	93	13	8	29	34	15	43	89	14	212	109	70	128	55	64	125	313	27	92	71	25	62	52	27
cSF25509	1158034	1159317	SF25509_c11870	E	O-acetylhomoserine sulfhydrylase (EC 2.5.1.49) / O-succinylhomoserine sulfhydrylase (EC 2.5.1.48)	1284	16	15	578	68	1070	649	266	505	383	286	559	1677	182	646	339	172	373	424	112	559	201	119	249	264	85	341	580	68	1070	649	266	506	384	286	560	1680	183	647	341	173	373	424	112
cSF25509	1159726	1160070	SF25509_c11880	R	Nucleoside-diphosphate-sugar epimerases	345	5	4	106	8	195	70	40	85	45	26	120	282	26	117	47	25	68	64	20	73	53	12	59	42	8	52	252	43	407	176	125	148	113	164	350	759	92	255	165	84	194	110	58
cSF25509	1160098	1160970	SF25509_c11890		hypothetical protein	873	10	10	553	99	1056	578	236	485	332	264	636	1707	197	493	416	144	346	382	145	480	256	158	196	228	90	372	553	99	1056	578	236	485	332	264	636	1707	197	493	416	144	346	382	145
cSF25509	1160977	1161333	SF25509_c11900		hypothetical protein	357	4	3	184	33	309	132	63	139	79	139	209	550	41	160	151	28	128	81	15	213	59	16	60	90	15	128	207	34	329	147	63	151	85	140	219	597	47	172	164	28	133	92	15
cSF25509	1161377	1162624	SF25509_c11910	QV	putative cytochrome P450 hydroxylase	1248	15	13	336	37	789	581	323	402	418	304	482	1831	173	401	323	198	263	350	180	416	256	262	151	278	185	317	382	38	828	607	330	455	429	311	524	1912	185	447	339	207	292	360	186
cSF25509	1162730	1163662	SF25509_c11920	R	dioxygenase (EC 1.13.11.-)	933	7	6	33	8	51	21	26	42	17	26	44	108	19	18	11	17	20	12	16	19	3	26	11	2	13	21	33	8	59	22	27	43	17	28	46	111	19	27	12	18	22	13	17
cSF25509	1163783	1165342	SF25509_c11930	I	Cardiolipin synthetase (EC 2.7.8.-)	1560	24	21	262	24	433	328	118	284	134	111	215	1143	116	287	238	53	170	212	83	277	107	71	108	152	59	164	472	54	842	547	323	434	281	334	558	1776	225	471	342	155	333	332	164
cSF25509	1165395	1165535	SF25509_c11940		hypothetical protein	141	3	3	28	2	89	69	15	22	51	7	30	154	5	24	77	3	23	81	1	36	108	0	12	83	0	28	28	2	89	69	15	22	51	7	30	154	5	24	77	3	23	81	1
cSF25509	1165625	1166257	SF25509_c11950	O	ATP-dependent Clp protease proteolytic subunit (EC 3.4.21.92)	633	9	8	2	0	3	1	0	0	0	0	1	3	1	0	2	0	0	5	0	1	0	0	0	2	3	2	2	0	3	1	0	0	0	0	1	3	1	0	2	0	0	5	0
cSF25509	1166544	1167821	SF25509_c11960	O	ATP-dependent Clp protease ATP-binding subunit ClpX	1278	17	13	3	1	1	0	1	0	0	2	2	4	1	0	1	0	0	0	2	0	0	0	0	0	3	0	380	197	651	35	450	845	20	708	1260	412	456	447	62	322	685	38	345
cSF25509	1168035	1168190	SF25509_c11970		hypothetical protein	156	4	3	513	22	735	529	197	243	328	155	257	1374	164	324	350	110	242	293	94	323	294	82	125	261	61	204	544	24	787	567	212	267	343	173	270	1481	177	363	390	113	255	339	99
cSF25509	1168278	1170695	SF25509_c11980	O	ATP-dependent protease La (EC 3.4.21.53) Type I	2418	25	24	11	3	7	5	2	5	8	2	3	7	4	3	2	5	4	6	8	5	4	3	5	3	2	3	11	3	7	5	2	5	8	2	3	7	4	3	2	5	4	6	8
cSF25509	1170847	1171188	SF25509_c11990	L	DNA-binding protein HU-beta	342	4	3	683	182	2196	1699	918	369	1386	1328	398	4690	1030	748	1106	249	253	1795	175	394	791	273	174	1434	341	358	1034	258	3520	2596	1492	1085	1847	2232	1210	6998	1812	1830	2333	885	1014	3047	613
cSF25509	1171379	1171492	SF25509_c12000		hypothetical protein	114	1	0	0	0	0	0	0	0	0	0	0	0	0	0	0	0	0	0	0	0	0	0	0	0	0	0	43	9	44	31	11	32	23	15	20	220	29	24	15	6	15	14	7
cSF25509	1171493	1173688	SF25509_c12010		Alkaline phosphatase (EC 3.1.3.1)	2196	22	19	765	78	1193	898	348	716	492	337	631	2378	296	617	498	171	427	433	264	561	240	206	270	387	144	491	1010	94	1541	1179	418	842	673	434	748	2832	350	787	603	228	517	598	311
cSF25509	1173774	1174253	SF25509_c12020	K	Transcriptional regulator, MarR family	480	6	5	265	14	602	395	102	295	354	182	157	1180	111	382	321	65	173	391	90	254	210	76	188	295	53	278	303	18	655	453	112	317	370	189	179	1297	116	402	349	71	191	423	94
cSF25509	1174435	1176264	SF25509_c12030	NT	Methyl-accepting chemotaxis protein I (serine chemoreceptor protein)	1830	15	13	152	18	385	225	104	194	134	124	228	856	75	208	173	70	137	151	47	187	68	60	103	90	38	236	159	20	397	229	106	205	143	129	240	922	81	211	175	72	142	153	48
cSF25509	1176241	1176363	SF25509_c12040		hypothetical protein	123	1	1	9	6	32	13	11	8	3	18	19	44	9	9	8	6	9	8	4	7	4	5	2	9	2	5	9	6	32	13	11	8	3	18	19	44	9	9	8	6	9	8	4
cSF25509	1176536	1177816	SF25509_c12050	L	DNA repair exonuclease family protein YhaO	1281	11	10	290	19	623	313	123	291	133	124	167	1200	104	314	237	71	171	248	87	316	105	89	157	160	52	243	294	19	625	313	123	297	134	124	169	1235	104	314	237	71	173	249	87
cSF25509	1177816	1181277	SF25509_c12060	S	Chromosome partition protein smc	3462	28	22	544	53	1348	828	323	704	512	263	635	2327	173	793	474	142	423	447	130	623	388	148	315	393	133	466	967	89	1971	1376	442	1145	785	381	794	3507	326	1117	839	211	593	754	229
cSF25509	1181365	1181760	SF25509_c12070	R	Transcriptional regulator	396	5	4	49	4	104	64	41	44	50	34	57	349	14	31	44	22	20	29	16	34	29	20	9	29	12	19	50	4	107	64	42	50	51	34	62	361	15	32	44	22	21	29	16
cSF25509	1182108	1182347	SF25509_c12080		hypothetical protein	240	5	4	35	7	111	77	34	38	29	35	64	209	14	65	62	24	32	39	12	45	15	18	18	45	13	18	35	7	113	77	34	38	29	39	65	213	14	67	63	24	32	39	12
cSF25509	1182394	1182675	SF25509_c12090	X	Mobile element protein	282	6	6	148	28	355	204	148	146	119	166	175	802	101	189	123	121	136	168	81	183	74	83	80	91	86	111	148	28	355	204	148	146	119	166	175	802	101	189	123	121	136	168	81
cSF25509	1182672	1183499	SF25509_c12100	X	Mobile element protein	828	17	17	712	102	1748	1055	338	669	529	433	600	2519	406	841	708	322	606	907	280	1082	560	289	335	538	183	537	712	102	1748	1055	338	669	529	433	600	2519	406	841	708	322	606	907	280
cSF25509	1183980	1184114	SF25509_c12110		hypothetical protein	135	6	4	59	7	99	92	33	67	38	42	21	243	32	29	43	14	25	58	21	37	25	27	20	43	22	38	63	10	110	94	35	73	39	43	29	266	35	31	52	15	27	61	22
cSF25509	1185275	1185640	SF25509_c12150	C	NADH ubiquinone oxidoreductase chain A (EC 1.6.5.3)	366	7	6	0	1	1	1	0	0	0	1	0	0	0	0	0	1	0	0	0	0	0	0	0	0	0	0	0	1	1	1	0	0	0	1	0	0	0	0	0	1	0	0	0
cSF25509	1185631	1186209	SF25509_c12160	C	NADH-ubiquinone oxidoreductase chain B (EC 1.6.5.3)	579	12	11	9	0	17	16	11	1	11	10	2	36	6	6	6	2	2	11	3	1	1	2	0	1	1	1	9	0	18	16	11	1	11	10	2	36	6	6	6	2	2	11	3
cSF25509	1186228	1186830	SF25509_c12170	C	NADH-ubiquinone oxidoreductase chain C (EC 1.6.5.3)	603	14	13	2	0	0	1	2	0	0	0	0	2	1	1	3	1	0	1	1	2	1	0	0	2	2	2	2	0	2	1	2	0	0	0	0	6	1	1	3	1	0	1	1
cSF25509	1186882	1188072	SF25509_c12180	C	NADH-ubiquinone oxidoreductase chain D (EC 1.6.5.3)	1191	25	24	4	0	2	2	0	3	5	0	0	11	0	0	1	0	0	1	0	1	0	0	0	0	0	2	4	0	2	2	0	3	5	0	0	11	0	0	1	0	0	1	0
cSF25509	1188072	1188326	SF25509_c12190		FIG00986842: hypothetical protein	255	5	4	1	0	0	0	0	0	0	0	0	0	0	1	0	0	0	0	0	0	0	0	0	0	0	0	1	0	0	0	0	0	0	0	0	2	0	1	0	0	0	0	0
cSF25509	1188343	1189173	SF25509_c12200	C	NADH-ubiquinone oxidoreductase chain E (EC 1.6.5.3)	831	8	6	0	0	10	1	2	1	2	1	1	3	0	2	2	1	1	3	0	3	6	0	0	3	1	0	0	0	10	1	2	1	2	1	1	8	0	2	2	1	1	3	0
cSF25509	1189186	1190490	SF25509_c12210	C	NADH-ubiquinone oxidoreductase chain F (EC 1.6.5.3)	1305	20	15	3	1	1	2	0	1	1	1	4	4	0	1	0	0	1	0	0	1	1	0	1	2	0	0	3	1	1	2	0	1	1	1	4	4	0	1	0	0	1	0	0
cSF25509	1190497	1191162	SF25509_c12220	L	NADH-ubiquinone oxidoreductase chain E (EC 1.6.5.3)	666	2	2	0	0	1	0	0	0	0	0	0	1	0	0	0	0	0	0	0	0	0	0	0	0	0	0	0	0	1	0	0	0	0	0	0	1	0	0	0	0	0	0	0
cSF25509	1191262	1193340	SF25509_c12230	C	NADH-ubiquinone oxidoreductase chain G (EC 1.6.5.3)	2079	23	21	3	0	4	1	0	1	1	1	0	2	0	0	0	0	0	1	1	1	1	0	0	1	1	0	3	0	4	2	0	2	1	1	0	7	0	0	2	0	3	4	1
cSF25509	1193361	1194404	SF25509_c12240	C	NADH-ubiquinone oxidoreductase chain H (EC 1.6.5.3)	1044	12	11	1	0	2	1	1	1	0	4	0	1	0	0	0	1	0	0	0	0	0	0	0	0	0	0	1	0	2	1	1	1	0	4	0	1	0	0	0	1	0	0	0
cSF25509	1194469	1194960	SF25509_c12250	C	NADH-ubiquinone oxidoreductase chain I (EC 1.6.5.3)	492	9	8	0	0	0	0	0	0	0	0	0	1	0	1	0	0	0	0	0	0	1	0	0	0	0	0	0	0	0	0	0	0	0	0	0	1	0	1	0	0	0	0	0
cSF25509	1195006	1195722	SF25509_c12260	C	NADH-ubiquinone oxidoreductase chain J (EC 1.6.5.3)	717	8	7	1	1	0	0	0	1	1	0	0	0	0	1	1	0	0	0	0	2	0	0	0	0	0	1	1	1	0	0	0	1	1	0	0	0	0	1	1	0	0	0	0
cSF25509	1195752	1196060	SF25509_c12270	C	NADH-ubiquinone oxidoreductase chain K (EC 1.6.5.3)	309	2	2	0	0	1	0	0	0	0	0	0	1	0	0	0	0	0	0	0	0	0	0	0	0	0	0	0	0	1	0	0	0	0	0	0	1	0	0	0	0	0	0	0
cSF25509	1196068	1198062	SF25509_c12280	CP	NADH-ubiquinone oxidoreductase chain L (EC 1.6.5.3)	1995	34	27	3	0	3	5	1	1	2	1	2	24	0	3	0	2	1	0	0	2	1	0	2	0	1	1	3	0	4	5	2	1	2	1	3	25	0	5	0	2	1	0	0
cSF25509	1198062	1199573	SF25509_c12290	C	NADH-ubiquinone oxidoreductase chain M (EC 1.6.5.3)	1512	29	27	3	0	10	3	0	3	5	3	1	17	1	3	4	0	2	0	1	4	2	0	1	4	3	3	3	0	10	3	0	3	5	3	1	17	1	3	4	0	2	0	1
cSF25509	1199593	1201035	SF25509_c12300	C	NADH-ubiquinone oxidoreductase chain N (EC 1.6.5.3)	1443	24	23	0	0	1	3	0	1	0	1	1	18	1	0	1	1	0	1	1	1	0	3	0	0	0	1	1	0	1	3	0	1	0	2	1	19	1	0	1	1	0	1	1
cSF25509	1201032	1201799	SF25509_c12310	H	Biotin--protein ligase (EC 6.3.4.9, EC 6.3.4.10, EC 6.3.4.11, EC 6.3.4.15)	768	11	9	2	0	0	0	0	0	3	1	0	2	0	0	0	0	0	0	0	0	0	0	0	1	0	0	3	1	10	3	0	2	7	2	3	5	2	6	2	1	4	6	0
cSF25509	1201823	1203490	SF25509_c12320	J	Metallo-beta-lactamase family protein, RNA-specific	1668	17	15	488	82	1522	614	396	665	276	287	692	1619	233	945	359	297	437	512	192	754	275	150	187	307	101	279	512	85	1562	640	410	687	287	300	717	1684	250	976	367	311	462	531	196
cSF25509	1203555	1203959	SF25509_c12330	Q	Methylmalonyl-CoA epimerase (EC 5.1.99.1)%3B Ethylmalonyl-CoA epimerase	405	4	4	296	19	237	61	21	87	62	28	188	301	19	103	44	26	108	51	18	128	12	25	64	60	13	79	296	19	237	61	21	87	62	28	188	301	19	103	44	26	108	51	18
cSF25509	1204150	1204419	SF25509_c12340	S	FIG00984333: hypothetical protein	270	7	7	530	26	716	689	94	457	293	136	214	1614	140	221	297	23	150	217	29	204	188	43	93	175	34	148	530	26	716	689	94	457	293	136	214	1614	140	221	297	23	150	217	29
cSF25509	1205127	1206455	SF25509_c12350	J	Prolyl-tRNA synthetase (EC 6.1.1.15), bacterial type	1329	22	21	0	1	1	2	0	0	2	0	2	3	5	2	3	0	0	0	1	3	3	0	1	0	0	4	0	1	1	2	0	0	2	0	2	3	5	2	3	0	0	0	1
cSF25509	1206472	1207782	SF25509_c12360	M	Lipoprotein releasing system transmembrane protein LolC	1311	16	14	1	0	3	2	1	2	1	1	0	6	1	2	1	2	2	3	0	3	0	1	0	2	2	2	1	0	3	2	1	2	1	1	0	6	1	2	1	2	2	3	0
cSF25509	1207800	1208486	SF25509_c12370	M	Lipoprotein releasing system ATP-binding protein LolD	687	9	8	3	0	2	1	0	2	1	0	2	4	0	0	1	0	0	0	0	1	0	0	1	0	0	3	58	7	156	67	27	40	21	19	59	136	10	57	13	16	40	47	5
cSF25509	1208499	1208966	SF25509_c12380		FIG00983817: hypothetical protein	468	11	11	1508	141	3081	1859	729	1024	1394	653	971	9413	453	1243	1028	394	667	1583	346	1155	948	388	518	1063	271	798	1508	141	3081	1859	729	1024	1394	653	971	9413	453	1243	1028	394	667	1583	346
cSF25509	1209052	1209624	SF25509_c12390		hypothetical protein	573	12	11	615	31	1082	878	230	439	420	226	260	1422	152	414	249	121	240	459	114	425	184	115	182	219	103	343	715	35	1268	995	257	490	450	241	322	1677	162	453	365	128	279	553	122
cSF25509	1209621	1210133	SF25509_c12400		hypothetical protein	513	13	13	239	40	751	507	190	400	221	189	239	1505	167	339	344	170	249	396	181	496	109	169	140	182	149	236	239	40	751	507	190	400	221	189	239	1505	167	339	344	170	249	396	181
cSF25509	1210128	1213556	SF25509_c12410	L	DNA polymerase III alpha subunit (EC 2.7.7.7)	3429	54	49	3	0	7	7	1	3	3	4	2	107	2	8	2	3	2	1	1	2	0	4	2	3	0	3	22	2	33	31	7	13	7	9	9	189	7	19	16	8	9	16	4
cSF25509	1213579	1214808	SF25509_c12420	M	FIG00985096: hypothetical protein	1230	17	14	125	25	297	192	86	133	120	89	193	739	53	139	130	60	88	106	41	136	89	43	65	94	36	81	195	37	472	287	114	189	148	119	266	1007	89	222	180	82	148	178	67
cSF25509	1214818	1216278	SF25509_c12430	L	DNA polymerase IV (EC 2.7.7.7)	1461	22	21	691	94	1501	920	403	543	561	374	569	3149	279	582	737	220	392	919	220	653	455	261	305	738	154	686	695	94	1512	923	404	545	566	374	577	3253	280	582	742	220	397	921	220
cSF25509	1216354	1216944	SF25509_c12440	R	Histone acetyltransferase HPA2 and related acetyltransferases	591	17	15	352	41	743	460	191	252	245	192	239	1074	110	281	184	110	161	257	95	318	76	169	106	119	104	163	361	42	776	473	195	271	250	199	266	1157	110	305	186	115	168	260	98
cSF25509	1216986	1217630	SF25509_c12450		FIG00985688: hypothetical protein	645	9	9	375	53	453	350	131	289	180	158	228	1343	124	195	144	112	114	216	105	203	92	113	116	134	93	178	375	53	453	350	131	289	180	158	228	1343	124	195	144	112	114	216	105
cSF25509	1217633	1217905	SF25509_c12460		hypothetical protein	273	1	1	32	7	44	29	9	12	32	8	39	308	9	6	131	3	22	25	3	17	88	2	5	120	2	21	32	7	44	29	9	12	32	8	39	308	9	6	131	3	22	25	3
cSF25509	1217904	1218077	SF25509_c12470		hypothetical protein	174	6	6	89	6	147	94	26	92	46	35	55	221	58	61	79	16	36	64	40	79	48	17	15	65	26	44	89	6	147	94	26	92	46	35	55	221	58	61	79	16	36	64	40
cSF25509	1218062	1218433	SF25509_c12480	T	TWO COMPONENT RESPONSE REGULATOR	372	7	6	2	0	3	1	1	0	0	0	0	1	0	0	2	0	0	0	0	0	0	0	0	0	0	0	3	0	7	1	1	0	0	0	0	6	1	2	3	2	0	0	0
cSF25509	1218451	1219818	SF25509_c12490	TK	Pole remodelling regulatory diguanylate cyclase	1368	14	11	559	54	740	460	210	411	409	201	479	1840	293	434	242	168	287	323	177	329	198	92	198	243	81	532	933	73	1066	797	294	717	609	278	572	2572	410	635	437	220	378	487	350
cSF25509	1220390	1220557	SF25509_c12500	J	LSU ribosomal protein L33p @ LSU ribosomal protein L33p, zinc-independent	168	5	4	115	14	153	42	28	57	18	28	18	51	40	25	34	19	29	16	16	20	4	12	9	11	4	16	875	875	8299	6703	4200	2906	3621	8099	4722	17374	5997	5173	5284	7563	4319	10426	8840
cSF25509	1220652	1221836	SF25509_c12510	G	Transporter, MFS superfamily	1185	17	16	1139	106	1991	1532	574	1112	978	497	898	4341	427	973	658	246	641	814	263	961	213	247	360	498	240	658	1199	114	2083	1583	603	1179	994	527	930	4519	437	1009	677	258	663	835	270
cSF25509	1221849	1222565	SF25509_c12520	V	MutT/nudix family protein	717	5	4	411	27	818	542	134	451	322	137	278	1941	166	468	288	51	223	304	86	401	104	79	240	215	79	383	422	27	835	551	136	463	330	142	289	1990	179	482	293	54	232	313	90
cSF25509	1222562	1223017	SF25509_c12530	S	ZINC-FINGER PROTEIN	456	6	6	525	56	884	576	178	451	411	171	439	2673	177	407	283	98	243	438	112	409	193	77	209	273	47	411	525	56	884	576	178	451	411	171	439	2673	177	407	283	98	243	438	112
cSF25509	1223060	1225426	SF25509_c12540	K	3'-to-5' exoribonuclease RNase R	2367	25	25	2848	427	5672	2593	1706	2625	1393	1829	2893	7583	1407	2601	1835	1197	1969	2076	937	3100	1034	838	961	1206	619	1794	2848	427	5672	2593	1706	2625	1393	1829	2893	7583	1407	2601	1835	1197	1969	2076	937
cSF25509	1225429	1228071	SF25509_c12550	L	DNA topoisomerase I (EC 5.99.1.2)	2643	28	26	196	12	307	90	50	97	48	44	35	245	61	105	38	21	57	51	40	101	19	35	13	19	10	45	196	12	307	90	51	97	48	44	35	245	62	105	38	21	57	51	40
cSF25509	1228314	1229474	SF25509_c12560	L	Rossmann fold nucleotide-binding protein Smf possibly involved in DNA uptake	1161	11	8	126	20	281	203	101	120	116	67	168	919	32	173	190	78	87	219	40	151	88	48	53	226	43	96	170	31	356	258	121	148	174	99	213	1227	47	218	261	97	119	277	53
cSF25509	1229474	1230085	SF25509_c12570	I	Acyl-phosphate:glycerol-3-phosphate O-acyltransferase PlsY	612	11	10	0	0	2	2	3	1	3	2	2	4	2	2	0	1	2	2	0	4	0	0	0	1	0	1	155	11	388	238	79	132	137	44	126	561	49	152	162	57	118	250	20
cSF25509	1230115	1231407	SF25509_c12580	F	Dihydroorotase (EC 3.5.2.3)	1293	13	11	27	42	148	13	56	59	12	53	103	16	40	33	0	6	8	2	9	12	1	19	3	2	3	6	30	43	156	15	57	59	14	54	103	18	40	33	0	6	8	2	9
cSF25509	1231404	1232345	SF25509_c12590	F	Aspartate carbamoyltransferase (EC 2.1.3.2)	942	5	5	8	17	75	7	20	42	9	30	38	3	37	17	0	5	10	1	10	8	0	8	1	0	2	6	8	17	75	7	20	42	9	30	38	3	37	17	0	5	10	1	10
cSF25509	1232514	1234166	SF25509_c12600	I	Acyl-CoA dehydrogenase (EC 1.3.8.7)	1653	19	13	28	13	104	16	19	22	3	20	20	54	16	20	5	3	20	1	3	25	1	7	1	4	3	0	76	17	179	49	40	68	26	42	47	240	32	58	18	15	53	25	20
cSF25509	1234148	1235083	SF25509_c12610	R	Transporter	936	12	11	666	55	1091	630	329	512	332	275	345	1502	185	492	345	182	359	387	173	499	276	159	183	204	131	281	696	56	1160	677	338	532	349	283	360	1592	192	527	374	190	371	421	179
cSF25509	1235309	1235446	SF25509_c12620		hypothetical protein	138	2	2	176	28	538	308	208	247	192	134	197	2157	77	193	256	136	227	334	82	287	177	66	113	209	65	165	176	28	538	308	208	247	192	134	197	2157	77	193	256	136	227	334	82
cSF25509	1235443	1235733	SF25509_c12630		HYPOTHETICAL TRANSMEMBRANE PROTEIN	291	8	7	344	17	416	236	61	217	210	85	213	1069	87	251	158	49	162	200	44	223	261	25	81	167	24	145	360	25	476	261	69	249	225	102	234	1200	94	275	169	59	183	219	47
cSF25509	1235839	1236189	SF25509_c12640	X	hypothetical protein	351	6	6	162	27	344	210	82	149	113	89	155	713	76	131	94	66	111	130	41	140	98	51	62	89	44	97	162	27	344	210	82	149	113	89	155	713	76	131	94	66	111	130	41
cSF25509	1236189	1236986	SF25509_c12650	X	Mobile element protein	798	18	16	301	55	560	397	156	340	249	169	344	1574	169	316	295	108	248	263	123	341	173	101	158	220	101	268	457	71	831	571	212	496	368	236	480	1979	243	461	418	152	341	384	174
cSF25509	1237050	1237220	SF25509_c12660		hypothetical protein	171	4	4	50	10	152	109	44	64	49	43	72	444	28	85	43	35	41	64	23	104	36	27	44	33	27	33	50	10	152	109	44	64	49	43	72	444	28	85	43	35	41	64	23
cSF25509	1237256	1237744	SF25509_c12670	K	Putative Holliday junction resolvase YqgF	489	3	0	0	0	0	0	0	0	0	0	0	0	0	0	0	0	0	0	0	0	0	0	0	0	0	0	14	3	56	34	7	16	21	20	27	95	4	24	9	9	15	10	4
cSF25509	1237865	1238569	SF25509_c12680	G	metallo-beta-lactamase family protein	705	7	6	296	24	495	294	109	237	136	72	165	771	66	194	191	53	111	248	41	202	240	48	80	117	43	119	319	26	531	321	124	263	151	95	185	855	71	221	198	58	131	269	45
cSF25509	1238676	1238963	SF25509_c12690	J	Aspartyl-tRNA(Asn) amidotransferase subunit C (EC 6.3.5.6) @ Glutamyl-tRNA(Gln) amidotransferase subunit C (EC 6.3.5.7)	288	6	3	0	0	0	0	0	0	0	0	0	0	0	0	0	0	0	0	0	0	0	0	0	0	0	0	0	0	0	0	0	0	0	0	0	0	0	0	0	0	0	0	0
cSF25509	1239010	1240491	SF25509_c12700	J	Aspartyl-tRNA(Asn) amidotransferase subunit A (EC 6.3.5.6) @ Glutamyl-tRNA(Gln) amidotransferase subunit A (EC 6.3.5.7)	1482	32	31	9	0	4	3	2	2	4	5	2	13	2	4	2	3	1	4	2	7	4	1	1	4	0	1	52	12	63	18	18	63	43	28	100	283	39	33	26	27	27	20	12
cSF25509	1240570	1241043	SF25509_c12710	J	N-acetylglutamate synthase (EC 2.3.1.1)	474	4	2	23	2	37	23	10	25	13	10	2	96	14	21	16	2	16	3	9	14	3	7	10	10	4	12	144	23	277	133	44	109	43	42	74	308	63	121	99	50	69	86	32
cSF25509	1241150	1241404	SF25509_c12720	S	FIG00985406: hypothetical protein	255	5	5	48	7	70	50	21	37	39	43	39	205	35	33	73	16	37	40	28	35	37	11	19	38	7	23	48	7	70	50	21	37	39	43	39	205	35	33	73	16	37	40	28
cSF25509	1241609	1243240	SF25509_c12730	J	Aspartyl-tRNA(Asn) amidotransferase subunit B (EC 6.3.5.6) @ Glutamyl-tRNA(Gln) amidotransferase subunit B (EC 6.3.5.7)	1632	19	18	1	25	4	3	102	10	7	75	14	49	26	20	4	150	2	1	39	5	2	132	0	2	30	0	3	25	5	3	110	11	7	76	15	52	37	21	4	156	3	1	43
cSF25509	1243243	1243743	SF25509_c12740	J	Protein export cytoplasm protein SecA ATPase RNA helicase (TC 3.A.5.1.1)	501	7	6	1162	152	2227	1229	487	846	916	397	999	3696	343	1242	870	269	645	1035	209	1063	642	185	409	686	139	715	1183	154	2242	1248	490	867	921	398	1017	3748	344	1251	890	270	654	1048	210
cSF25509	1243793	1244395	SF25509_c12750	O	hypothetical protein	603	9	9	547	50	1009	642	288	416	273	252	322	1320	143	463	385	180	282	436	123	493	175	137	156	280	117	257	547	50	1009	642	288	416	273	252	322	1320	143	463	385	180	282	436	123
cSF25509	1244695	1245171	SF25509_c12760	R	Regulatory protein for C-P lyase	477	7	7	261	13	320	215	83	165	121	82	165	617	53	130	89	43	56	112	40	131	67	42	57	103	37	94	261	13	320	215	83	165	121	82	165	617	53	130	89	43	56	112	40
cSF25509	1245280	1245675	SF25509_c12770	C	NADH:ubiquinone oxidoreductase 17.2 kD subunit	396	8	8	73	21	124	4	127	153	4	71	113	7	12	16	2	26	12	1	8	18	4	1	3	5	3	5	73	21	124	4	127	153	4	71	113	7	12	16	2	26	12	1	8
cSF25509	1245829	1246257	SF25509_c12780	S	FIG167255: hypothetical protein	429	7	5	1955	236	3616	2084	859	1208	1390	916	1422	6559	700	1873	1497	239	1021	1300	232	1491	400	231	457	1157	149	813	1995	247	3709	2113	890	1236	1410	948	1572	6764	714	1932	1590	252	1073	1323	238
cSF25509	1246278	1246850	SF25509_c12790	O	Leucyl/phenylalanyl-tRNA--protein transferase (EC 2.3.2.6)	573	7	5	875	58	1217	793	285	803	534	234	372	2445	319	827	532	190	514	573	230	740	322	123	291	354	83	646	1072	95	1666	1125	394	1013	824	358	641	4176	455	1108	852	261	699	900	291
cSF25509	1246902	1248251	SF25509_c12800	I	Biotin carboxylase of acetyl-CoA carboxylase (EC 6.3.4.14)	1350	23	19	1	1	1	1	0	0	1	0	0	16	1	6	1	0	0	4	0	0	1	0	5	0	1	2	323	99	1000	784	397	387	446	318	371	1817	208	494	457	286	335	957	144
cSF25509	1248258	1248470	SF25509_c12810	HI	Biotin carboxyl carrier protein of acetyl-CoA carboxylase	213	4	3	0	0	0	0	0	0	0	0	0	0	0	0	0	0	0	0	0	0	0	0	0	0	0	0	0	0	0	0	0	0	0	0	0	0	0	0	0	0	0	0	0
cSF25509	1248479	1248730	SF25509_c12820	HI	Biotin carboxyl carrier protein of acetyl-CoA carboxylase	252	6	5	0	0	0	0	0	0	0	0	0	0	0	0	1	0	0	0	0	0	0	0	0	0	0	0	0	0	0	0	0	0	0	0	0	0	0	0	1	0	0	0	0
cSF25509	1248754	1249200	SF25509_c12830	E	3-dehydroquinate dehydratase II (EC 4.2.1.10)	447	6	4	1	1	1	0	1	1	1	1	0	23	0	0	0	0	0	0	0	0	0	0	0	0	0	0	3	1	2	0	1	1	1	1	0	23	0	0	0	1	0	0	0
cSF25509	1249330	1250100	SF25509_c12840	O	Protein-disulfide isomerase	771	11	11	1383	174	2212	1395	581	1430	813	649	793	3748	769	1236	1766	431	803	1294	450	1480	1990	297	694	1358	158	990	1383	174	2212	1395	581	1430	813	649	793	3748	769	1236	1766	431	803	1294	450
cSF25509	1250429	1251586	SF25509_c12850	E	Valine--pyruvate aminotransferase (EC 2.6.1.66)	1158	19	18	990	82	1757	984	450	849	630	377	788	3072	282	983	599	240	663	656	220	952	373	181	384	394	122	667	1029	83	1789	1005	454	875	638	384	812	3113	293	1002	604	245	681	675	222
cSF25509	1251679	1252080	SF25509_c12860		Cytoplasmic axial filament protein CafA and Ribonuclease G (EC 3.1.4.-)	402	2	1	2098	517	4009	5065	1817	3299	5659	2575	4790	10482	2196	1896	4607	1374	965	3202	2445	2191	2403	2125	2445	5535	1547	5024	2100	518	4011	5067	1823	3299	5659	2579	4794	10492	2198	1898	4613	1382	968	3206	2445
cSF25509	1252209	1254470	SF25509_c12870	J	Cytoplasmic axial filament protein CafA and Ribonuclease G (EC 3.1.4.-)	2262	25	21	80	10	44	15	26	16	29	47	59	215	5	24	67	26	10	22	11	13	30	8	15	132	7	18	577	57	1681	2061	1016	1155	1233	1132	1293	2993	348	738	1042	321	351	1553	387
cSF25509	1255042	1255188	SF25509_c12880		hypothetical protein	147	2	2	1	0	14	1	0	5	0	0	2	15	0	4	0	0	5	3	0	6	1	0	2	0	0	1	1	0	14	1	0	5	0	0	2	15	0	4	0	0	5	3	0
cSF25509	1255205	1256464	SF25509_c12890	M	N-acetylmuramoyl-L-alanine amidase (EC 3.5.1.28)	1260	11	10	35	5	56	16	19	20	11	10	22	61	4	23	7	7	11	2	0	8	2	3	3	3	0	5	41	5	59	17	19	24	15	11	23	67	4	27	9	8	12	3	1
cSF25509	1256431	1256769	SF25509_c12900		hypothetical protein	339	8	8	581	35	815	653	205	254	466	162	209	1538	167	251	263	76	138	375	67	241	147	85	94	258	65	230	581	35	815	653	205	254	466	162	209	1538	167	251	263	76	138	375	67
cSF25509	1256791	1259244	SF25509_c12910	M	Multimodular transpeptidase-transglycosylase (EC 2.4.1.129) (EC 3.4.-.-)	2454	46	40	116	14	83	64	46	20	53	42	15	113	30	10	20	1	5	3	1	6	0	5	3	2	2	0	266	16	262	292	71	84	179	72	52	657	65	83	109	5	24	100	9
cSF25509	1259445	1260473	SF25509_c12920	J	Peptide chain release factor 2%3B programmed frameshift-containing	1029	13	12	5	0	7	1	1	2	1	1	0	3	0	2	2	1	1	0	1	4	0	0	1	2	1	2	5	2	9	1	4	2	2	7	0	3	1	2	3	4	1	0	1
cSF25509	1260530	1261018	SF25509_c12930		FIG00986121: hypothetical protein	489	7	7	292	28	698	342	117	246	179	118	303	1054	101	348	279	74	254	216	52	345	130	45	137	169	45	247	292	28	698	342	117	246	179	118	303	1054	101	348	279	74	254	216	52
cSF25509	1261086	1261856	SF25509_c12940	F	NAD kinase (EC 2.7.1.23)	771	7	7	4	0	1	3	0	0	1	0	2	0	0	1	1	0	0	1	0	0	0	1	0	3	0	1	4	0	1	3	0	0	1	0	2	0	0	1	1	0	0	1	0
cSF25509	1262156	1263097	SF25509_c12960	K	Transcriptional regulator, LysR family	942	8	6	121	19	351	223	92	194	144	138	321	1497	99	342	312	68	288	147	72	283	184	60	107	270	14	306	144	20	407	250	99	208	157	146	326	1627	102	349	323	72	297	169	77
cSF25509	1263258	1263878	SF25509_c12970	C	FMN-dependent NADH-azoreductase	621	9	7	230	22	515	271	195	162	153	150	327	741	105	386	269	125	162	310	99	249	202	123	227	297	80	257	276	27	593	298	223	197	193	196	374	1008	144	434	287	158	193	350	131
cSF25509	1263906	1264271	SF25509_c12980		FIG01075925: hypothetical protein	366	7	5	273	16	375	261	72	253	146	77	102	719	72	166	107	37	127	128	56	167	70	16	101	79	30	146	446	48	713	512	128	402	248	141	195	1434	128	309	315	85	228	346	90
cSF25509	1264275	1265150	SF25509_c12990	J	23S rRNA (guanosine-2'-O-) -methyltransferase rlmB (EC 2.1.1.-)	876	8	7	178	20	291	161	66	178	100	65	95	628	64	154	100	53	108	113	56	157	48	30	58	78	14	76	424	49	807	442	201	349	288	175	209	1804	142	349	280	119	232	301	96
cSF25509	1265792	1266967	SF25509_c13020	J	Translation elongation factor Tu	1176	13	12	839	304	1764	1172	810	915	1061	1068	984	2598	547	355	770	449	306	525	457	453	196	423	199	674	230	465	1526	685	4602	3754	2913	2628	2745	3314	2877	5150	1921	2179	2822	2620	1595	3215	2834
cSF25509	1267113	1268012	SF25509_c13030	M	UDP-glucose 4-epimerase (EC 5.1.3.2)	900	17	14	945	114	1868	1211	455	899	809	384	944	3550	313	1000	811	277	534	692	201	829	455	191	309	667	164	583	1061	117	2010	1328	465	968	843	401	962	3992	335	1067	859	283	560	754	219
cSF25509	1268498	1268638	SF25509_c13050	U	Preprotein translocase subunit SecE (TC 3.A.5.1.1)	141	0	0	0	0	0	0	0	0	0	0	0	0	0	0	0	0	0	0	0	0	0	0	0	0	0	0	0	0	0	0	0	0	0	0	0	0	0	0	0	0	0	0	0
cSF25509	1268656	1269186	SF25509_c13060	K	Transcription antitermination protein NusG	531	6	3	1	0	3	0	0	16	0	0	6	1	0	13	1	0	17	0	0	8	0	0	18	0	0	25	1	0	3	0	0	16	0	0	6	1	0	13	1	0	17	0	0
cSF25509	1269403	1269831	SF25509_c13070	J	LSU ribosomal protein L11p (L12e)	429	8	5	0	0	1	0	1	0	0	1	0	0	1	0	0	0	0	0	0	0	0	0	0	0	0	0	0	0	1	0	1	0	0	1	0	7	1	0	0	0	0	0	0
cSF25509	1269836	1270534	SF25509_c13080	J	LSU ribosomal protein L1p (L10Ae)	699	3	2	0	1	1	0	5	0	0	0	0	0	0	0	2	1	0	1	1	0	0	1	1	0	4	0	0	1	1	0	5	0	0	0	0	0	0	0	2	1	0	1	1
cSF25509	1270863	1271381	SF25509_c13090	J	LSU ribosomal protein L10p (P0)	519	2	2	0	0	0	0	0	0	0	0	0	0	0	0	0	0	0	0	0	0	0	0	0	0	0	0	0	0	0	0	0	0	0	0	0	0	0	0	0	0	0	0	0
cSF25509	1271440	1271820	SF25509_c13100	J	LSU ribosomal protein L7/L12 (P1/P2)	381	2	1	0	0	0	0	0	0	0	0	0	0	0	0	0	0	0	0	0	0	0	0	0	0	0	0	0	0	1	0	0	0	0	0	1	1	0	1	0	0	0	0	0
cSF25509	1272161	1276228	SF25509_c13110	K	DNA-directed RNA polymerase beta subunit (EC 2.7.7.6)	4068	58	53	7	1	9	9	7	2	3	4	2	9	3	7	8	6	2	4	5	7	2	4	2	4	1	6	7	1	9	12	7	2	3	4	3	10	3	7	8	6	2	4	5
cSF25509	1276415	1280620	SF25509_c13120	K	DNA-directed RNA polymerase beta' subunit (EC 2.7.7.6)	4206	55	51	48	2	75	44	12	36	43	26	56	99	17	43	34	14	28	29	13	34	24	11	23	29	11	47	49	3	75	44	12	36	43	26	56	99	17	43	34	14	28	29	13
cSF25509	1280711	1281037	SF25509_c13130		FIG00986609: hypothetical protein	327	3	3	178	12	160	124	12	120	119	29	81	641	55	102	133	7	57	89	46	77	142	10	53	121	6	59	178	12	160	124	12	120	119	29	81	641	55	102	133	7	57	89	46
cSF25509	1281601	1281972	SF25509_c13140	J	SSU ribosomal protein S12p (S23e)	372	10	7	0	0	0	0	0	1	0	0	0	29	0	1	0	0	0	0	0	0	0	0	0	0	0	0	1	0	0	0	0	1	0	0	0	32	0	1	0	0	0	0	0
cSF25509	1282031	1282501	SF25509_c13150	J	SSU ribosomal protein S7p (S5e)	471	9	6	0	1	1	1	0	1	1	0	1	1	1	0	0	0	0	0	0	0	0	0	0	2	0	0	0	1	1	1	0	1	1	0	1	1	1	0	0	0	0	0	0
cSF25509	1282531	1284630	SF25509_c13160	J	Translation elongation factor G	2100	30	20	13	0	60	57	1	1	24	1	1	72	1	1	132	0	4	159	1	2	146	0	0	136	0	1	13	0	60	57	1	1	24	1	1	72	1	1	132	0	4	159	1
cSF25509	1284702	1285877	SF25509_c13170	J	Translation elongation factor Tu	1176	14	12	824	269	1732	1163	828	912	1035	1026	1009	2725	507	400	801	446	304	542	458	458	180	387	184	648	246	434	1497	634	4607	3763	2964	2594	2754	3197	2859	5269	1806	2202	2821	2608	1628	3182	2786
cSF25509	1286025	1286333	SF25509_c13180	J	SSU ribosomal protein S10p (S20e)	309	3	1	0	0	0	0	0	0	0	0	0	0	0	0	0	0	0	0	0	0	0	0	0	0	0	0	0	0	1	2	1	0	0	1	0	0	0	1	0	0	0	0	0
cSF25509	1286562	1287143	SF25509_c13190	J	LSU ribosomal protein L3p (L3e)	582	8	7	0	0	0	0	0	0	0	0	0	0	0	0	1	0	0	0	0	1	0	0	0	0	0	0	0	0	0	0	0	0	0	0	0	0	0	0	1	0	0	0	0
cSF25509	1287156	1287776	SF25509_c13200	J	LSU ribosomal protein L4p (L1e)	621	3	3	1	0	0	0	0	0	0	0	0	0	0	0	0	0	0	0	0	0	0	0	0	0	0	0	1	0	0	0	0	0	0	0	0	0	0	0	0	0	0	0	0
cSF25509	1287773	1288066	SF25509_c13210	J	LSU ribosomal protein L23p (L23Ae)	294	3	2	0	0	0	0	0	0	0	0	0	1	0	0	0	0	0	1	0	0	0	0	0	0	0	0	0	0	0	0	0	0	0	0	0	1	0	0	0	0	0	1	0
cSF25509	1288110	1288946	SF25509_c13220	J	LSU ribosomal protein L2p (L8e)	837	12	11	13	1	51	17	10	11	14	17	49	69	10	28	43	0	25	16	4	32	24	5	11	26	6	34	13	1	51	17	10	11	14	17	49	69	10	28	43	0	25	16	4
cSF25509	1288962	1289240	SF25509_c13230	J	SSU ribosomal protein S19p (S15e)	279	5	4	0	0	1	0	0	0	0	0	0	0	0	0	0	0	0	1	0	0	0	0	0	0	0	0	0	0	1	0	0	0	0	0	0	49	0	0	0	0	0	1	0
cSF25509	1289243	1289632	SF25509_c13240	J	LSU ribosomal protein L22p (L17e)	390	3	2	0	0	0	0	0	0	0	0	0	0	0	0	0	0	0	0	0	0	0	0	0	0	0	0	0	0	0	0	0	0	0	0	0	0	0	0	0	0	0	0	0
cSF25509	1289632	1290345	SF25509_c13250	J	SSU ribosomal protein S3p (S3e)	714	9	7	0	0	0	0	0	1	0	0	1	1	0	0	0	0	0	0	0	0	0	0	0	0	1	0	0	0	0	0	0	1	0	0	1	1	0	0	0	0	0	0	0
cSF25509	1290384	1290797	SF25509_c13260	J	LSU ribosomal protein L16p (L10e)	414	8	5	1	0	0	0	1	0	0	0	0	0	0	0	1	0	1	0	0	0	1	0	0	0	0	0	1	0	1	1	1	0	1	0	0	0	0	0	1	0	1	1	0
cSF25509	1290810	1291010	SF25509_c13270	J	LSU ribosomal protein L29p (L35e)	201	3	2	0	0	0	0	0	0	0	0	0	0	0	0	0	0	0	0	0	0	0	1	0	0	0	0	0	0	0	0	0	0	0	0	0	0	0	0	0	0	0	0	0
cSF25509	1291023	1291259	SF25509_c13280	J	SSU ribosomal protein S17p (S11e)	237	1	1	0	0	0	0	0	0	0	0	0	0	0	0	0	0	0	0	0	0	0	0	0	0	0	0	0	0	0	0	0	0	0	0	0	0	0	0	0	0	0	0	0
cSF25509	1291438	1291806	SF25509_c13290	J	LSU ribosomal protein L14p (L23e)	369	6	5	0	0	3	0	1	0	0	0	0	0	0	0	0	0	0	0	0	0	0	0	0	0	0	1	0	0	3	0	1	0	0	0	0	0	0	0	0	0	0	0	0
cSF25509	1291821	1292132	SF25509_c13300	J	LSU ribosomal protein L24p (L26e)	312	4	3	0	0	0	0	0	0	0	0	0	1	0	0	0	0	0	0	0	0	0	0	0	0	0	0	0	0	0	0	0	0	0	0	0	1	0	0	0	0	0	0	0
cSF25509	1292125	1292682	SF25509_c13310	J	LSU ribosomal protein L5p (L11e)	558	9	7	0	0	0	0	0	0	0	0	0	0	0	0	0	0	0	0	0	0	1	0	0	0	0	0	0	0	0	0	0	0	0	0	0	0	0	0	0	0	0	0	0
cSF25509	1292717	1293022	SF25509_c13320	J	SSU ribosomal protein S14p (S29e) @ SSU ribosomal protein S14p (S29e), zinc-independent	306	5	4	0	0	0	0	0	0	0	0	0	0	0	0	0	0	0	0	0	0	0	0	0	0	0	0	0	0	0	0	0	0	0	0	0	8	0	0	0	0	0	0	0
cSF25509	1293035	1293433	SF25509_c13330	J	SSU ribosomal protein S8p (S15Ae)	399	9	8	1	0	0	0	0	0	0	0	0	0	0	0	0	0	0	0	0	0	0	0	0	0	0	0	1	0	0	0	0	0	0	0	0	0	0	0	0	0	0	0	0
cSF25509	1293474	1294007	SF25509_c13340	J	LSU ribosomal protein L6p (L9e)	534	13	10	3	0	1	0	0	0	0	1	2	0	0	0	2	0	0	0	1	5	0	0	0	1	0	0	3	0	1	0	0	0	0	1	2	1	0	0	2	0	0	0	1
cSF25509	1294044	1294382	SF25509_c13350	J	LSU ribosomal protein L18p (L5e)	339	3	2	0	0	0	0	0	1	0	0	0	0	0	0	0	0	0	0	0	0	0	0	0	0	0	0	0	0	0	0	0	1	0	0	0	0	0	0	0	0	0	0	0
cSF25509	1294510	1295079	SF25509_c13360	J	SSU ribosomal protein S5p (S2e)	570	8	7	0	0	0	0	1	0	0	0	0	0	0	0	0	0	0	0	0	0	0	0	0	0	0	0	0	0	0	0	1	0	0	0	0	0	0	0	0	0	0	0	0
cSF25509	1295092	1295295	SF25509_c13370	J	LSU ribosomal protein L30p (L7e)	204	4	3	0	0	0	0	0	0	0	0	0	0	0	0	0	0	0	0	0	0	0	0	0	0	0	0	0	0	0	0	0	0	0	0	0	0	0	0	0	0	0	0	0
cSF25509	1295309	1295782	SF25509_c13380	J	LSU ribosomal protein L15p (L27Ae)	474	5	4	0	0	0	4	0	0	1	0	0	2	0	0	0	0	0	0	0	0	0	0	1	0	0	0	133	4	120	191	28	73	76	27	52	267	17	31	34	2	8	26	1
cSF25509	1296020	1297360	SF25509_c13390	U	Preprotein translocase secY subunit (TC 3.A.5.1.1)	1341	28	27	1	1	1	2	1	1	1	3	3	3	1	0	0	0	0	1	0	1	0	0	2	1	0	1	1	1	1	2	1	1	1	3	3	3	1	0	0	0	0	1	0
cSF25509	1297357	1297935	SF25509_c13400	F	Adenylate kinase (EC 2.7.4.3)	579	11	9	0	0	1	0	0	0	1	0	0	1	0	0	0	0	0	0	0	0	0	0	0	0	0	0	634	183	1716	1102	1315	1029	793	1437	1014	2723	1046	1376	803	1327	731	931	801
cSF25509	1298168	1298536	SF25509_c13410	J	SSU ribosomal protein S13p (S18e)	369	6	4	0	0	1	2	0	1	1	1	0	5	0	0	3	0	2	0	1	0	2	0	0	3	0	1	0	0	1	2	0	1	1	1	0	5	0	0	3	0	2	0	1
cSF25509	1298763	1299152	SF25509_c13420	J	SSU ribosomal protein S11p (S14e)	390	0	0	0	0	0	0	0	0	0	0	0	0	0	0	0	0	0	0	0	0	0	0	0	0	0	0	0	0	0	0	0	0	0	0	0	0	0	0	0	0	0	0	0
cSF25509	1299256	1300266	SF25509_c13430	K	DNA-directed RNA polymerase alpha subunit (EC 2.7.7.6)	1011	11	8	0	0	4	2	1	0	1	1	0	3	0	0	0	0	0	0	0	0	0	0	0	1	0	1	0	0	4	2	1	0	1	1	0	4	0	0	0	0	0	0	0
cSF25509	1300311	1300736	SF25509_c13440	J	LSU ribosomal protein L17p	426	4	3	0	0	0	0	0	0	0	0	0	0	0	0	0	0	0	0	0	0	1	0	0	0	0	0	0	0	0	0	0	0	0	0	0	0	0	0	1	0	0	0	0
cSF25509	1300780	1301442	SF25509_c13450	C	FIG001196: Membrane protein YedZ	663	14	12	1243	118	2505	1554	644	1083	1112	687	1011	4959	646	1445	756	360	821	1136	421	1172	752	371	524	737	315	773	1260	119	2535	1574	646	1109	1129	690	1020	5020	653	1467	768	360	838	1145	422
cSF25509	1301445	1302383	SF25509_c13460	C	Putative sulfite oxidase subunit YedY	939	16	13	730	68	1150	782	301	578	342	239	426	1431	250	537	347	149	282	437	116	514	201	149	266	207	96	341	770	74	1263	857	355	633	384	276	490	1745	274	591	397	173	300	483	145
cSF25509	1302536	1302757	SF25509_c13470		hypothetical protein	222	3	3	24	11	43	31	74	25	7	66	19	81	21	40	4	15	23	8	29	22	7	29	11	9	24	24	24	11	43	31	74	25	7	66	19	81	21	40	4	15	23	8	29
cSF25509	1302764	1304056	SF25509_c13480	O	macromolecule metabolism%3B macromolecule degradation%3B degradation of proteins, peptides, glycopeptides	1293	8	6	249	38	584	456	111	352	234	147	208	1428	157	345	230	62	257	241	86	332	119	62	186	152	53	285	338	43	763	546	143	415	273	185	281	1730	170	428	297	78	313	323	94
cSF25509	1304089	1305363	SF25509_c13490	L	FIG065221: Holliday junction DNA helicase	1275	26	26	995	152	2338	1424	621	1173	594	644	976	4155	474	1215	716	379	661	860	300	1251	419	386	489	625	368	756	995	152	2338	1424	621	1173	594	644	976	4155	474	1215	716	379	661	860	300
cSF25509	1305521	1305835	SF25509_c13500	V	Quaternary ammonium compound-resistance protein SugE	315	10	9	1343	125	1956	1286	438	1030	776	399	860	3555	400	1046	806	243	534	795	215	916	448	203	362	780	134	631	1346	125	1959	1286	440	1036	776	399	863	3580	400	1051	806	243	541	796	215
cSF25509	1305873	1306655	SF25509_c13510	O	Chaperone required for the assembly of the mitochondrial F1-ATPase	783	10	7	0	0	2	0	1	1	0	0	0	0	0	0	0	0	0	0	0	0	0	0	0	0	0	0	51	12	102	36	20	20	41	17	120	228	16	40	105	12	56	16	6
cSF25509	1306648	1307313	SF25509_c13520	C	Similar to phosphoglycolate phosphatase, clustered with ribosomal large subunit pseudouridine synthase C	666	7	6	455	32	477	333	82	172	190	90	197	964	90	180	147	61	114	242	51	196	169	38	89	134	59	127	455	32	477	333	82	172	190	90	197	964	90	180	148	61	114	242	51
cSF25509	1307313	1308281	SF25509_c13530	J	Ribosomal large subunit pseudouridine synthase C (EC 4.2.1.70)	969	15	15	381	21	290	211	47	196	125	52	137	1153	65	135	140	23	81	72	32	109	26	20	52	77	16	121	381	21	290	211	47	196	125	52	137	1153	65	135	140	23	81	72	32
cSF25509	1308288	1308458	SF25509_c13540		hypothetical protein	171	6	4	34	6	46	22	12	21	14	10	22	86	7	30	8	4	17	12	7	18	6	4	10	17	5	13	311	17	260	227	73	121	106	53	97	626	27	72	73	34	40	57	30
cSF25509	1308461	1308709	SF25509_c13550		hypothetical protein	249	6	4	28	5	82	48	41	63	30	38	48	235	18	47	20	21	48	35	17	54	20	31	41	30	15	21	30	5	95	51	42	72	30	46	64	369	20	55	28	21	53	38	21
cSF25509	1308812	1309645	SF25509_c13560	V	S-formylglutathione hydrolase (EC 3.1.2.12)	834	16	15	333	28	655	478	227	413	295	221	249	1540	182	342	191	129	182	259	161	347	99	146	134	175	115	215	350	35	672	491	230	458	306	221	279	1586	189	363	197	130	197	261	165
cSF25509	1309642	1310322	SF25509_c13570	S	FIG01074140: hypothetical protein	681	12	12	280	39	853	651	212	272	710	263	284	1893	143	319	225	314	180	324	174	294	176	230	144	196	133	171	280	39	853	651	212	272	710	263	284	1893	143	319	225	314	180	324	174
cSF25509	1310352	1310792	SF25509_c13580	S	ElaA protein	441	5	4	124	6	219	150	40	102	101	25	22	240	31	79	67	37	40	135	22	96	103	29	37	102	33	44	386	35	733	506	229	287	336	202	255	770	129	328	205	146	196	313	119
cSF25509	1310864	1311991	SF25509_c13590	R	S-(hydroxymethyl)glutathione dehydrogenase (EC 1.1.1.284)	1128	10	8	455	32	754	621	186	448	284	194	365	1904	154	361	320	133	228	323	129	385	115	154	178	194	120	275	1057	65	1441	1169	464	841	600	426	715	3007	263	643	607	288	416	606	250
cSF25509	1312086	1312481	SF25509_c13600	K	PUTATIVE TRANSCRIPTION REGULATOR PROTEIN	396	6	3	55	3	67	64	10	13	31	16	18	290	5	19	34	3	8	50	8	24	27	1	18	39	1	12	66	6	89	84	21	20	36	32	21	399	23	27	49	19	12	57	14
cSF25509	1312717	1313655	SF25509_c13610	GER	putative transmembrane protein	939	14	11	409	41	745	601	172	431	577	148	256	1935	168	357	259	82	230	358	186	306	174	98	215	287	87	284	451	45	807	635	216	475	590	197	274	2065	186	388	277	102	250	372	204
cSF25509	1313667	1314392	SF25509_c13620	H	Octanoate-[acyl-carrier-protein]-protein-N-octanoyltransferase	726	8	7	0	0	0	0	0	1	0	0	0	3	0	0	0	0	0	0	0	0	0	0	0	0	0	0	0	0	4	0	0	2	0	0	4	15	1	3	1	0	0	1	0
cSF25509	1315207	1317156	SF25509_c13640	T	Serine protein kinase (prkA protein), P-loop containing	1950	49	41	3016	311	3824	3404	1147	2514	2142	1101	1695	9161	920	2188	2143	632	1501	2010	733	2129	1098	565	1035	1689	428	1953	3632	401	5121	4456	1469	3130	2568	1687	2429	12767	1452	2861	3137	1114	2029	2941	996
cSF25509	1317182	1318498	SF25509_c13650	R	FIG002076: hypothetical protein	1317	23	17	484	38	865	672	254	573	380	274	414	1757	218	512	385	125	268	364	175	495	250	180	221	278	104	411	601	50	1063	832	323	705	453	358	488	2017	269	644	452	185	340	415	240
cSF25509	1318511	1320061	SF25509_c13660	D	FIG004684: SpoVR-like protein	1551	37	32	732	84	1141	866	379	579	363	334	470	1828	227	457	364	199	314	453	255	567	295	195	233	217	153	333	926	113	1441	1053	470	725	451	432	610	2287	288	578	526	251	397	550	331
cSF25509	1320220	1320588	SF25509_c13670		conserved hypothetical protein	369	6	4	77	9	209	98	46	64	84	51	130	348	15	148	45	43	70	94	22	108	47	16	54	54	17	48	109	10	246	107	58	85	98	76	172	446	24	179	58	48	87	101	25
cSF25509	1320652	1320909	SF25509_c13680		HYPOTHETICAL TRANSMEMBRANE PROTEIN	258	6	6	623	81	1024	560	275	428	404	331	479	3281	192	483	501	281	471	515	193	585	408	139	196	471	116	299	623	81	1024	560	275	428	404	331	479	3281	192	483	501	281	471	515	193
cSF25509	1321039	1321530	SF25509_c13690	J	Peptide deformylase (EC 3.5.1.88)	492	5	5	65	13	162	86	68	89	88	54	105	393	25	107	49	31	54	45	18	52	23	27	45	51	9	64	65	13	162	86	68	89	88	54	105	393	25	107	49	31	54	45	18
cSF25509	1321741	1323162	SF25509_c13700	P	Magnesium transporter	1422	14	11	31	3	49	10	4	26	8	7	8	43	8	11	11	1	6	3	5	9	2	1	6	5	1	9	47	6	89	15	8	32	9	13	11	62	10	18	12	3	11	4	5
cSF25509	1323230	1323616	SF25509_c13710	K	Predicted transcriptional regulator LiuR of leucine degradation pathway, MerR family	387	9	5	2494	546	5472	5745	1394	2021	4503	2002	2813	11549	836	1750	3526	1038	1916	4850	720	4142	1439	832	1212	3842	934	3020	5750	928	9309	13070	2358	4660	8853	3684	4247	23532	2165	3082	10457	1721	3296	9974	1928
cSF25509	1323682	1324155	SF25509_c13720	O	Putative protein-S-isoprenylcysteine methyltransferase	474	7	6	294	34	756	539	142	265	467	152	346	2165	106	336	414	81	229	373	69	377	161	68	110	338	42	223	322	35	907	654	168	317	532	178	431	2963	134	433	511	114	295	516	82
cSF25509	1324159	1325157	SF25509_c13730	S	FIG028593: membrane protein	999	13	12	473	50	748	435	292	338	212	194	258	1370	140	304	170	109	114	178	111	214	133	106	79	128	86	116	639	65	1045	618	364	407	362	239	339	2359	186	435	325	170	188	387	139
cSF25509	1325322	1326011	SF25509_c13740	S	Mlr0671 protein	690	10	8	290	29	623	428	165	297	168	165	212	1174	115	300	229	92	173	263	103	408	168	99	153	150	86	222	383	39	894	573	246	361	281	252	321	1607	142	413	319	131	233	386	131
cSF25509	1326536	1327243	SF25509_c13750	HR	Alpha/beta hydrolase fold (EC 3.8.1.5)	708	23	17	334	38	748	473	165	358	353	203	389	1759	158	286	306	114	169	326	145	353	330	134	141	286	86	314	498	56	1016	655	221	476	464	263	506	2666	221	370	428	145	224	474	194
cSF25509	1327276	1327389	SF25509_c13760		hypothetical protein	114	2	1	8	0	2	4	0	3	6	2	8	11	4	1	3	0	0	1	0	2	1	0	1	4	0	1	8	0	2	4	0	4	6	2	10	24	4	2	3	0	0	1	0
cSF25509	1327517	1328917	SF25509_c13770	E	L-serine dehydratase (EC 4.3.1.17)	1401	14	13	416	29	465	241	116	253	216	120	217	1084	142	272	133	51	145	154	82	207	50	60	134	127	95	306	510	37	572	296	140	290	229	151	230	1250	165	322	152	69	171	196	90
cSF25509	1328994	1329431	SF25509_c13780	S	FIG00984386: hypothetical protein	438	8	6	723	58	1422	930	235	520	421	251	294	2675	240	710	595	189	423	681	176	866	346	225	284	455	128	784	836	62	1617	1109	279	595	490	293	327	3233	274	789	696	212	497	824	189
cSF25509	1329487	1329660	SF25509_c13790		hypothetical protein	174	3	2	63	31	394	182	113	123	87	62	125	750	38	191	139	51	131	121	12	170	43	32	41	73	21	61	115	31	479	237	125	175	116	76	149	956	61	242	163	55	165	148	24
cSF25509	1329804	1331300	SF25509_c13800	M	D-alanyl-D-alanine carboxypeptidase (EC 3.4.16.4)	1497	26	25	35	7	55	12	36	10	15	44	49	90	9	13	9	24	25	12	1	17	7	7	2	9	12	6	35	7	55	13	36	10	15	44	49	90	9	13	9	24	25	12	1
cSF25509	1331325	1331495	SF25509_c13810		hypothetical protein	171	6	6	40	0	28	18	3	37	6	1	31	95	3	18	2	3	9	9	1	26	9	0	8	5	3	13	40	0	28	18	3	37	6	1	31	95	3	18	2	3	9	9	1
cSF25509	1331501	1332229	SF25509_c13820		FIG00794796: hypothetical protein	729	10	9	105	16	261	100	80	171	80	72	165	444	66	156	87	50	114	65	42	139	32	31	77	39	22	122	105	16	263	101	81	173	80	72	168	454	66	156	87	50	114	65	42
cSF25509	1332493	1333101	SF25509_c13830	O	COGs COG3672	609	7	6	62	10	203	84	48	73	51	50	52	386	44	70	64	14	43	94	20	64	27	27	27	60	30	28	71	11	213	89	54	74	54	56	59	414	47	78	71	16	49	95	22
cSF25509	1333624	1334142	SF25509_c13840		FIG00983977: hypothetical protein	519	7	5	83	14	251	111	89	107	61	83	135	299	90	142	39	71	86	69	55	135	53	38	52	38	78	84	151	18	301	143	108	131	83	112	165	416	104	172	80	78	103	89	64
cSF25509	1334328	1334948	SF25509_c13850	S	FIG00984560: hypothetical protein	621	9	8	173	21	331	241	199	134	117	167	87	546	143	145	129	139	77	109	121	152	69	174	61	102	117	118	179	23	359	244	203	149	118	170	125	584	149	154	133	143	84	111	131
cSF25509	1335066	1336019	SF25509_c13860	O	INTEGRAL MEMBRANE PROTEIN (Rhomboid family)	954	9	8	260	21	365	321	116	96	248	114	81	874	96	75	134	76	68	225	105	121	86	146	34	181	76	99	264	21	370	326	116	97	249	115	84	895	96	78	135	76	69	226	105
cSF25509	1336137	1338059	SF25509_c13870	R	Adenylate cyclase (EC 4.6.1.1)	1923	43	39	486	64	1274	779	476	648	494	482	616	2310	283	717	459	304	413	570	280	706	299	345	392	372	243	466	522	64	1316	791	482	679	512	494	641	2425	295	753	466	319	428	578	291
cSF25509	1338392	1338820	SF25509_c13880	T	Inosine-5'-monophosphate dehydrogenase (EC 1.1.1.205)	429	12	10	742	91	1337	908	494	703	412	452	598	2349	361	733	579	320	388	660	289	734	251	248	384	362	153	614	890	103	1581	1090	532	783	465	496	657	2920	398	817	682	341	429	833	316
cSF25509	1339038	1340000	SF25509_c13890	R	UPF0028 protein YchK	963	19	16	566	80	1027	734	246	503	480	272	480	2514	196	461	568	124	293	457	147	465	431	136	207	442	107	397	574	81	1051	746	249	506	488	276	486	2645	197	473	578	127	305	463	147
cSF25509	1340307	1340759	SF25509_c13900	E	Phosphoribosyl-AMP cyclohydrolase (EC 3.5.4.19)	453	10	8	6	1	15	9	1	6	6	0	1	38	0	8	7	0	0	3	2	5	0	0	2	2	0	0	16	3	80	37	14	21	14	8	25	152	2	45	16	11	22	25	3
cSF25509	1340872	1341489	SF25509_c13910	H	GTP cyclohydrolase I (EC 3.5.4.16) type 1	618	14	10	1	0	0	1	0	0	0	0	0	0	0	0	0	0	0	0	0	1	0	0	0	0	1	1	1	1	0	3	1	0	1	1	0	1	0	0	0	0	0	0	0
cSF25509	1341829	1342275	SF25509_c13920	O	Putative iron-sulfur cluster assembly scaffold protein for SUF system, SufE2	447	6	3	139	5	171	116	26	53	40	20	59	176	6	65	17	4	29	36	3	43	3	3	15	16	6	20	228	11	349	215	38	106	59	43	97	379	34	104	76	9	44	107	11
cSF25509	1342279	1342656	SF25509_c13930	M	Protein YidD	378	9	9	124	17	141	72	34	75	75	45	127	376	18	81	48	18	56	27	17	66	27	19	41	84	17	40	124	17	141	72	34	75	75	45	127	376	18	81	48	18	56	27	17
cSF25509	1342653	1343081	SF25509_c13940	S	FIG01074281: hypothetical protein	429	4	4	169	23	311	158	71	155	136	84	220	565	52	163	101	35	115	75	30	128	47	45	74	79	36	86	169	23	311	158	71	155	136	84	220	565	52	163	101	35	115	75	30
cSF25509	1343095	1343634	SF25509_c13950	S	FIG00984507: hypothetical protein	540	7	4	94	13	180	130	37	102	75	65	81	473	19	86	119	24	38	69	21	64	40	25	31	102	23	70	111	19	280	198	74	183	116	81	132	1074	31	159	137	45	74	100	36
cSF25509	1343754	1345739	SF25509_c13960	J	Threonyl-tRNA synthetase (EC 6.1.1.3)	1986	36	35	1	0	0	0	0	1	1	0	2	26	0	0	3	0	0	1	2	0	4	0	1	6	1	1	1	0	0	0	0	1	1	0	2	26	0	0	3	0	0	1	2
cSF25509	1345978	1348026	SF25509_c13970	T	diguanylate cyclase/phosphodiesterase (GGDEF & EAL domains) with PAS/PAC sensor(s)	2049	40	36	637	67	1246	765	358	543	490	342	571	2229	236	597	635	247	352	582	223	642	394	270	289	585	180	505	666	70	1322	805	398	581	505	391	619	2351	250	642	658	291	383	600	248
cSF25509	1348229	1349230	SF25509_c13980		FIG00984601: hypothetical protein	1002	11	10	8	0	3	3	1	0	1	2	1	10	0	0	0	0	2	1	0	4	1	0	0	1	0	0	12	0	9	6	1	0	3	2	2	14	1	1	0	1	2	2	0
cSF25509	1349331	1349915	SF25509_c13990	C	Nitroreductase family protein	585	10	8	328	42	725	443	104	289	334	88	279	2016	185	396	541	148	433	729	118	533	431	77	287	537	65	420	335	42	740	448	104	292	342	91	286	2036	188	402	542	148	442	735	118
cSF25509	1349915	1350517	SF25509_c14000	C	Nitrilotriacetate monooxygenase component B (EC 1.14.13.-)	603	7	5	834	62	1888	862	445	629	640	391	594	2984	293	905	519	306	489	941	175	763	301	229	356	514	149	780	856	68	1992	897	458	668	655	399	614	3117	318	973	573	327	507	993	206
cSF25509	1350532	1351221	SF25509_c14010	G	FIG01075119: hypothetical protein	690	8	6	57	3	102	55	30	42	48	17	29	155	12	55	32	24	30	44	8	43	21	8	23	14	14	26	93	5	177	103	40	60	74	26	36	268	21	79	39	26	36	93	12
cSF25509	1351318	1352439	SF25509_c14020	S	FIG00985737: hypothetical protein	1122	11	8	141	28	252	214	100	80	112	100	97	388	74	113	81	71	54	113	72	145	49	57	29	50	42	66	289	49	575	379	172	207	214	185	188	971	141	255	221	132	120	291	141
cSF25509	1352448	1352879	SF25509_c14030		FIG00985335: hypothetical protein	432	5	5	59	7	123	61	42	73	31	26	61	231	25	62	34	29	49	42	26	81	20	19	27	20	17	27	59	7	123	61	42	73	31	26	61	231	25	62	34	29	49	42	26
cSF25509	1352892	1353041	SF25509_c14040		hypothetical protein	150	6	5	93	11	110	67	13	44	55	23	41	307	25	49	88	14	35	69	13	53	82	4	15	100	6	17	97	11	143	83	15	66	60	26	52	332	26	66	96	15	42	79	13
cSF25509	1353102	1353572	SF25509_c14050	J	IAA acetyltransferase (EC 2.3.1.-)	471	7	6	308	53	623	291	205	334	239	223	493	1060	254	385	245	119	231	228	143	380	100	142	161	229	116	296	347	55	685	307	223	358	247	228	540	1132	259	428	258	128	248	236	151
cSF25509	1353663	1355795	SF25509_c14060	L	Topoisomerase IV subunit B (EC 5.99.1.-)	2133	26	24	1	0	7	0	1	2	2	0	2	7	1	0	2	1	2	0	0	2	0	0	3	0	0	2	11	0	9	5	1	6	2	0	3	20	1	1	7	1	5	4	4
cSF25509	1355980	1356858	SF25509_c14070	E	Phospholipase/carboxylesterase family protein	879	16	15	660	70	1319	696	307	473	325	361	633	2220	172	497	614	187	360	407	103	672	323	139	185	475	116	303	673	70	1327	701	307	477	328	362	633	2227	172	502	615	187	363	408	103
cSF25509	1356894	1358210	SF25509_c14080	C	Oxidoreductase, FAD-binding	1317	16	16	413	24	551	354	150	348	204	127	356	1006	163	269	208	114	154	202	128	266	188	120	105	155	96	217	413	24	551	354	150	348	204	127	356	1006	163	269	208	114	154	202	128
cSF25509	1358217	1358807	SF25509_c14090	R	YceI	591	10	9	136	20	242	193	76	142	92	63	122	309	62	149	111	44	81	142	64	135	125	38	79	94	39	155	160	25	311	239	109	172	107	87	149	371	76	190	144	60	101	162	94
cSF25509	1358804	1359430	SF25509_c14100	C	cytochrome B561	627	9	9	114	11	247	138	67	113	79	59	127	408	34	118	63	23	54	50	28	84	45	24	35	45	28	41	114	11	247	138	67	113	79	59	127	408	34	118	63	23	54	50	28
cSF25509	1359672	1360442	SF25509_c14110	G	Triosephosphate isomerase (EC 5.3.1.1)	771	8	5	336	89	539	285	189	303	220	184	424	1923	129	248	229	198	259	288	120	413	212	88	231	326	98	327	577	123	766	414	254	382	277	227	493	2247	193	308	325	255	309	410	143
cSF25509	1360577	1361053	SF25509_c14120	U	Preprotein translocase subunit SecG (TC 3.A.5.1.1)	477	8	6	260	54	734	334	240	161	298	242	274	1691	60	225	166	159	213	458	77	342	208	123	83	230	50	109	391	58	1039	680	332	316	570	322	345	2717	148	342	242	233	309	679	118
cSF25509	1361063	1361203	SF25509_c14130		hypothetical protein	141	1	1	0	0	0	0	0	0	0	0	0	0	0	0	0	0	0	0	0	0	0	0	0	0	0	0	0	0	0	0	0	0	0	0	0	0	0	0	0	0	0	0	0
cSF25509	1361193	1362830	SF25509_c14140	F	CTP synthase (EC 6.3.4.2)	1638	31	28	5	1	2	3	2	3	2	1	4	37	2	1	3	3	0	3	0	1	2	0	2	2	1	1	16	19	104	23	48	18	24	80	105	438	9	92	21	46	85	26	10
cSF25509	1363009	1363896	SF25509_c14150		Lactoylglutathione lyase and related lyases	888	14	14	0	1	0	0	0	0	0	0	0	2	0	0	0	0	0	0	0	0	0	0	0	1	0	0	0	1	0	0	0	0	0	0	0	2	0	0	0	0	0	0	0
cSF25509	1363899	1364738	SF25509_c14160	M	2-Keto-3-deoxy-D-manno-octulosonate-8-phosphate synthase (EC 2.5.1.55)	840	4	4	1	0	0	0	0	0	0	0	0	2	1	0	0	0	0	0	0	0	0	0	0	0	0	0	1	0	0	0	0	0	0	0	0	2	1	0	0	0	0	0	0
cSF25509	1364869	1366143	SF25509_c14170	G	Enolase (EC 4.2.1.11)	1275	14	13	1669	397	2211	524	431	1196	327	409	1774	1079	243	531	275	462	849	188	228	921	94	118	537	186	88	620	1829	428	2380	590	493	1287	354	438	1906	1179	255	562	295	494	909	201	243
cSF25509	1366331	1366606	SF25509_c14180	D	Cell division protein DivIC (FtsB), stabilizes FtsL against RasP cleavage	276	4	3	2	0	0	0	0	0	0	0	0	0	0	0	0	0	0	0	0	0	0	0	0	0	0	0	2	0	0	0	0	0	0	0	0	1	0	0	0	0	0	0	0
cSF25509	1366744	1367790	SF25509_c14190	C	Pyruvate dehydrogenase E1 component alpha subunit (EC 1.2.4.1)	1047	21	18	19	7	32	8	10	15	6	20	14	15	12	1	1	3	3	1	8	1	0	4	1	2	12	4	19	9	35	8	12	18	7	26	16	18	16	2	2	3	3	1	8
cSF25509	1367808	1369175	SF25509_c14200	C	Pyruvate dehydrogenase E1 component beta subunit (EC 1.2.4.1)	1368	16	13	38	13	39	14	13	14	12	13	13	8	7	4	5	2	3	2	4	7	3	7	1	3	6	2	41	15	43	14	16	15	13	13	13	9	9	5	5	2	3	2	5
cSF25509	1369190	1370518	SF25509_c14210	C	Dihydrolipoamide acetyltransferase component of pyruvate dehydrogenase complex (EC 2.3.1.12)	1329	9	8	12	7	18	9	4	5	1	4	1	10	1	2	4	0	0	6	3	5	6	1	2	4	0	4	12	7	20	9	5	5	1	5	1	10	1	2	4	0	0	6	3
cSF25509	1370576	1371217	SF25509_c14220	E	Arylesterase	642	9	8	239	41	326	330	226	134	298	163	105	1036	114	93	216	97	39	178	105	59	29	63	51	128	59	125	325	49	399	416	308	170	354	218	122	1132	135	113	271	126	47	220	129
cSF25509	1371214	1371801	SF25509_c14230	J	FIG00984483: hypothetical protein	588	7	7	452	71	671	557	320	300	430	259	511	2440	124	278	463	209	196	438	137	294	248	98	132	336	104	396	452	71	671	557	320	300	430	259	511	2440	124	278	463	209	196	438	137
cSF25509	1371820	1373265	SF25509_c14240	C	Dihydrolipoamide dehydrogenase of pyruvate dehydrogenase complex (EC 1.8.1.4)	1446	17	13	79	13	76	57	43	24	40	30	30	117	22	18	46	10	11	15	10	18	5	10	8	37	10	23	85	14	79	70	43	29	45	35	33	123	23	20	48	12	12	17	11
cSF25509	1373347	1373592	SF25509_c14250	R	FIG01075761: hypothetical protein	246	5	4	2410	457	4786	2308	1257	2370	1358	1028	2227	5868	927	3113	2631	1102	2545	3236	622	4295	1552	466	2007	1958	401	2627	2412	458	4798	2311	1259	2375	1360	1028	2228	5958	932	3121	2636	1102	2553	3240	628
cSF25509	1373650	1373763	SF25509_c14260		hypothetical protein	114	4	4	376	34	327	353	41	236	90	60	52	814	136	151	488	35	135	408	94	336	223	28	140	278	36	180	376	34	327	353	41	236	90	60	52	814	136	151	488	35	135	408	94
cSF25509	1373725	1374696	SF25509_c14270	H	Lipoate synthase	972	7	6	17	2	43	22	24	22	23	31	39	152	22	41	6	24	28	15	18	24	3	13	20	13	10	20	60	6	145	63	44	46	73	55	89	391	51	128	44	40	117	89	40
cSF25509	1374782	1375387	SF25509_c14280	F	FIG00983769: hypothetical protein	606	10	9	553	70	1196	598	238	546	252	262	495	1998	194	671	390	129	362	441	127	752	146	146	263	325	133	545	599	76	1228	642	246	602	278	276	512	2097	212	707	435	132	392	454	150
cSF25509	1375496	1375621	SF25509_c14290		hypothetical protein	126	3	2	22	2	38	10	10	12	9	13	20	156	16	37	25	11	19	19	6	35	52	9	7	24	0	15	37	4	78	37	18	28	22	22	37	213	29	58	42	14	37	41	13
cSF25509	1375631	1376836	SF25509_c14300	CHR	NAD-dependent formate dehydrogenase (EC 1.2.1.2)	1206	25	21	553	52	894	518	312	478	357	304	524	1420	197	510	245	177	328	311	175	405	108	171	237	197	132	319	707	67	1114	689	373	625	423	352	619	1707	240	639	312	210	421	389	215
cSF25509	1376930	1377379	SF25509_c14310	J	Putative oligoketide cyclase/lipid transport protein, similarity with yeast ubiquinone-binding protein YOL008W	450	11	10	212	50	452	86	118	193	72	146	272	202	70	198	44	66	133	37	37	200	21	39	54	19	34	89	298	58	604	221	165	267	169	183	362	915	99	257	92	97	181	103	54
cSF25509	1377367	1377864	SF25509_c14320	H	C-terminal domain of CinA paralog, YdeJ	498	4	4	10	3	28	11	5	10	10	3	13	166	8	10	11	4	7	15	6	8	7	8	1	4	1	5	10	3	28	11	5	10	10	3	13	166	8	10	11	4	7	15	6
cSF25509	1377864	1379120	SF25509_c14330	I	2-C-methyl-D-erythritol 4-phosphate cytidylyltransferase (EC 2.7.7.60) / 2-C-methyl-D-erythritol 2,4-cyclodiphosphate synthase (EC 4.6.1.12)	1257	12	10	0	1	0	0	0	1	0	0	0	0	0	0	0	0	0	0	0	0	0	0	0	0	0	0	0	1	0	0	0	1	0	0	0	0	0	0	0	0	0	0	0
cSF25509	1379389	1380336	SF25509_c14340	J	tRNA dihydrouridine synthase B (EC 1.-.-.-)	948	11	10	2393	229	5274	5694	2482	2710	3498	2463	1769	11970	2441	2367	2118	1442	1277	3951	1727	2591	2239	1752	1407	3253	1645	3393	2586	281	5946	6734	2754	2986	4359	2836	2041	13849	2758	2581	2362	1567	1379	4510	1984
cSF25509	1380333	1381487	SF25509_c14350	T	Nitrogen regulation protein NtrB (EC 2.7.13.3)	1155	12	11	3666	777	7055	8731	3986	3871	8552	5956	4567	20298	4445	2624	3418	1387	1288	4228	2596	2329	1628	2149	1725	6910	2332	4833	4024	834	9198	10294	4900	5237	9475	6846	5080	23100	5238	4513	4471	2218	2177	5404	3227
cSF25509	1381484	1382938	SF25509_c14360	T	Nitrogen regulation protein NR(I)	1455	20	18	8756	1184	12156	17580	6656	7171	12386	7962	6049	35962	5956	4328	5988	1910	1679	6743	3488	3641	1870	2913	2574	9252	2794	6927	8899	1200	12330	17792	6709	7281	12516	8015	6102	38320	6025	4443	6072	1943	1716	6865	3531
cSF25509	1383146	1383877	SF25509_c14370	T	Nitrogen regulation protein NtrY (EC 2.7.3.-)	732	7	7	1	0	0	0	0	0	0	0	0	3	0	1	0	0	0	0	0	0	0	0	0	0	0	1	1	0	0	0	0	0	0	0	0	3	0	1	0	0	0	0	0
cSF25509	1383886	1385418	SF25509_c14380	T	Nitrogen regulation protein NtrY (EC 2.7.3.-)	1533	15	10	7	1	7	1	4	5	19	7	11	27	3	1	11	1	3	3	3	0	6	3	1	7	2	6	8	1	7	1	4	5	19	7	11	28	3	1	11	1	3	3	3
cSF25509	1385408	1386772	SF25509_c14390	T	Nitrogen regulation protein NR(I)	1365	13	12	0	0	5	1	3	1	2	1	0	12	1	2	3	1	0	0	2	2	0	0	0	1	0	0	0	0	7	1	3	1	2	1	0	12	1	2	3	2	0	0	2
cSF25509	1386787	1387650	SF25509_c14400	EH	D-alanine aminotransferase (EC 2.6.1.21)	864	11	9	719	63	1116	840	172	496	413	182	370	1919	226	561	605	111	343	437	130	599	318	85	223	422	62	331	816	70	1308	976	212	640	500	212	442	2428	269	691	671	133	411	509	173
cSF25509	1387779	1388000	SF25509_c14410	T	RNA-binding protein Hfq	222	4	4	2	4	11	3	2	3	2	0	3	5	0	0	0	0	0	2	0	1	0	0	0	0	0	0	2	4	11	3	2	3	2	0	3	5	0	0	0	0	0	2	0
cSF25509	1388082	1389404	SF25509_c14420	J	GTP-binding protein HflX	1323	7	7	419	111	1311	650	344	605	424	430	738	2932	312	1058	499	310	732	518	197	954	230	203	360	382	230	522	419	111	1311	650	344	605	424	430	738	2932	312	1058	499	310	732	518	197
cSF25509	1389429	1390262	SF25509_c14430	R	Nucleoside triphosphate pyrophosphohydrolase MazG (EC 3.6.1.8)	834	9	7	278	41	463	259	140	176	162	116	249	594	78	221	109	89	128	152	78	202	66	61	56	89	46	111	345	43	639	352	165	235	234	132	290	808	84	301	126	109	183	212	92
cSF25509	1390268	1390855	SF25509_c14440	J	Deoxycytidylate deaminase (EC 3.5.4.12)	588	9	8	511	34	540	605	70	481	306	96	179	1728	235	364	444	40	213	310	145	384	369	92	181	287	59	349	516	34	560	619	71	503	309	103	194	1765	238	378	454	41	230	324	149
cSF25509	1391084	1392544	SF25509_c14450	H	Siroheme synthase / Precorrin-2 oxidase (EC 1.3.1.76) / Sirohydrochlorin ferrochelatase (EC 4.99.1.4) / Uroporphyrinogen-III methyltransferase (EC 2.1.1.107)	1461	14	12	1062	135	1480	803	416	564	465	391	610	1050	199	485	104	57	197	134	98	345	17	94	98	107	87	186	1277	143	1689	993	484	631	533	448	662	1302	232	537	118	68	220	167	110
cSF25509	1392555	1392872	SF25509_c14460		Conserved hypothetical protein probably involved in sulfate reduction	318	4	4	709	100	1099	815	434	589	545	561	617	1278	424	694	138	129	240	228	228	537	32	216	258	218	173	551	709	100	1099	815	434	589	545	561	617	1278	424	694	138	129	240	228	228
cSF25509	1392887	1394557	SF25509_c14470	P	Sulfite reductase [NADPH] hemoprotein beta-component (EC 1.8.1.2)	1671	30	25	2539	317	3239	1873	850	1215	1200	686	1262	3214	537	973	246	150	497	320	189	870	39	195	184	330	173	472	2911	423	3816	2113	1027	1461	1287	881	1530	3591	621	1188	299	191	598	367	235
cSF25509	1394584	1395195	SF25509_c14480	S	Oxidoreductase probably involved in sulfite reduction	612	10	8	533	89	798	606	313	313	338	393	455	823	193	343	157	74	184	132	96	344	39	100	87	146	89	186	539	91	812	607	315	319	339	398	459	829	193	343	157	74	184	132	96
cSF25509	1395230	1396042	SF25509_c14490	C	Ferredoxin--NADP(+) reductase (EC 1.18.1.2)	813	11	10	0	0	0	0	0	0	1	1	0	3	0	0	0	0	0	0	0	0	0	0	0	1	0	0	0	0	0	0	0	0	1	1	0	3	0	0	0	0	0	0	0
cSF25509	1396234	1396851	SF25509_c14500	K	Transcriptional regulator, GntR family	618	7	4	283	42	628	501	338	337	410	377	359	1180	261	473	341	240	278	383	273	477	149	253	324	289	200	569	415	47	755	640	368	528	541	428	442	2391	389	576	459	266	368	475	338
cSF25509	1396943	1397836	SF25509_c14510	EM	1-pyrroline-4-hydroxy-2-carboxylate deaminase (EC 3.5.4.22)	894	10	8	345	28	667	383	167	235	264	130	250	1258	112	374	197	133	221	246	70	333	92	76	134	128	30	171	395	32	707	406	175	268	288	146	291	1407	118	418	209	138	238	262	73
cSF25509	1397974	1398753	SF25509_c14520	E	ABC-type polar amino acid transport system, ATPase component	780	6	4	252	112	709	281	343	351	162	810	886	1010	287	399	495	373	349	204	246	782	158	268	230	278	278	318	269	114	767	313	371	382	171	836	902	1247	317	436	525	398	376	228	267
cSF25509	1398767	1399921	SF25509_c14530	E	Glutamate Aspartate transport system permease protein GltK (TC 3.A.1.3.4)	1155	12	10	833	122	1394	638	349	721	354	368	712	2110	432	710	491	231	512	438	250	863	157	189	312	329	130	545	905	130	1516	704	373	775	391	409	755	2270	448	771	528	258	533	472	289
cSF25509	1399926	1401119	SF25509_c14540	E	Glutamate Aspartate transport system permease protein GltJ (TC 3.A.1.3.4)	1194	26	22	2019	394	3407	1617	1190	2227	1042	1207	1912	6196	1459	1873	1158	1093	1532	1222	1110	2304	596	715	942	767	436	1699	3232	701	5960	2909	2090	3540	1777	2133	2947	8681	2396	3014	2182	2049	2442	2289	1733
cSF25509	1401220	1402203	SF25509_c14550	ET	Glutamate Aspartate periplasmic binding protein precursor GltI (TC 3.A.1.3.4)	984	17	14	5082	1568	9034	4946	6072	6369	3031	5814	5593	9635	4746	4998	3466	4626	4091	3329	3712	6486	2149	2736	3067	2415	1719	4622	5240	1660	9570	5242	6570	6851	3289	6350	6256	10654	5040	5431	3814	5133	4523	3541	4003
cSF25509	1402163	1402558	SF25509_c14560		hypothetical protein	396	6	6	543	27	518	298	157	328	135	110	230	659	126	236	79	85	151	175	92	293	58	82	94	56	65	192	543	27	518	298	157	328	135	110	230	659	126	236	79	85	151	175	92
cSF25509	1402586	1403773	SF25509_c14570	E	Cystathionine beta-lyase (EC 4.4.1.8)	1188	14	14	2543	222	3560	2229	978	1805	1728	870	1533	7949	835	1857	1489	572	1123	1648	498	1556	997	434	767	1299	355	1699	2543	222	3560	2229	978	1805	1728	870	1533	7949	835	1857	1489	572	1123	1648	498
cSF25509	1403824	1405005	SF25509_c14580	HC	Salicylate hydroxylase (EC 1.14.13.1)	1182	13	10	0	0	3	0	0	0	0	0	1	27	0	0	0	0	0	0	2	0	0	1	0	1	1	1	514	38	911	661	255	399	318	148	181	1206	154	324	154	159	238	284	117
cSF25509	1405034	1405279	SF25509_c14590	S	FIG00450516: Zinc-finger domain protein	246	3	3	0	0	1	2	0	0	0	0	1	1	0	0	0	0	0	0	0	0	0	0	0	0	0	0	0	0	1	2	0	0	0	0	1	1	0	0	0	0	0	0	0
cSF25509	1405455	1406240	SF25509_c14600	HR	Hydrolase	786	14	13	407	14	419	290	58	292	134	69	139	1410	97	214	267	44	178	155	107	229	112	47	107	160	33	256	481	21	607	455	87	356	269	98	209	1786	118	284	300	62	221	202	121
cSF25509	1406353	1407180	SF25509_c14610	E	Serine acetyltransferase (EC 2.3.1.30)	828	9	8	751	218	2623	1882	1326	1439	1092	1312	940	3280	931	1771	852	651	956	1166	689	2119	713	496	931	803	398	1153	762	224	2641	1884	1329	1457	1094	1314	965	3345	934	1779	855	651	964	1170	689
cSF25509	1407336	1407539	SF25509_c14620		FIG00451007: hypothetical protein	204	5	5	1179	364	2116	2426	2395	1099	1412	3429	1132	4466	1489	783	895	519	477	993	928	1312	461	923	442	1020	1198	992	1179	364	2116	2426	2395	1099	1412	3429	1132	4466	1489	783	895	519	477	993	928
cSF25509	1407771	1408124	SF25509_c14630	S	FIG00440041: hypothetical protein	354	11	10	18186	2467	57776	44474	20561	25791	29686	33316	18214	98907	36515	44056	48868	20887	23090	61523	28108	52738	51275	33335	46287	43817	29623	61740	19385	2504	60251	47020	20776	27116	31270	33765	18459	103573	38013	45823	52097	21088	23628	64866	29233
cSF25509	1408448	1408801	SF25509_c14640	O	ATP-dependent Clp protease adaptor protein ClpS	354	7	7	304	30	345	74	47	72	52	56	44	101	13	19	33	17	43	16	15	67	9	7	13	8	11	23	304	30	345	74	47	72	52	56	44	101	13	19	33	17	43	16	15
cSF25509	1408811	1411303	SF25509_c14650	O	ATP-dependent Clp protease ATP-binding subunit ClpA	2493	33	30	2088	345	3071	1003	714	969	632	823	828	2292	384	455	465	264	446	408	213	888	121	138	187	212	128	507	2207	379	3340	1045	774	1036	667	893	937	2461	407	521	502	292	518	441	224
cSF25509	1411381	1412127	SF25509_c14660	E	FIG00440573: hypothetical protein	747	6	6	258	12	252	191	26	202	154	51	106	811	90	194	141	31	114	102	39	140	93	30	86	130	28	158	258	12	252	191	26	202	154	51	106	811	90	194	141	31	114	102	39
cSF25509	1412124	1412468	SF25509_c14670		Bll5137 protein	345	6	6	46	7	115	67	38	35	38	32	55	234	19	59	42	20	39	36	20	45	48	20	15	37	22	36	46	7	115	67	38	35	38	32	55	234	19	59	42	20	39	36	20
cSF25509	1412478	1412897	SF25509_c14680	FGR	Bis(5'-nucleosyl)-tetraphosphatase (asymmetrical) (EC 3.6.1.17)	420	5	2	118	7	186	132	37	106	105	35	65	212	27	81	27	14	39	39	22	56	23	9	27	20	10	38	137	8	236	157	42	134	117	49	92	318	33	106	37	17	47	47	25
cSF25509	1412942	1414129	SF25509_c14690	R	FIG110192: hypothetical protein	1188	20	18	646	53	991	574	270	630	350	226	528	1645	186	442	225	136	346	334	162	438	191	106	230	208	94	388	734	57	1094	628	290	720	383	239	583	1838	213	507	249	143	413	377	170
cSF25509	1414134	1414859	SF25509_c14700	I	Glycerophosphoryl diester phosphodiesterase (EC 3.1.4.46)	726	11	9	94	7	198	97	45	74	38	57	54	285	34	51	73	22	43	79	18	69	30	21	20	55	8	23	150	8	244	120	56	103	47	69	75	443	47	67	80	37	66	94	25
cSF25509	1414872	1415339	SF25509_c14710	V	Bona fide RidA/YjgF/TdcF/RutC subgroup	468	5	5	113	25	307	132	63	99	85	66	177	385	25	145	64	28	86	75	22	100	22	29	29	48	21	67	113	25	307	132	63	99	85	66	177	385	25	145	64	28	86	75	22
cSF25509	1415474	1416295	SF25509_c14720		ATP/GTP-binding site motif A	822	17	14	264	35	496	123	220	344	70	155	123	788	102	205	80	143	142	84	172	247	37	134	72	53	119	129	420	48	753	250	260	471	127	206	177	1181	166	305	143	188	226	156	221
cSF25509	1416273	1416419	SF25509_c14730		hypothetical protein	147	6	6	56	4	141	68	37	60	30	37	50	377	41	76	53	28	42	61	28	61	23	20	31	28	17	69	56	4	141	68	37	60	30	37	50	377	41	76	53	28	42	61	28
cSF25509	1416429	1417292	SF25509_c14740	J	SSU ribosomal protein S2p (SAe)	864	13	12	4	0	2	0	0	0	0	0	0	1	0	0	0	0	0	0	0	1	0	0	0	0	0	0	4	0	3	0	0	0	0	1	0	1	1	0	0	1	0	1	0
cSF25509	1417307	1417465	SF25509_c14750		hypothetical protein	159	5	4	6	3	31	11	9	8	10	11	21	94	3	15	22	2	3	8	3	9	1	0	0	7	2	7	27	8	44	22	18	14	22	28	21	129	30	20	38	5	7	9	19
cSF25509	1417538	1418461	SF25509_c14760	J	Translation elongation factor Ts	924	7	6	0	0	2	0	0	0	0	0	3	2	0	2	1	0	0	0	0	2	0	0	1	0	0	0	0	0	2	1	0	0	0	0	3	2	0	2	1	0	0	0	0
cSF25509	1418654	1419376	SF25509_c14770	F	Uridine monophosphate kinase (EC 2.7.4.22)	723	9	6	0	0	1	0	0	0	0	0	0	1	0	0	0	0	0	0	0	0	0	0	0	0	0	0	3	2	7	2	3	10	7	3	9	130	0	1	0	0	2	2	1
cSF25509	1419429	1419986	SF25509_c14780	J	Ribosome recycling factor	558	6	6	0	0	0	0	0	0	0	0	0	0	0	1	0	0	0	0	0	0	1	0	0	0	0	0	0	0	0	0	0	0	0	0	0	0	0	1	0	0	0	0	0
cSF25509	1420022	1420765	SF25509_c14790	I	Undecaprenyl diphosphate synthase (EC 2.5.1.31)	744	9	8	1	0	2	0	0	1	0	0	0	0	0	0	0	0	0	0	0	1	0	0	0	0	0	1	1	0	2	0	0	1	0	0	0	0	0	0	0	0	0	0	0
cSF25509	1420765	1421598	SF25509_c14800	I	Phosphatidate cytidylyltransferase (EC 2.7.7.41)	834	14	12	0	0	3	0	0	0	0	1	1	1	1	1	0	1	0	1	2	0	1	0	0	2	0	3	86	7	187	116	18	53	35	22	44	235	16	47	60	16	43	71	18
cSF25509	1421735	1422859	SF25509_c14810	OK	Membrane-associated zinc metalloprotease	1125	15	11	1047	40	1810	1067	163	345	470	172	338	3469	134	422	468	53	225	516	95	311	105	98	92	331	44	186	1131	51	2010	1146	188	372	516	210	393	3910	154	461	528	69	267	555	103
cSF25509	1423112	1425445	SF25509_c14820	M	Outer membrane protein assembly factor YaeT precursor	2334	54	52	7	0	13	5	2	5	3	0	2	22	4	1	3	1	1	2	1	5	2	2	0	1	0	6	7	0	13	5	2	5	3	0	2	22	4	1	3	1	1	2	1
cSF25509	1425489	1426553	SF25509_c14830	M	UDP-3-O-[3-hydroxymyristoyl] glucosamine N-acyltransferase (EC 2.3.1.191)	1065	15	14	1	0	1	0	0	1	1	1	0	16	0	0	0	0	0	0	0	0	0	0	0	0	1	0	1	0	1	1	0	1	1	1	1	69	0	0	0	0	0	0	0
cSF25509	1426546	1427010	SF25509_c14840	I	3-hydroxyacyl-[acyl-carrier-protein] dehydratase, FabZ form (EC 4.2.1.59)	465	5	5	0	0	0	0	0	1	0	0	0	0	0	0	0	0	0	0	0	1	0	0	0	0	0	0	0	0	0	0	0	1	0	0	0	0	0	0	0	0	0	0	0
cSF25509	1427013	1427825	SF25509_c14850	M	Acyl-[acyl-carrier-protein]--UDP-N-acetylglucosamine O-acyltransferase (EC 2.3.1.129)	813	12	12	1	0	0	0	0	1	0	0	0	2	0	0	1	0	0	1	1	0	0	0	0	0	0	0	1	0	0	0	0	1	0	0	0	2	0	0	1	0	0	1	1
cSF25509	1427831	1428712	SF25509_c14860	S	Protein of unknown function DUF1009 clustered with KDO2-Lipid A biosynthesis genes	882	6	5	0	0	0	0	0	0	0	0	0	0	0	0	0	0	0	0	0	0	0	0	0	0	0	0	0	0	0	0	0	0	0	0	0	0	0	0	0	0	0	0	0
cSF25509	1428709	1429893	SF25509_c14870	M	Lipid-A-disaccharide synthase (EC 2.4.1.182)	1185	16	13	1	0	0	0	0	1	0	2	3	1	1	0	0	0	0	0	0	0	0	0	0	0	0	0	4	0	1	0	0	1	1	2	3	2	1	0	0	0	0	0	0
cSF25509	1429925	1431214	SF25509_c14880	C	Citrate synthase (si) (EC 2.3.3.1)	1290	24	22	72	276	187	5	120	26	7	159	8	52	14	3	5	5	0	4	2	6	2	1	1	3	11	0	77	296	207	6	130	29	7	167	10	53	15	3	5	5	0	4	2
cSF25509	1431559	1433973	SF25509_c14890	R	DNA internalization-related competence protein ComEC/Rec2	2415	26	21	354	26	475	287	147	307	191	162	301	1159	151	282	201	81	200	201	93	241	125	83	104	148	57	251	446	38	633	379	226	388	255	239	389	1363	180	342	252	114	256	266	117
cSF25509	1434184	1435134	SF25509_c14900	U	MotA/TolQ/ExbB proton channel family protein	951	11	9	352	22	461	319	105	254	120	117	208	1353	87	199	371	68	147	403	59	289	68	51	118	198	42	193	367	23	472	333	105	261	129	117	213	1434	87	206	418	69	147	431	60
cSF25509	1435140	1435565	SF25509_c14910	U	Biopolymer transport protein ExbD/TolR	426	8	7	366	35	612	314	163	210	155	125	230	1538	80	236	400	99	229	448	66	395	105	45	103	240	59	188	366	35	620	322	163	223	156	126	241	1543	80	243	400	99	240	453	66
cSF25509	1435784	1436443	SF25509_c14920	O	Protein-L-isoaspartate O-methyltransferase (EC 2.1.1.77)	660	15	13	303	71	538	11	138	428	10	158	380	3	13	75	0	30	89	2	27	126	0	5	14	1	12	40	342	78	623	14	156	478	10	173	404	7	18	94	1	33	104	2	29
cSF25509	1436479	1436793	SF25509_c14930		hypothetical protein	315	5	4	0	0	0	0	0	0	0	0	0	0	0	0	0	0	0	0	0	0	0	0	0	0	0	0	52	5	67	78	8	79	65	8	17	200	33	78	94	9	41	52	22
cSF25509	1436752	1438089	SF25509_c14940	M	Type I secretion outer membrane protein, TolC precursor	1338	18	16	151	22	339	335	238	326	469	281	203	1287	453	326	213	202	229	255	397	289	222	323	197	165	155	533	1324	230	2627	4078	1411	3250	3216	1616	1476	10838	2189	2334	2721	1089	1606	2099	1934
cSF25509	1438356	1439156	SF25509_c14950	D	FIG00441938: hypothetical protein	801	6	6	13	8	34	4	17	9	4	17	14	35	22	15	6	9	8	3	6	5	0	5	0	1	5	3	13	8	34	4	17	9	4	17	14	35	22	15	6	9	8	3	6
cSF25509	1439379	1442222	SF25509_c14960	J	Valyl-tRNA synthetase (EC 6.1.1.9)	2844	38	31	4	0	2	3	0	1	1	2	0	1	0	1	0	0	0	1	1	2	0	1	0	1	1	0	754	75	2066	1486	769	975	758	620	851	3180	524	1347	1268	658	963	1631	389
cSF25509	1442666	1443925	SF25509_c14970	I	Long-chain fatty acid transporter FadL	1260	34	31	2826	391	8741	5497	2116	3884	3398	2060	3336	22840	1780	6280	20206	9059	8234	15435	2719	9162	120306	14917	25346	10746	1927	5975	3050	418	9098	5871	2182	4130	3544	2144	3471	24100	1855	6554	21620	9395	8616	16289	2850
cSF25509	1444369	1445175	SF25509_c14980	T	Exopolysaccharide production negative regulator precursor	807	17	15	4	0	3	3	1	1	3	0	1	32	1	0	0	0	1	1	0	2	1	0	1	1	0	1	4	0	3	3	1	1	3	0	1	33	1	0	0	0	1	1	0
cSF25509	1445243	1446034	SF25509_c14990	L	Exodeoxyribonuclease III (EC 3.1.11.2)	792	15	14	537	76	833	520	327	510	436	332	599	3047	241	660	717	170	423	504	165	493	297	79	217	480	131	452	687	89	1123	799	343	667	570	352	644	3640	304	839	904	195	556	648	209
cSF25509	1446337	1447800	SF25509_c15000	I	Cardiolipin synthetase (EC 2.7.8.-)	1464	16	13	1345	118	2444	2319	502	1147	1035	452	847	6576	475	1358	1392	261	668	1342	326	1202	719	324	649	934	204	1401	1553	141	2854	2619	585	1300	1120	532	940	7367	557	1516	1584	306	772	1552	383
cSF25509	1447827	1448159	SF25509_c15010	O	probable iron binding protein from the HesB_IscA_SufA family	333	5	4	1497	140	1195	1607	959	868	738	741	457	2639	443	451	185	217	154	235	184	239	96	146	138	157	164	237	1543	148	1314	1687	984	902	754	788	506	2903	483	524	308	245	225	307	216
cSF25509	1448329	1449570	SF25509_c15020	F	Deoxyguanosinetriphosphate triphosphohydrolase (EC 3.1.5.1)	1242	20	17	626	44	869	607	226	459	275	219	313	1650	190	381	292	122	255	382	167	390	265	124	158	231	121	288	644	48	895	636	237	472	279	224	328	1756	195	389	301	123	261	385	167
cSF25509	1449662	1451431	SF25509_c15030	J	Arginyl-tRNA synthetase (EC 6.1.1.19)	1770	37	31	6	0	12	10	3	5	8	2	4	58	5	2	3	0	2	5	3	3	3	0	3	2	2	0	150	33	171	66	25	98	144	45	200	793	102	105	89	47	83	37	26
cSF25509	1451540	1454401	SF25509_c15040	NT	Soluble lytic murein transglycosylase (EC 3.2.1.-)	2862	30	21	420	66	814	164	217	299	114	243	323	426	215	621	25	107	199	54	62	252	12	51	51	22	57	118	731	109	1510	506	389	668	285	370	469	1551	350	1003	252	198	395	290	151
cSF25509	1454545	1455561	SF25509_c15050	G	Beta N-acetyl-glucosaminidase (EC 3.2.1.52)	1017	11	10	504	51	884	473	220	266	214	182	271	2023	124	360	429	141	255	458	101	428	136	108	129	351	79	239	512	51	911	496	225	278	232	184	281	2048	124	366	431	143	260	475	103
cSF25509	1455707	1456579	SF25509_c15060	L	Segregation and condensation protein A	873	12	12	592	45	754	448	133	317	254	126	187	1043	82	215	201	34	165	279	33	237	51	25	92	177	27	220	592	45	754	448	133	317	254	126	187	1043	82	215	201	34	165	279	33
cSF25509	1456572	1457297	SF25509_c15070	K	Segregation and condensation protein B	726	10	7	413	48	559	291	89	234	162	75	199	719	63	140	179	29	155	194	18	202	43	16	74	154	13	192	444	49	583	305	96	244	175	83	213	763	66	143	183	29	165	199	18
cSF25509	1457370	1458479	SF25509_c15080	E	Ferric iron ABC transporter, ATP-binding protein	1110	12	9	385	18	403	424	154	206	200	123	104	478	73	110	19	22	25	20	13	26	19	24	13	15	9	9	605	24	654	633	176	334	286	159	123	809	146	192	41	25	34	34	22
cSF25509	1458572	1458778	SF25509_c15090	U	Twin-arginine translocation protein TatA	207	1	1	0	0	0	0	0	0	0	0	0	0	0	0	0	0	0	0	0	0	0	0	0	0	0	0	0	0	0	0	0	0	0	0	0	0	0	0	0	0	0	0	0
cSF25509	1458856	1459569	SF25509_c15100	U	Twin-arginine translocation protein TatB	714	8	5	1	0	3	8	1	0	6	1	0	9	0	0	2	2	0	1	1	0	1	0	0	2	1	0	1	0	6	10	1	0	8	2	0	11	0	0	2	2	0	2	1
cSF25509	1459566	1460408	SF25509_c15110	U	Twin-arginine translocation protein TatC	843	12	10	8	0	1	1	1	0	0	0	0	1	1	0	0	1	0	0	0	2	0	0	0	0	0	2	9	0	1	1	1	0	1	0	0	2	1	0	0	1	0	0	0
cSF25509	1460448	1461731	SF25509_c15120	J	Seryl-tRNA synthetase (EC 6.1.1.11)	1284	19	16	2	0	0	0	0	1	0	0	0	3	0	0	0	0	0	0	0	0	0	0	0	0	0	1	2	0	0	0	0	1	0	0	0	3	0	0	0	0	0	0	0
cSF25509	1461757	1462527	SF25509_c15130	L	5-nucleotidase SurE (EC 3.1.3.5)	771	13	12	1185	118	1882	1178	497	985	1134	420	1084	7037	586	1296	603	407	782	1032	328	939	892	295	569	790	194	1039	1250	127	1947	1183	504	1036	1180	436	1268	7239	597	1339	628	415	807	1044	332
cSF25509	1462524	1463177	SF25509_c15140	O	Protein-L-isoaspartate O-methyltransferase (EC 2.1.1.77)	654	9	9	236	24	372	302	107	191	176	105	119	1252	101	187	151	66	134	153	77	168	64	65	84	91	46	144	236	24	372	302	107	191	176	105	119	1252	101	187	151	66	134	153	77
cSF25509	1463337	1463987	SF25509_c15150		biotin-regulated protein	651	14	13	301	23	503	326	95	291	176	113	184	1452	143	233	194	78	165	226	79	277	102	59	118	120	46	210	304	24	515	332	96	293	177	115	189	1469	144	237	194	79	175	235	80
cSF25509	1464185	1464343	SF25509_c15160		hypothetical protein	159	4	4	5	1	1	0	1	0	0	0	0	0	0	0	0	0	0	0	0	0	0	0	0	0	0	0	5	1	1	0	1	0	0	0	0	0	0	0	0	0	0	0	0
cSF25509	1464425	1465693	SF25509_c15170	M	Lipoprotein NlpD	1269	12	11	5	0	12	1	1	3	0	1	3	7	0	2	2	0	1	0	0	0	0	0	0	0	0	2	174	30	311	196	61	112	172	73	108	453	57	151	87	43	124	163	21
cSF25509	1465726	1466601	SF25509_c15180	R	ATP-DEPENDENT PROTEASE SUBUNIT	876	13	12	738	60	1135	811	190	663	429	194	409	1976	234	583	412	116	361	457	133	563	357	119	211	388	84	344	814	73	1304	907	235	717	486	209	468	2214	262	677	455	132	420	507	147
cSF25509	1466901	1467233	SF25509_c15190	U	Preprotein translocase subunit YajC (TC 3.A.5.1.1)	333	7	5	7	0	16	1	7	1	0	1	0	6	1	2	0	0	1	0	0	1	0	0	0	0	0	0	26	9	170	59	73	59	24	48	48	228	30	77	47	43	42	49	22
cSF25509	1467278	1469848	SF25509_c15200	U	Protein-export membrane protein SecD (TC 3.A.5.1.1) / Protein-export membrane protein SecF (TC 3.A.5.1.1)	2571	29	26	21	10	44	13	7	22	1	7	15	12	2	12	3	3	1	0	2	1	0	1	0	0	0	1	39	17	80	31	13	30	4	21	33	26	7	19	7	6	9	1	2
cSF25509	1469848	1470234	SF25509_c15210	S	FIG020313: hypothetical protein	387	7	6	33	10	86	47	36	43	26	21	34	67	20	18	8	9	6	3	6	5	4	4	0	3	2	8	33	10	86	47	36	43	26	21	34	67	20	18	8	9	6	3	6
cSF25509	1470258	1471097	SF25509_c15220	I	Phytoene synthase (EC 2.5.1.32)	840	7	6	7	2	13	0	5	9	0	2	3	3	1	1	0	0	1	0	0	2	0	0	0	0	0	1	7	2	13	0	5	9	0	2	3	3	1	1	0	0	1	0	0
cSF25509	1471192	1471647	SF25509_c15230		FIG00986824: hypothetical protein	456	6	6	410	25	688	553	113	340	325	124	251	1534	93	325	259	54	209	330	67	336	176	63	166	188	35	207	410	25	688	553	113	340	325	124	251	1534	93	325	259	54	209	330	67
cSF25509	1471732	1472658	SF25509_c15240	K	Glycine cleavage system transcriptional activator GcvA	927	17	12	336	24	739	504	155	296	400	167	277	1280	110	333	229	107	248	408	76	388	765	65	135	183	64	266	430	30	860	607	193	352	450	204	346	1628	136	400	284	133	301	467	86
cSF25509	1472722	1473651	SF25509_c15250	GER	Permease of the drug/metabolite transporter (DMT) superfamily	930	10	7	273	17	437	276	84	198	132	89	166	1228	70	252	193	51	146	182	36	242	137	43	96	217	28	259	290	19	518	311	106	227	143	96	207	1380	73	282	209	53	159	210	39
cSF25509	1473653	1475074	SF25509_c15260	J	tRNA:m(5)U-54 MTase gid	1422	16	13	1643	219	3973	2620	1079	1786	2062	989	1778	10520	899	2462	2085	767	1799	2147	622	2315	1310	475	1034	1342	393	1817	3518	383	7816	5187	1884	3111	3570	1761	2646	16066	1696	4148	3570	1415	2908	4540	1056
cSF25509	1475161	1475304	SF25509_c15270	S	hypothetical protein	144	5	4	2658	490	9809	10045	9947	3351	11143	10958	7369	21173	5302	6790	16995	6505	4828	16276	5703	7645	18114	7201	12568	19087	7262	24960	2727	519	10081	10317	10129	3442	11276	11167	7513	21716	5450	6914	17489	6704	4927	16747	5979
cSF25509	1475708	1475851	SF25509_c15280	S	FIG00450407: hypothetical protein	144	4	3	1147	636	4572	3708	4036	3427	3346	3686	4563	7290	3588	3675	3863	4653	2976	5231	5141	4741	5631	5130	4923	3690	2872	5369	1724	930	6882	5759	5124	4750	4462	5735	6625	11980	5064	5372	7564	5703	4776	7132	6674
cSF25509	1476455	1476595	SF25509_c15290		hypothetical protein	141	3	3	438	89	1401	684	264	325	488	228	486	2288	150	695	287	225	537	660	109	985	443	135	370	475	128	360	438	89	1401	684	264	325	488	228	486	2288	150	695	287	225	537	660	109
cSF25509	1476576	1476737	SF25509_c15300		hypothetical protein	162	3	3	291	60	699	457	118	259	244	114	239	1087	188	248	560	151	222	586	82	604	287	100	205	537	100	318	291	60	699	457	118	259	244	114	239	1087	188	248	560	151	222	586	82
cSF25509	1476857	1478068	SF25509_c15310	R	UPF0028 protein YchK	1212	26	24	349	50	615	390	264	352	180	238	346	1816	252	331	403	179	198	319	231	469	170	238	134	267	223	291	353	51	620	392	267	356	180	238	348	1828	253	335	404	179	199	319	231
cSF25509	1478065	1481217	SF25509_c15320	V	Cobalt-zinc-cadmium resistance protein CzcA%3B Cation efflux system protein CusA	3153	36	32	584	71	1078	680	354	655	363	326	640	1504	225	544	339	234	442	388	275	622	266	260	329	296	161	523	596	75	1105	700	365	679	376	335	657	1575	231	573	356	247	450	397	281
cSF25509	1481223	1482290	SF25509_c15330	MV	Membrane-fusion protein	1068	18	15	150	25	406	306	119	174	221	104	231	840	58	219	231	50	103	202	63	147	334	89	128	201	44	130	165	25	422	313	126	186	224	105	236	892	58	225	237	52	110	207	64
cSF25509	1482456	1483163	SF25509_c15340	TK	Copper-sensing two-component system response regulator CpxR	708	14	12	111	21	295	146	106	161	130	128	175	626	118	126	80	78	93	132	127	141	191	118	74	78	90	215	126	22	327	157	111	177	143	130	198	681	119	144	87	80	104	139	127
cSF25509	1483166	1484455	SF25509_c15350	T	FIG00983636: hypothetical protein	1290	21	21	286	64	747	435	223	483	210	245	531	1226	169	490	292	149	303	263	175	534	153	153	273	180	172	404	286	64	747	435	223	483	210	245	531	1226	169	490	292	149	303	263	175
cSF25509	1484680	1485432	SF25509_c15360		hypothetical protein	753	6	4	136	17	229	143	88	126	75	96	219	301	59	158	93	58	110	76	73	146	35	65	110	75	47	161	211	23	374	254	109	220	130	124	274	502	87	219	158	68	141	139	98
cSF25509	1485522	1485881	SF25509_c15370	G	hypothetical protein	360	4	3	8	2	30	18	7	17	4	12	34	90	8	47	15	6	15	15	2	40	4	5	10	7	3	13	10	2	33	18	7	20	4	12	34	98	8	47	15	6	16	15	2
cSF25509	1485988	1486266	SF25509_c15380		Lectin-like protein BA14k Flags: Precursor	279	14	12	190	21	318	236	56	227	145	72	189	1216	74	158	159	38	81	122	61	196	110	35	75	165	29	143	212	26	345	255	71	248	156	90	243	1302	76	195	190	39	99	148	68
cSF25509	1486466	1487986	SF25509_c15390	M	RND efflux system, outer membrane lipoprotein CmeC	1521	28	25	338	41	767	484	272	414	267	217	294	1327	154	315	281	153	173	306	142	329	220	143	181	246	142	264	353	44	819	507	281	435	281	219	323	1496	161	338	287	154	182	326	142
cSF25509	1488579	1489466	SF25509_c15400	G	Inosose isomerase (EC 5.3.99.-)	888	18	18	208	35	468	332	144	345	148	155	219	913	100	224	177	91	172	166	103	276	121	121	150	136	77	163	208	35	468	332	144	345	148	155	219	913	100	224	177	91	172	166	103
cSF25509	1489524	1490024	SF25509_c15410	R	Glucose-fructose oxidoreductase (EC 1.1.99.28)	501	8	7	11	3	26	25	3	24	15	11	19	266	31	16	21	6	11	15	13	26	18	8	8	19	6	17	21	3	37	32	4	26	22	14	27	288	31	22	25	7	15	23	13
cSF25509	1490635	1491495	SF25509_c15420	K	FIG00791576: hypothetical protein	861	23	22	1015	164	2579	1494	517	1159	768	568	1070	4671	664	1505	1249	493	924	1467	412	1781	995	403	799	1061	329	1097	1016	164	2596	1502	522	1162	773	570	1074	4813	667	1512	1252	493	925	1474	416
cSF25509	1491568	1492275	SF25509_c15430		Mll6647 protein	708	12	12	165	33	412	258	170	193	174	148	274	736	122	202	198	92	193	227	89	212	411	97	76	152	88	134	165	33	412	258	170	193	174	148	274	736	122	202	198	92	193	227	89
cSF25509	1492632	1494434	SF25509_c15440	EH	Acetolactate synthase large subunit (EC 2.2.1.6)	1803	25	18	248	29	458	342	127	333	264	142	404	1090	101	269	143	84	168	138	106	236	110	92	146	146	48	212	321	37	586	418	157	390	301	176	455	1376	127	326	190	108	199	178	129
cSF25509	1494595	1495848	SF25509_c15450	E	Histidinol dehydrogenase (EC 1.1.1.23)	1254	20	17	182	15	466	313	107	259	198	103	166	838	112	225	148	61	135	165	91	210	125	83	117	79	29	175	189	16	475	319	111	267	201	109	175	854	113	229	149	63	135	166	93
cSF25509	1495912	1497159	SF25509_c15460	G	ABC-type sugar transport system, periplasmic component	1248	11	11	102	11	207	161	61	122	73	59	116	360	27	76	114	23	53	65	54	125	40	37	53	69	32	87	102	11	207	161	61	122	73	59	116	360	27	76	114	23	53	65	54
cSF25509	1497220	1498113	SF25509_c15470	G	Maltose/maltodextrin ABC transporter, permease protein MalF	894	13	10	153	34	311	198	93	158	88	93	147	591	81	146	87	54	90	134	77	164	77	67	88	85	40	95	178	37	356	221	103	210	95	104	160	639	92	174	100	58	104	142	84
cSF25509	1498106	1499011	SF25509_c15480	G	ABC-type sugar transport system, permease component	906	21	20	164	25	471	297	124	200	164	159	197	844	88	175	205	68	136	184	82	214	96	85	44	177	86	164	170	27	492	309	137	208	172	174	207	902	92	183	212	78	139	194	85
cSF25509	1499016	1500116	SF25509_c15490	G	Putrescine transport ATP-binding protein PotG (TC 3.A.1.11.2)	1101	12	10	188	25	742	466	181	414	259	188	249	842	185	453	389	84	350	325	141	587	234	108	338	205	86	538	194	25	758	471	186	421	264	198	265	879	186	462	390	85	367	326	146
cSF25509	1500128	1501651	SF25509_c15500	IR	Glucose-methanol-choline (GMC) oxidoreductase:NAD binding site	1524	24	22	267	29	724	530	164	338	334	128	175	1554	143	317	258	82	148	340	128	259	328	95	127	308	81	218	287	30	754	577	175	353	366	141	188	1632	153	326	264	88	157	355	145
cSF25509	1501644	1503227	SF25509_c15510	IR	Choline dehydrogenase (EC 1.1.99.1)	1584	38	36	528	58	1012	711	277	580	294	284	396	1627	244	460	421	166	233	475	235	507	338	224	271	282	130	402	592	61	1079	742	281	643	320	304	486	1810	248	500	496	170	255	501	245
cSF25509	1503919	1505394	SF25509_c15530	O	Cell division trigger factor (EC 5.2.1.8)	1476	16	13	1225	177	2949	2338	714	769	2147	1003	894	10381	881	944	1655	349	681	1783	276	1045	902	331	525	1850	299	1216	1770	253	4414	3584	1195	1193	3215	1578	1432	13558	1484	1400	2660	688	1059	2911	578
cSF25509	1505626	1506207	SF25509_c15540	Q	FIG00984713: hypothetical protein	582	9	8	304	30	609	256	142	240	221	158	356	1248	112	293	179	118	202	205	63	267	149	110	121	146	70	181	364	38	799	354	198	279	279	198	410	1379	136	385	214	145	259	258	83
cSF25509	1506275	1507678	SF25509_c15550	C	Soluble pyridine nucleotide transhydrogenase (EC 1.6.1.1)	1404	24	21	500	54	916	503	236	368	315	229	421	1744	175	434	425	127	320	336	119	544	247	131	184	279	103	292	535	84	1293	622	319	416	399	295	563	2588	195	586	553	187	385	519	138
cSF25509	1507741	1507902	SF25509_c15560		hypothetical protein	162	4	2	28	5	67	49	17	23	25	22	38	85	11	32	12	14	26	25	9	47	10	10	17	10	2	9	459	20	832	625	131	411	220	125	125	1131	215	301	346	77	121	457	176
cSF25509	1507885	1508910	SF25509_c15570	P	Magnesium and cobalt transport protein CorA	1026	16	14	416	42	759	542	209	430	289	195	238	1353	215	350	266	161	239	262	199	428	194	188	213	176	145	271	437	46	787	562	230	453	300	214	269	1415	223	367	275	166	261	271	206
cSF25509	1508939	1509730	SF25509_c15580	L	DNA repair protein RadC	792	10	9	179	20	272	216	109	167	100	86	119	585	68	137	104	64	89	84	71	117	54	43	70	106	49	109	208	21	307	250	123	201	111	94	133	647	72	153	113	68	103	95	75
cSF25509	1509727	1510566	SF25509_c15590	J	Methionine aminopeptidase (EC 3.4.11.18)	840	17	14	987	129	2339	1739	522	1083	1162	558	961	5448	388	1215	884	286	777	919	202	1074	602	187	386	717	222	951	1453	190	3476	2648	825	1481	1674	835	1316	7434	524	1616	1298	434	1094	1471	294
cSF25509	1510560	1511315	SF25509_c15600	GT	Sugar/maltose fermentation stimulation protein homolog	756	14	14	264	31	596	417	147	328	284	157	216	1064	125	301	289	54	159	319	77	343	219	103	137	211	76	198	264	31	596	417	147	328	284	157	216	1064	125	301	289	54	159	319	77
cSF25509	1511331	1513175	SF25509_c15610	I	Polyhydroxyalkanoic acid synthase	1845	26	24	1078	106	1742	1362	310	1066	688	268	627	3248	204	841	548	148	325	573	252	701	218	122	247	364	130	551	1686	194	3081	2101	692	1594	1131	492	1289	4867	301	1417	865	335	663	934	345
cSF25509	1513285	1513590	SF25509_c15620		FIG01075227: hypothetical protein	306	4	3	183	32	297	172	75	173	67	68	159	500	69	149	103	37	115	116	81	163	80	43	75	79	29	148	196	33	358	182	105	185	74	82	189	559	69	177	112	49	142	129	85
cSF25509	1513715	1514932	SF25509_c15630	E	Aspartate aminotransferase (EC 2.6.1.1)	1218	18	15	89	16	80	148	104	12	83	61	22	163	17	14	6	8	3	9	5	3	3	11	3	12	2	3	258	70	664	561	358	250	461	435	324	1545	241	342	172	291	313	641	237
cSF25509	1515003	1516325	SF25509_c15640	E	Homoserine dehydrogenase (EC 1.1.1.3)	1323	26	25	265	62	470	676	222	243	267	192	250	631	101	109	67	8	50	81	32	84	8	60	27	75	14	46	265	62	470	676	222	243	268	193	250	634	101	109	67	8	50	82	32
cSF25509	1516458	1518260	SF25509_c15650	L	Single-stranded-DNA-specific exonuclease RecJ (EC 3.1.-.-)	1803	27	23	3	2	4	1	1	0	2	1	0	5	0	3	1	1	0	2	0	2	0	0	2	1	0	0	3	2	4	1	1	0	2	1	0	7	0	3	1	1	0	2	0
cSF25509	1519255	1521243	SF25509_c15680		TolA protein	1989	16	15	172	15	340	188	82	171	163	64	206	1065	78	159	107	41	108	131	53	142	80	41	67	99	22	128	172	15	341	188	82	171	163	64	209	1065	78	159	107	41	109	131	53
cSF25509	1521290	1522183	SF25509_c15690		PE_PGRS family protein	894	15	11	286	41	724	444	228	358	347	290	422	1348	165	405	233	171	288	256	179	351	177	216	221	180	162	388	467	51	1091	722	366	583	472	405	564	1849	252	596	362	242	412	414	263
cSF25509	1522386	1522745	SF25509_c15700		hypothetical protein	360	4	3	75	10	133	105	57	57	114	41	117	406	16	73	185	48	67	190	27	79	223	20	33	249	14	52	105	12	211	163	63	70	153	47	126	511	20	81	191	52	75	217	32
cSF25509	1523490	1524860	SF25509_c15730	S	FIG00450524: hypothetical protein	1371	17	13	515	89	965	545	277	422	452	276	699	2886	174	515	392	188	383	406	166	511	225	197	267	343	222	465	597	99	1287	727	334	544	578	357	850	4222	236	697	544	230	497	568	197
cSF25509	1525307	1525747	SF25509_c15740	Q	Lactoylglutathione lyase (EC 4.4.1.5)	441	9	7	448	32	897	551	117	403	354	178	265	2028	200	389	385	88	245	439	131	482	261	105	164	357	94	464	590	46	1521	836	227	706	503	264	559	2756	273	734	640	161	559	671	174
cSF25509	1525942	1526520	SF25509_c15750	K	Cold shock protein CspB	579	4	4	441	61	1038	1032	406	781	1088	424	662	3749	484	757	663	257	516	918	368	633	253	175	247	447	80	643	441	61	1038	1032	406	781	1088	424	662	3749	484	757	663	257	516	918	368
cSF25509	1526520	1527005	SF25509_c15760	S	FIG007785: exported protein	486	4	4	263	13	717	388	133	384	203	156	333	1324	122	379	323	104	236	361	136	509	172	161	155	162	119	313	263	13	717	388	133	384	203	156	333	1324	122	379	323	104	236	361	136
cSF25509	1527435	1527704	SF25509_c15780		NADH-UBIQUINONE OXIDOREDUCTASE 18 KD SUBUNIT (EC 1.6.5.3) (EC 1.6.99.3)	270	4	4	1	0	0	1	0	1	0	0	1	4	0	0	0	0	0	0	0	0	0	0	0	1	0	1	1	0	0	1	0	1	0	0	1	4	0	0	0	0	0	0	0
cSF25509	1528015	1528806	SF25509_c15800		hypothetical protein	792	25	22	805	108	1753	1026	280	723	544	360	624	3602	370	580	1009	184	398	824	257	667	843	234	294	727	175	622	892	118	1871	1072	310	790	588	391	708	3906	427	634	1046	214	455	858	326
cSF25509	1528973	1529947	SF25509_c15810	T	predicted protein	975	31	28	746	108	1304	852	330	598	381	405	509	2940	379	524	540	235	346	581	294	679	335	258	210	459	237	342	762	109	1333	859	340	617	387	417	519	3038	385	543	547	239	364	589	298
cSF25509	1529944	1530513	SF25509_c15820		hypothetical protein	570	16	13	289	45	852	385	325	311	184	317	357	1134	147	410	118	159	227	294	139	474	89	233	130	149	182	291	354	48	1003	504	334	362	209	338	382	1362	157	463	157	169	260	367	146
cSF25509	1531033	1531329	SF25509_c15830		hypothetical protein	297	8	7	268	15	443	370	79	300	156	96	116	984	146	235	198	59	116	206	101	258	126	121	107	123	82	189	273	15	455	374	88	306	164	101	120	1014	155	240	205	68	122	210	107
cSF25509	1531329	1532951	SF25509_c15840	X	Mobile element protein	1623	23	22	328	33	461	421	116	316	213	139	223	1522	163	260	228	84	140	237	128	254	136	115	146	160	80	209	350	37	493	429	119	327	224	147	260	1615	172	267	236	84	146	248	130
cSF25509	1533016	1533690	SF25509_c15850	X	Mobile element protein	675	11	11	102	14	160	147	34	152	97	57	76	547	73	100	118	27	48	58	47	100	64	36	105	83	23	95	102	14	160	147	34	152	97	57	76	547	73	100	118	27	48	58	47
cSF25509	1533824	1534573	SF25509_c15860	L	FIG116849: hypothetical protein	750	28	24	144	28	321	188	78	154	133	90	127	677	122	141	146	48	107	113	71	185	67	65	66	115	67	123	233	36	468	293	136	249	178	128	166	974	165	229	200	78	168	178	113
cSF25509	1534629	1535867	SF25509_c15870	L	FIG131328: Predicted ATP-dependent endonuclease of the OLD family	1239	30	22	910	106	1403	1021	477	786	617	536	697	4018	425	680	745	279	497	637	353	772	428	284	389	503	235	571	1104	151	2127	1364	644	970	762	723	945	5011	531	992	894	404	728	965	496
cSF25509	1536429	1537367	SF25509_c15880		hypothetical protein	939	23	21	189	30	414	238	184	261	161	228	339	814	133	217	173	128	129	141	102	272	73	141	110	121	97	193	219	36	489	256	205	292	193	251	463	917	146	285	188	147	194	154	111
cSF25509	1537971	1538165	SF25509_c15890		hypothetical protein	195	3	2	8	10	48	42	39	42	26	69	71	167	35	40	29	26	32	20	34	36	16	30	29	20	37	38	26	12	90	76	56	65	54	79	75	216	49	57	30	37	40	41	48
cSF25509	1538314	1538913	SF25509_c15900		hypothetical protein	600	10	8	51	6	164	70	28	48	39	44	86	230	13	60	38	19	30	43	29	86	35	37	19	35	46	25	85	11	214	97	43	84	49	57	102	300	41	80	51	33	38	60	42
cSF25509	1538917	1541229	SF25509_c15910		TniA putative transposase	2313	45	42	555	56	1260	806	476	747	484	412	613	1959	292	689	444	263	392	457	312	736	257	267	384	328	213	514	584	59	1338	870	501	802	508	451	637	2084	343	708	495	284	412	490	332
cSF25509	1541229	1542167	SF25509_c15920		TniB NTP-binding protein	939	16	12	182	5	256	211	61	192	131	46	96	568	46	127	114	28	84	107	58	135	80	42	60	90	24	114	213	14	327	264	72	263	164	58	126	752	70	166	135	41	116	136	69
cSF25509	1542164	1544032	SF25509_c15930		hypothetical protein	1869	35	32	294	38	524	358	138	328	169	164	274	1068	170	264	220	105	148	173	118	327	162	128	173	162	89	286	330	53	646	431	168	386	198	221	318	1242	224	321	265	134	196	203	169
cSF25509	1544138	1544902	SF25509_c15940		serine/threonine protein phosphatase	765	17	14	223	26	232	220	62	214	80	84	101	463	106	131	137	34	101	120	105	147	101	74	74	69	37	168	257	35	318	239	80	239	99	117	146	631	127	176	176	48	119	157	119
cSF25509	1545160	1545537	SF25509_c15950		hypothetical protein	378	5	4	42	5	96	53	55	40	35	50	51	185	18	40	42	28	20	55	25	29	73	24	12	29	20	24	43	5	100	55	55	43	35	50	51	198	18	41	43	29	21	55	26
cSF25509	1545508	1545690	SF25509_c15960		hypothetical protein	183	3	3	65	1	166	130	21	23	50	20	11	336	14	32	129	13	14	187	11	24	182	9	13	145	5	15	65	1	166	130	21	23	50	20	11	336	14	32	129	13	14	187	11
cSF25509	1545719	1545844	SF25509_c15970		hypothetical protein	126	3	2	6	2	25	16	12	7	5	20	5	39	10	13	12	3	7	9	7	8	1	11	4	3	4	0	22	3	49	43	23	10	40	29	10	110	14	23	24	9	10	39	8
cSF25509	1545732	1547642	SF25509_c15980	O	Cell division protein FtsH (EC 3.4.24.-)	1911	33	29	468	85	1088	711	351	617	327	335	480	1972	266	477	577	204	382	497	227	563	862	211	263	377	125	554	584	91	1266	830	375	688	378	360	509	2266	303	538	698	223	424	605	242
cSF25509	1547735	1548997	SF25509_c15990		hypothetical protein	1263	46	44	1297	72	1710	1258	328	779	562	352	433	4131	400	788	715	221	528	800	293	908	441	247	346	493	219	504	1321	72	1735	1268	328	789	565	356	438	4169	406	798	723	224	545	805	295
cSF25509	1549005	1549406	SF25509_c16000		hypothetical protein	402	11	8	107	30	351	164	101	108	75	97	214	1040	85	140	138	84	112	191	46	187	138	50	65	117	48	84	133	47	607	246	148	153	147	167	311	1597	102	223	205	131	208	270	69
cSF25509	1550174	1550575	SF25509_c16010		FIG00983764: hypothetical protein	402	11	9	665	57	1406	1017	327	683	546	317	590	2855	351	693	638	230	545	713	250	828	579	174	401	463	142	622	816	72	1798	1338	369	978	658	406	664	3422	519	986	953	293	709	933	345
cSF25509	1551467	1553209	SF25509_c16020	V	ABC transporter, nucleotide binding/ATPase protein	1743	32	28	711	101	963	791	365	596	490	355	399	2282	362	507	587	210	334	470	300	507	416	227	243	333	210	333	727	103	989	800	378	609	501	362	429	2360	366	529	598	214	362	483	311
cSF25509	1553414	1553944	SF25509_c16030	K	Sigma factor PvdS, controling pyoverdin biosynthesis	531	12	10	115	15	295	165	79	155	75	62	112	438	43	147	88	67	92	64	41	167	43	54	62	56	34	112	117	18	301	173	80	161	79	72	115	453	44	149	91	68	94	66	41
cSF25509	1554102	1555040	SF25509_c16040	PT	Iron siderophore sensor protein	939	11	7	242	22	309	150	63	206	67	83	209	720	56	157	221	48	134	239	57	330	114	44	107	148	75	286	364	31	446	276	110	287	126	123	262	1105	94	217	331	84	191	366	90
cSF25509	1555156	1557459	SF25509_c16050	P	TonB-dependent siderophore receptor	2304	54	48	497	66	989	607	329	651	332	323	517	2353	258	565	402	214	352	329	215	593	231	176	336	265	166	459	589	74	1127	708	360	716	391	363	597	2630	282	636	461	224	391	371	243
cSF25509	1557582	1557872	SF25509_c16060	S	COGs COG3553	291	2	2	9	3	17	7	3	6	4	3	14	30	3	12	1	4	8	5	4	19	3	2	6	2	4	5	9	3	17	7	3	6	4	3	14	30	3	12	1	4	8	5	4
cSF25509	1557983	1559761	SF25509_c16070	P	Anthrachelin biosynthesis protein AsbA @ Siderophore synthetase superfamily, group A @ Siderophore synthetase large component, acetyltransferase	1779	35	30	210	41	493	244	195	312	129	193	270	994	126	292	149	137	206	167	128	342	131	115	148	100	79	229	227	45	539	278	213	346	148	219	288	1111	145	308	174	149	228	187	140
cSF25509	1559745	1561481	SF25509_c16080	P	Anthrachelin biosynthesis protein AsbB @ Siderophore synthetase superfamily, group C @ Siderophore synthetase component, ligase	1737	16	15	371	39	738	485	261	385	283	267	412	1246	168	395	257	111	228	266	118	351	140	160	148	210	103	254	380	44	767	488	270	416	289	275	434	1255	174	414	261	113	235	272	124
cSF25509	1561478	1562758	SF25509_c16090	IQ	Long-chain-fatty-acid--CoA ligase associated with anthrachelin biosynthesis	1281	16	14	66	10	177	71	55	118	47	65	115	448	40	100	45	45	60	51	44	130	44	37	36	49	43	92	84	10	206	85	65	132	54	77	124	589	44	117	56	45	68	69	57
cSF25509	1562755	1563912	SF25509_c16100	IQ	Acyl carrier protein associated with anthrachelin biosynthesis / Hypothetical protein GBAA1985 associated with anthrachelin biosynthesis, unique	1158	22	21	358	54	634	395	280	387	213	252	363	989	191	329	228	178	229	219	153	378	125	188	113	163	139	320	365	56	662	410	285	414	219	261	377	1060	193	352	240	179	241	225	156
cSF25509	1563890	1564078	SF25509_c16110		Acyl carrier protein associated with anthrachelin biosynthesis / Hypothetical protein GBAA1985 associated with anthrachelin biosynthesis, unique	189	0	0	0	0	0	0	0	0	0	0	0	0	0	0	0	0	0	0	0	0	0	0	0	0	0	0	0	0	0	0	0	0	0	0	0	0	0	0	0	0	0	0	0
cSF25509	1564075	1564920	SF25509_c16120	G	Hypothetical protein GBAA1986 associated with anthrachelin biosynthesis, isomerase-like TIM barrel domain	846	13	12	60	16	207	91	112	63	69	107	88	322	60	79	39	64	51	66	21	87	45	57	33	30	39	58	60	16	211	91	116	69	70	111	90	327	66	83	39	64	51	68	26
cSF25509	1564946	1565857	SF25509_c16130	P	Iron compound ABC uptake transporter substrate-binding protein PiuA	912	12	9	100	14	125	104	42	92	63	49	85	373	40	97	46	31	45	58	42	81	28	37	54	63	46	78	121	18	162	124	55	104	87	55	102	444	47	110	53	38	60	73	47
cSF25509	1565893	1566831	SF25509_c16140	P	Iron compound ABC transporter, permease protein	939	14	13	113	12	152	95	50	80	57	45	79	284	44	92	63	33	58	46	20	74	43	17	39	40	28	46	123	15	174	109	60	93	62	57	84	303	55	108	70	43	68	50	27
cSF25509	1566839	1567765	SF25509_c16150	P	Petrobactin ABC transporter, permease protein II	927	9	8	106	16	155	111	50	122	51	76	95	169	29	80	69	34	61	27	43	119	17	33	46	30	22	74	123	17	162	131	54	136	62	79	97	205	31	88	80	36	66	41	53
cSF25509	1567762	1568520	SF25509_c16160	P	Iron(III) dicitrate transport ATP-binding protein FecE (TC 3.A.1.14.1)	759	6	5	57	10	99	47	29	73	47	39	71	221	22	51	47	10	61	19	14	78	16	7	38	32	9	48	109	11	179	103	78	112	81	55	78	308	52	78	57	21	75	65	34
cSF25509	1568617	1569336	SF25509_c16170	O	Protein-L-isoaspartate O-methyltransferase (EC 2.1.1.77)	720	7	6	103	25	429	205	71	120	256	107	124	791	71	155	46	71	112	196	80	115	78	76	43	85	75	108	124	25	454	212	75	129	265	114	143	825	78	175	50	76	116	202	81
cSF25509	1569401	1569571	SF25509_c16180		hypothetical protein	171	4	4	114	17	336	216	81	106	109	70	97	568	35	145	69	74	76	127	34	144	81	69	60	76	42	95	114	17	336	216	81	106	109	70	97	568	35	145	69	74	76	127	34
cSF25509	1569757	1570581	SF25509_c16190	T	Bem46 protein	825	16	15	175	29	452	320	92	214	271	97	255	878	43	173	271	37	120	201	65	180	221	49	90	270	46	142	177	29	456	323	93	217	271	98	256	886	44	179	271	38	120	206	65
cSF25509	1570817	1571281	SF25509_c16200	R	Uncharacterized conserved protein, contains double-stranded beta-helix domain	465	9	7	67	7	130	96	23	88	50	20	64	415	26	67	79	13	43	87	25	93	32	5	55	47	16	46	67	7	137	102	27	88	51	21	65	441	26	67	80	13	44	89	26
cSF25509	1571534	1571716	SF25509_c16210		hypothetical protein	183	2	1	0	0	2	0	1	1	1	1	2	70	0	0	2	0	2	3	0	0	5	1	1	0	1	4	16	3	52	18	12	28	21	27	57	305	8	23	32	4	36	10	10
cSF25509	1571768	1572043	SF25509_c16220		HYPOTHETICAL SIGNAL PEPTIDE PROTEIN	276	3	2	49	14	240	118	76	57	57	68	101	457	19	116	63	51	91	132	24	139	41	37	34	48	26	29	64	17	290	131	85	67	71	73	131	509	22	126	66	56	102	146	33
cSF25509	1572375	1573025	SF25509_c16230	M	outer membrane protein	651	14	13	339	49	556	317	115	329	198	121	263	975	148	272	205	124	209	208	139	328	99	138	141	199	99	220	351	50	604	326	119	338	200	127	274	995	151	293	212	126	217	223	139
cSF25509	1573289	1574305	SF25509_c16240	K	Transcriptional regulator, AraC family	1017	14	13	467	59	996	556	286	335	364	203	387	1902	175	400	354	144	250	404	151	394	282	162	172	299	115	249	495	68	1033	563	294	360	383	216	433	2090	184	414	360	152	283	417	155
cSF25509	1574311	1574616	SF25509_c16250		conserved hypothetical protein	306	6	5	439	53	645	400	176	251	187	161	214	1149	124	264	392	107	209	249	114	323	150	96	96	236	53	149	712	70	821	453	190	341	319	185	442	1919	143	357	449	120	256	282	122
cSF25509	1574849	1575256	SF25509_c16260		FIG01074899: hypothetical protein	408	15	14	232	41	507	398	196	289	190	181	305	931	115	281	250	117	232	219	145	335	371	128	188	169	121	257	234	41	513	402	198	294	193	181	309	935	117	283	251	117	234	221	145
cSF25509	1575483	1575653	SF25509_c16270		hypothetical protein	171	2	1	6	3	24	14	25	7	8	23	16	16	19	10	3	23	9	11	33	11	5	17	2	9	32	9	7	3	30	15	25	8	11	23	19	24	19	10	5	23	10	11	33
cSF25509	1575939	1577531	SF25509_c16280	C	Isocitrate lyase (EC 4.1.3.1)	1593	22	18	238	31	339	267	126	330	164	146	301	515	88	235	99	90	170	126	95	258	86	86	116	93	66	327	280	36	400	321	154	401	194	172	345	613	114	279	123	106	200	150	137
cSF25509	1577657	1579054	SF25509_c16290	R	Transcriptional regulator, XRE family	1398	25	18	687	79	965	848	350	640	493	336	641	1724	224	568	417	203	343	475	212	557	195	155	240	357	143	446	839	93	1188	1037	422	744	591	425	760	2190	267	664	496	249	412	598	244
cSF25509	1580013	1580165	SF25509_c16300		hypothetical protein	153	3	2	9	0	17	9	4	4	4	3	13	25	4	3	13	2	4	7	2	6	6	2	3	5	5	1	14	0	17	11	4	15	6	4	21	37	7	10	13	2	15	8	3
cSF25509	1580303	1580548	SF25509_c16310		hypothetical protein	246	7	5	8	6	60	15	26	15	17	35	61	147	10	26	4	30	20	21	5	33	18	12	15	22	15	17	63	8	187	145	38	24	111	55	77	357	14	41	106	43	28	189	9
cSF25509	1580725	1580964	SF25509_c16320		HYPOTHETICAL SIGNAL PEPTIDE PROTEIN	240	11	9	131	5	311	195	54	164	100	64	157	597	68	107	107	21	71	104	75	159	60	64	79	91	47	105	136	6	323	207	65	171	104	67	161	644	71	109	114	24	82	111	79
cSF25509	1581346	1581552	SF25509_c16330		hypothetical protein	207	6	6	95	13	203	124	38	72	51	44	61	484	40	60	99	38	34	124	24	64	63	38	14	85	29	56	95	13	203	124	38	72	51	44	61	484	40	60	99	38	34	124	24
cSF25509	1581950	1582066	SF25509_c16350		hypothetical protein	117	4	4	50	4	92	117	15	54	57	16	21	149	15	26	44	0	18	38	4	38	16	2	5	18	3	22	50	4	92	117	15	54	57	16	21	149	15	26	44	0	18	38	4
cSF25509	1582091	1582837	SF25509_c16360	CO	Cytochrome c-type biogenesis protein CcdA (DsbD analog)	747	10	9	95	4	84	22	9	6	16	18	17	40	4	17	6	2	6	2	0	2	2	1	4	0	1	0	106	5	93	26	9	16	24	19	27	74	11	23	8	3	12	8	1
cSF25509	1582868	1583830	SF25509_c16370	R	Transporter	963	18	16	210	59	814	439	339	536	207	298	494	1508	161	462	304	177	326	289	139	522	157	189	260	156	126	406	320	68	960	527	417	664	249	336	538	1700	194	566	334	227	380	360	186
cSF25509	1583798	1585009	SF25509_c16380	HC	2-octaprenyl-6-methoxyphenol hydroxylase (EC 1.14.13.-)	1212	12	10	0	1	1	0	0	0	0	0	0	0	0	0	1	0	0	0	0	0	0	0	0	0	0	0	40	3	60	41	24	35	19	23	35	63	14	37	18	20	21	28	19
cSF25509	1585287	1586012	SF25509_c16390	I	Phosphatidylcholine synthase (EC 2.7.8.24)	726	17	13	611	57	805	496	221	347	251	188	202	1240	196	289	199	91	119	192	190	182	95	173	104	150	105	113	684	61	922	571	248	375	276	226	232	1436	223	336	222	119	142	224	207
cSF25509	1586023	1587000	SF25509_c16400	CR	Quinone oxidoreductase (EC 1.6.5.5)	978	16	16	1250	135	2083	1455	476	900	843	402	756	3697	361	908	914	296	662	969	322	1080	548	250	482	805	156	603	1250	135	2083	1455	476	900	843	402	756	3697	361	908	914	296	662	969	322
cSF25509	1587090	1588622	SF25509_c16410	R	ABC transporter ATP-binding protein	1533	12	11	188	31	486	315	128	318	165	120	252	1006	65	320	237	89	233	215	75	329	125	68	158	159	40	208	280	68	843	510	236	418	264	253	377	1686	146	504	431	202	388	437	183
cSF25509	1588612	1589706	SF25509_c16420	R	Nucleoside ABC transporter, permease protein 1	1095	12	12	465	42	735	599	192	407	388	171	365	1815	175	335	288	116	285	316	114	329	202	94	193	225	70	363	465	42	735	599	192	407	388	171	365	1815	175	335	288	116	285	316	114
cSF25509	1589706	1590626	SF25509_c16430	R	Putative deoxyribose-specific ABC transporter, permease protein	921	13	11	350	26	709	472	153	296	388	176	322	1611	141	299	348	117	203	450	85	324	247	93	153	294	100	269	359	28	735	497	164	318	399	185	341	1697	142	317	362	120	225	466	90
cSF25509	1590623	1591738	SF25509_c16440	M	Nucleoside ABC transporter, periplasmic nucleoside-binding protein	1116	15	13	1009	159	2438	1409	618	834	1034	535	1019	4264	397	1003	718	417	889	1345	279	1440	841	292	425	902	190	1138	1140	170	2565	1528	635	1016	1094	551	1063	4726	448	1123	816	430	991	1421	320
cSF25509	1591990	1592730	SF25509_c16450	K	Transcriptional regulator, GntR family	741	9	6	86	31	220	71	76	76	41	147	281	375	52	187	158	67	175	41	33	226	88	57	85	112	30	148	144	34	300	141	93	134	67	159	309	676	71	224	249	74	192	144	55
cSF25509	1592891	1594186	SF25509_c16460	R	Magnesium and cobalt efflux protein CorC	1296	18	17	594	55	920	537	217	620	450	223	487	2660	260	603	556	117	446	407	209	544	291	106	279	396	93	520	597	55	933	540	218	622	450	223	490	2682	268	611	559	117	449	409	210
cSF25509	1594645	1594995	SF25509_c16470	X	hypothetical protein	351	6	6	175	19	359	217	103	120	97	89	166	628	62	131	106	67	100	147	52	134	87	52	61	87	45	106	175	19	359	217	103	120	97	89	166	628	62	131	106	67	100	147	52
cSF25509	1594995	1595792	SF25509_c16480	X	Mobile element protein	798	18	16	312	46	556	368	146	398	262	148	352	1518	180	351	273	93	223	222	108	348	187	118	156	213	80	293	481	58	800	540	206	538	376	206	521	1960	249	493	391	132	308	331	162
cSF25509	1595905	1597125	SF25509_c16490	H	Molybdopterin biosynthesis protein MoeA	1221	11	9	216	30	541	307	158	221	203	153	303	978	48	231	104	64	138	95	37	212	59	71	44	66	41	73	220	30	561	312	165	227	205	155	311	992	50	248	110	66	144	95	37
cSF25509	1597125	1597571	SF25509_c16500	H	Molybdenum cofactor biosynthesis protein MoaC	447	5	5	960	127	1297	744	377	664	408	316	492	1049	241	497	159	172	221	216	161	421	42	183	129	71	89	134	960	127	1297	744	377	664	408	316	492	1049	241	497	159	172	221	216	161
cSF25509	1597619	1598434	SF25509_c16510	E	Indole-3-glycerol phosphate synthase (EC 4.1.1.48)	816	5	3	436	35	481	370	213	313	150	132	149	295	76	97	29	6	11	15	17	34	2	12	7	12	6	11	505	43	572	459	233	367	182	155	174	407	97	121	36	9	14	18	18
cSF25509	1598444	1599457	SF25509_c16520	E	Anthranilate phosphoribosyltransferase (EC 2.4.2.18)	1014	8	8	305	108	656	423	418	258	231	341	454	918	87	185	32	24	24	19	8	43	10	33	10	39	28	12	305	108	656	423	418	258	231	341	454	918	87	185	32	24	24	19	8
cSF25509	1599476	1601371	SF25509_c16530	O	Peptidyl-prolyl cis-trans isomerase PpiD (EC 5.2.1.8)	1896	24	21	771	67	1436	626	241	369	381	198	435	2420	173	452	111	28	141	127	28	181	24	35	47	110	19	105	934	105	2102	1038	396	572	613	375	744	5273	269	774	324	102	330	391	85
cSF25509	1601740	1603386	SF25509_c16540	P	Sodium-dependent phosphate transporter	1647	15	13	872	61	1145	1398	238	895	769	269	424	3523	503	715	1219	141	451	1032	355	583	826	175	474	886	107	643	888	68	1244	1434	249	916	782	287	449	4182	515	764	1237	157	472	1086	375
cSF25509	1603584	1604954	SF25509_c16550	M	N-acetylglucosamine-1-phosphate uridyltransferase (EC 2.7.7.23) / Glucosamine-1-phosphate N-acetyltransferase (EC 2.3.1.157)	1371	21	18	6	1	5	1	1	2	0	1	2	4	1	1	0	0	0	2	0	1	2	0	4	1	1	0	104	7	188	82	22	73	49	42	75	162	20	86	53	24	38	45	22
cSF25509	1605101	1606927	SF25509_c16560	M	Glucosamine--fructose-6-phosphate aminotransferase [isomerizing] (EC 2.6.1.16)	1827	30	25	7	4	8	0	0	0	1	0	0	5	0	0	0	0	0	0	0	0	0	0	0	0	0	0	8	4	10	5	1	4	10	0	0	17	0	5	11	0	1	7	0
cSF25509	1606924	1607424	SF25509_c16570	R	GCN5-related N-acetyltransferase	501	9	9	831	80	1189	886	253	1027	923	312	673	3727	443	969	798	212	833	669	320	877	672	154	466	613	77	775	831	80	1189	886	253	1027	923	312	673	3727	443	969	798	212	833	669	320
cSF25509	1607442	1608137	SF25509_c16580	S	Transporter	696	10	9	527	54	1117	755	232	441	291	234	336	2556	176	584	503	160	369	502	135	726	219	147	243	290	97	339	530	54	1137	756	241	446	299	238	381	2694	177	590	508	170	381	506	137
cSF25509	1608159	1610270	SF25509_c16590	L	ATP-dependent DNA helicase RecG (EC 3.6.1.-)	2112	24	19	120	12	199	79	67	163	56	71	106	495	34	97	44	20	57	47	28	75	10	40	39	41	11	49	296	25	456	230	105	344	138	104	217	955	75	247	138	27	133	111	63
cSF25509	1610468	1610686	SF25509_c16600	O	YgfY COG2938	219	4	4	10	1	14	8	8	5	6	0	3	20	1	3	8	2	6	4	1	0	4	1	4	4	2	8	10	1	14	8	8	5	6	0	3	20	1	3	8	2	6	4	1
cSF25509	1610695	1614207	SF25509_c16610	LK	Transcription-repair coupling factor	3513	40	38	1190	153	1642	1160	655	1441	655	584	980	2722	536	809	702	331	591	579	449	931	453	296	467	425	253	763	1218	160	1674	1182	669	1462	668	608	1026	2786	549	836	724	336	607	594	453
cSF25509	1614261	1614926	SF25509_c16620	O	2-hydroxychromene-2-carboxylate isomerase/DsbA-like thioredoxin domain	666	7	6	969	102	1594	955	314	752	562	283	653	3059	264	710	793	253	596	852	197	892	670	142	348	696	98	609	970	102	1594	955	314	752	562	283	654	3070	264	711	793	254	598	854	197
cSF25509	1615018	1616832	SF25509_c16630	E	ABC transporter, periplasmic substrate-binding protein	1815	34	29	504	51	421	99	108	129	71	73	114	414	56	131	92	64	142	61	37	170	27	59	37	17	32	78	614	62	524	122	119	190	89	85	171	572	68	178	117	72	170	72	39
cSF25509	1617168	1617791	SF25509_c16640	R	Invasion protein B, involved in pathogenesis	624	8	7	0	0	0	1	0	1	1	0	0	0	0	1	0	0	0	0	0	0	0	0	0	0	1	0	294	130	1072	836	862	626	948	967	874	2114	669	580	738	1099	788	1090	827
cSF25509	1617939	1618268	SF25509_c16650	O	FIG00986626: hypothetical protein	330	8	6	466	39	672	495	170	386	362	191	286	1445	244	332	392	99	252	238	167	366	190	113	146	270	99	210	497	44	764	576	195	411	415	206	307	1577	249	362	432	113	279	306	170
cSF25509	1618451	1619860	SF25509_c16660	E	Glutamine synthetase type I (EC 6.3.1.2)	1410	23	18	3915	344	6501	4840	1165	2555	3040	1045	2369	15414	688	2103	2952	663	2158	3305	661	3130	1347	593	1191	2293	357	2585	5049	425	8286	6302	1478	3302	3755	1333	2960	20516	841	2534	3370	980	2617	4259	764
cSF25509	1619952	1620290	SF25509_c16670	TE	Nitrogen regulatory protein P-II	339	4	4	74	17	323	210	24	39	91	37	54	1015	46	117	264	28	93	212	31	112	163	15	61	188	12	65	74	17	323	210	24	39	91	37	54	1015	46	117	264	28	93	212	31
cSF25509	1620534	1620653	SF25509_c16680		hypothetical protein	120	7	6	72	8	98	55	14	28	17	23	29	168	20	31	81	3	16	26	7	34	19	18	19	39	14	28	91	8	131	80	14	29	28	24	31	221	22	42	100	5	18	50	8
cSF25509	1620657	1622111	SF25509_c16690	F	NAD(P)HX epimerase / NAD(P)HX dehydratase	1455	15	13	361	49	688	405	216	320	226	171	259	1014	144	231	181	112	191	238	100	284	161	108	130	154	67	233	385	51	784	455	244	361	251	191	298	1229	151	268	206	122	235	263	109
cSF25509	1622125	1622622	SF25509_c16700	F	Xanthine-guanine phosphoribosyltransferase (EC 2.4.2.22)	498	9	8	1042	84	1190	752	265	478	352	238	422	2490	246	432	346	201	401	481	167	566	521	159	243	230	141	437	1043	84	1211	754	276	481	357	257	460	2527	247	442	347	213	435	481	168
cSF25509	1622810	1623565	SF25509_c16710	R	Molybdopterin binding motif, CinA N-terminal domain	756	17	16	188	20	453	299	133	229	192	113	231	1003	68	215	111	76	117	160	65	230	80	93	107	103	57	175	193	20	456	300	134	232	193	114	231	1005	69	218	111	76	118	160	65
cSF25509	1623661	1624329	SF25509_c16720	C	Flavoprotein WrbA	669	12	11	121	12	157	89	89	155	49	59	217	293	44	136	52	54	92	68	36	141	26	53	104	74	23	520	130	16	180	102	114	159	50	89	219	324	54	145	59	69	94	77	57
cSF25509	1624585	1624827	SF25509_c16730		FIG01075433: hypothetical protein	243	3	3	91	21	160	86	151	78	48	149	110	245	54	103	46	76	59	63	67	96	19	76	26	25	52	82	91	21	160	86	151	78	48	149	110	245	54	103	46	76	59	63	67
cSF25509	1624920	1625138	SF25509_c16740		HYPOTHETICAL/UNKNOWN PROTEIN	219	5	2	0	0	3	0	2	1	2	0	1	6	0	2	2	0	2	1	0	1	2	0	1	0	0	1	14	6	81	44	35	36	13	47	32	131	17	36	36	27	35	40	18
cSF25509	1625222	1625428	SF25509_c16750		hypothetical protein	207	1	1	4	1	18	8	9	10	5	8	9	33	8	17	15	8	5	6	12	4	0	6	15	5	7	9	4	1	18	8	9	10	5	8	9	33	8	17	15	8	5	6	12
cSF25509	1625425	1625631	SF25509_c16760		hypothetical protein	207	4	4	19	1	36	16	7	19	7	6	24	85	4	22	12	2	10	19	6	24	28	4	6	2	1	22	19	1	36	16	7	19	7	6	24	85	4	22	12	2	10	19	6
cSF25509	1626141	1626731	SF25509_c16780		HYPOTHETICAL/UNKNOWN PROTEIN	591	9	7	186	23	373	289	155	239	187	179	308	972	107	193	212	114	121	152	116	162	75	111	99	134	68	197	202	26	456	312	171	280	209	194	357	1035	114	223	249	126	146	183	125
cSF25509	1626948	1628195	SF25509_c16790	E	Threonine dehydratase biosynthetic (EC 4.3.1.19)	1248	13	11	240	31	468	360	173	249	225	168	239	901	142	238	298	80	147	238	144	247	188	98	115	198	91	222	357	41	721	580	215	355	340	235	287	1397	211	320	436	102	193	376	195
cSF25509	1628273	1628593	SF25509_c16800	S	FIG01076457: hypothetical protein	321	3	2	115	9	168	124	49	62	55	26	63	537	31	55	68	29	66	93	16	76	42	19	25	70	9	57	120	13	181	130	54	67	58	33	69	556	33	64	79	36	73	98	19
cSF25509	1628853	1630835	SF25509_c16810	FV	2',3'-cyclic-nucleotide 2'-phosphodiesterase (EC 3.1.4.16)	1983	35	32	854	115	1159	609	639	765	270	617	703	1659	437	650	329	391	535	314	350	794	142	397	323	204	278	792	1057	128	1374	753	700	902	331	687	778	1983	501	746	385	421	588	383	374
cSF25509	1631058	1632305	SF25509_c16820	T	Serine phosphatase RsbU, regulator of sigma subunit	1248	23	18	398	42	764	430	210	400	250	177	428	1208	119	394	195	164	302	263	101	399	125	100	120	231	150	192	590	63	1168	609	304	627	371	272	633	1751	190	600	281	206	409	367	145
cSF25509	1632319	1632780	SF25509_c16830	K	Transcriptional regulator, AsnC family	462	10	9	401	31	717	356	121	360	221	112	296	1947	124	396	213	85	359	315	101	370	118	94	156	194	46	234	422	31	742	396	122	375	231	112	298	2038	128	407	233	85	364	337	102
cSF25509	1632805	1632972	SF25509_c16840		hypothetical protein	168	2	1	8	0	15	16	0	9	7	0	2	64	2	6	5	0	2	1	0	2	0	0	11	6	0	3	8	0	15	16	0	11	7	1	2	65	2	8	5	0	3	1	0
cSF25509	1632937	1634055	SF25509_c16850	E	Alanine dehydrogenase (EC 1.4.1.1)	1119	20	15	1493	231	6485	1762	926	5196	915	591	3964	7966	460	3804	764	574	2495	911	226	2673	325	271	455	649	180	824	2742	553	11099	3365	1817	13296	1683	1293	10114	14394	1277	8142	1474	914	5126	1395	495
cSF25509	1634104	1634571	SF25509_c16860		FIG00985324: hypothetical protein	468	12	10	3052	1360	10500	5068	4278	21496	3073	2930	14199	18658	3893	9196	1500	1928	5992	1460	755	6543	382	489	1141	1471	352	2530	3444	1431	11766	5554	4453	23468	3420	3073	15233	21278	4082	10340	1681	2067	6719	1647	824
cSF25509	1634654	1635217	SF25509_c16870		Acetyltransferase, GNAT family	564	7	7	101	31	292	102	91	123	68	87	191	941	68	180	109	76	132	117	54	238	66	55	84	84	43	133	101	31	292	102	91	123	68	87	191	941	68	180	109	76	132	117	54
cSF25509	1635223	1636086	SF25509_c16880	P	Thiosulfate sulfurtransferase, rhodanese (EC 2.8.1.1)	864	12	9	421	35	730	450	186	315	205	160	260	1196	137	342	302	139	248	276	151	388	150	157	132	192	83	171	435	36	760	474	198	335	211	165	270	1270	142	348	307	144	258	294	153
cSF25509	1636104	1636853	SF25509_c16890	J	Alanyl-tRNA synthetase domain protein	750	14	13	1270	134	2126	1021	574	1011	703	525	1074	3330	512	1066	849	411	817	859	359	1086	633	311	426	658	238	835	1271	134	2127	1021	574	1012	704	525	1075	3343	512	1067	849	411	818	859	359
cSF25509	1636862	1637902	SF25509_c16900	E	Cysteine synthase B (EC 2.5.1.47)	1041	21	17	1817	247	2981	1879	683	1345	1148	675	1034	6701	874	1501	1305	469	1113	1277	458	1748	949	301	727	1030	262	1341	1855	251	3041	1916	696	1376	1180	693	1052	7070	887	1541	1316	477	1138	1292	475
cSF25509	1638310	1639065	SF25509_c16910	R	Oxidoreductase, short-chain dehydrogenase/reductase family (EC 1.1.1.-)	756	8	8	255	50	406	311	136	208	234	164	182	717	155	180	161	69	142	161	101	173	163	92	76	110	70	128	255	50	406	311	136	208	234	164	182	717	155	180	161	69	142	161	101
cSF25509	1639053	1639379	SF25509_c16920	V	Spermidine export protein MdtI	327	1	1	11	0	23	1	3	4	4	11	23	29	0	12	6	2	10	9	0	11	2	1	2	4	11	1	11	0	23	1	3	4	4	11	23	29	0	12	6	2	10	9	0
cSF25509	1639376	1639732	SF25509_c16930	V	Spermidine export protein MdtJ	357	5	5	128	25	195	168	93	164	105	83	145	399	72	140	111	56	114	87	86	121	41	64	122	73	33	178	128	25	195	168	93	164	105	83	145	399	72	140	111	56	114	87	86
cSF25509	1639911	1641161	SF25509_c16940	LX	phage integrase family protein	1251	33	27	1773	289	5055	2743	1235	1951	1651	1187	1912	11068	927	2548	2394	862	1884	2854	656	3264	1944	677	1250	1869	545	1726	2039	341	5766	3209	1401	2353	1949	1347	2151	12620	1077	3050	2772	987	2300	3360	777
cSF25509	1642176	1642496	SF25509_c16950		hypothetical protein	321	8	7	49	8	148	100	50	98	32	83	65	199	40	85	27	34	44	44	41	82	14	62	44	30	51	69	53	8	148	100	50	98	32	83	65	204	40	86	28	34	44	44	41
cSF25509	1642563	1642742	SF25509_c16960		hypothetical protein	180	5	4	169	12	163	150	42	197	79	54	67	264	99	111	73	18	61	52	74	111	26	19	68	51	20	84	175	12	171	154	44	204	79	56	69	269	101	117	74	21	62	52	75
cSF25509	1642977	1644566	SF25509_c16970		DNA primase/helicase, phage-associated	1590	41	34	445	69	1030	588	311	596	342	289	560	1734	219	557	279	226	349	386	227	704	268	231	284	288	162	828	542	82	1247	739	395	707	407	353	640	2062	287	683	367	291	422	485	278
cSF25509	1644830	1645360	SF25509_c16980		hypothetical protein	531	17	16	242	33	499	306	159	169	180	161	252	808	71	200	210	85	167	218	77	230	150	92	66	191	83	120	248	35	500	307	160	173	183	166	258	817	73	202	212	87	167	220	85
cSF25509	1645633	1645809	SF25509_c16990		hypothetical protein	177	1	1	0	0	1	5	0	4	1	1	2	16	0	1	0	0	1	0	2	4	0	0	0	0	0	3	0	0	1	5	0	4	1	1	2	16	0	1	0	0	1	0	2
cSF25509	1645821	1646132	SF25509_c17000		hypothetical protein	312	8	7	136	19	231	140	78	160	119	66	176	466	44	110	57	55	80	85	30	135	33	30	54	52	17	371	184	24	306	187	89	187	138	81	196	547	47	142	69	56	94	107	36
cSF25509	1646231	1646344	SF25509_c17010		hypothetical protein	114	1	0	0	0	0	0	0	0	0	0	0	0	0	0	0	0	0	0	0	0	0	0	0	0	0	0	16	2	18	23	3	7	9	5	10	47	3	4	14	1	3	3	7
cSF25509	1646396	1646539	SF25509_c17020		hypothetical protein	144	0	0	0	0	0	0	0	0	0	0	0	0	0	0	0	0	0	0	0	0	0	0	0	0	0	0	0	0	0	0	0	0	0	0	0	0	0	0	0	0	0	0	0
cSF25509	1646667	1647932	SF25509_c17030		hypothetical protein	1266	20	18	422	63	914	548	262	593	281	273	394	5799	167	505	294	137	294	322	207	477	189	167	262	218	127	387	439	63	929	568	263	643	293	282	410	5861	177	529	297	140	304	324	217
cSF25509	1649487	1649603	SF25509_c17050		hypothetical protein	117	3	3	4	0	9	2	4	1	3	6	2	43	1	6	0	5	8	1	3	6	0	5	2	0	1	0	4	0	9	2	4	1	3	6	2	43	1	6	0	5	8	1	3
cSF25509	1649632	1651419	SF25509_c17060	X	Phage terminase, large subunit	1788	29	26	487	59	914	652	256	542	489	250	227	1717	249	401	378	140	226	364	229	350	224	186	220	229	107	383	507	61	939	674	262	544	513	261	244	1799	249	411	394	140	230	382	233
cSF25509	1651421	1652686	SF25509_c17070	X	Phage portal protein	1266	20	18	255	35	529	321	147	307	187	150	291	944	126	284	194	84	180	213	89	296	134	124	118	159	49	283	276	40	570	350	161	326	207	162	310	1047	140	300	204	94	189	236	99
[truncated: 5,140 more rows]
[truncated: 7 more columns]

## Sheet: Data S1.2
Data S1.2 Fitness score of all output libraries. Output libraries vs the corresponding input library.
[truncated: 6,820 more rows]
