# Supplementary material for: Rhizobial migration toward roots mediated by FadL-ExoFQP modulation of extracellular long-chain AHLs
Source: ISME J. 2023 Jan 10;17(3):417–31. doi: 10.1038/s41396-023-01357-5 (PMC9938287; doi:10.1038/s41396-023-01357-5)
Supplement: Supplementary file 17 — Supplementary Data S2 [file 41396_2023_1357_MOESM17_ESM.xlsx]

## Sheet: Informaiton
		Data S2. Fitness score vs F1h and genes involved in rhizoplane colonization. Rhizoplane samples (R7d, rice; Z7d, maize; CS7d, cultivated soybean; WS7d, wild soybean) vs F1h.
		S2.1 Genes invovled in rhizoplane colonization of four plant species. Genes were identified in at least one independent experiment for test plant species .
		S2.2 Mutants with reduced or enhanced fitness scores in output samples of all three independent experiments.
		S2.3 Fitness score of WS7d vs F1h.
		S2.4 Fitness score of CS7d vs F1h.
		S2.5 Fitness score of R7d vs F1h.
		S2.6 Fitness score of Z7d vs F1h.

## Sheet: Data S2.1
Data S2.1 Genes invovled in rhizoplane colonization of four plant species. Genes were identified in at least one independent experiment for test plant species.
	ID	Function
common	SF25509_c03990	Ferric iron ABC transporter, permease protein
common	SF25509_c06400	Cytochrome c oxidase polypeptide I (EC 1.9.3.1)
common	SF25509_c06430	Cytochrome oxidase biogenesis protein Cox11-CtaG, copper delivery to Cox1
common	SF25509_c06440	Cytochrome c oxidase polypeptide III (EC 1.9.3.1)
common	SF25509_c09160	Cytochrome c heme lyase subunit CcmF
common	SF25509_c09590	Mll7752 protein
common	SF25509_c10140	Amidophosphoribosyltransferase (EC 2.4.2.14)
common	SF25509_c14920	Protein-L-isoaspartate O-methyltransferase (EC 2.1.1.77)
common	SF25509_c14970	Long-chain fatty acid transporter FadL
common	SF25509_c16520	Anthranilate phosphoribosyltransferase (EC 2.4.2.18)
common	SF25509_c19780	Ubiquinol--cytochrome c reductase, cytochrome B subunit (EC 1.10.2.2)
common	SF25509_c26350	2-isopropylmalate synthase (EC 2.3.3.13)
common	SF25509_c26420	Anthranilate synthase, aminase component (EC 4.1.3.27) / Anthranilate synthase, amidotransferase component (EC 4.1.3.27) @ Para-aminobenzoate synthase, amidotransferase component (EC 2.6.1.85)
common	SF25509_c31690	ABC-type multidrug transport system, ATPase and permease components
common	SF25509_c32220	Glutamate synthase [NADPH] small chain (EC 1.4.1.13)
common	SF25509_c32230	Glutamate synthase [NADPH] large chain (EC 1.4.1.13)
common	SF25509_c36590	hypothetical protein that often co-occurs with aconitase
common	SF25509_c37490	3-isopropylmalate dehydrogenase (EC 1.1.1.85)
common	SF25509_c38160	Tryptophan synthase alpha chain (EC 4.2.1.20)
common	SF25509_b57010	Metal-dependent hydrolases of the beta-lactamase superfamily I
common	SF25509_b57060	ATP-binding component of a ABC transport system (oligopeptide)
common	SF25509_b57070	Oligopeptide ABC transporter, periplasmic oligopeptide-binding protein
common	SF25509_b57080	FIG01075993: hypothetical protein
common	SF25509_b61820	Exopolysaccharide production protein ExoQ
common	SF25509_b61830	Exopolysaccharide production protein ExoF precursor
common	SF25509_c01210	Dihydroorotase (EC 3.5.2.3)
common	SF25509_c05920	Phosphoribosylamine--glycine ligase (EC 6.3.4.13)
common	SF25509_c19900	Membrane lipoprotein lipid attachment site containing protein USSDB6D
common	SF25509_b55040	Putative periplasmic substrate-binding transport protein
common	SF25509_c06390	Cytochrome c oxidase polypeptide II (EC 1.9.3.1)
common	SF25509_c09140	Cytochrome c heme lyase subunit CcmH
common	SF25509_c09610	GTP pyrophosphokinase (EC 2.7.6.5), (p)ppGpp synthetase II / Guanosine-3',5'-bis(diphosphate) 3'-pyrophosphohydrolase (EC 3.1.7.2)
common	SF25509_c10520	HYPOTHETICAL/UNKNOWN SIGNAL PEPTIDE PROTEIN
common	SF25509_c12910	Multimodular transpeptidase-transglycosylase (EC 2.4.1.129) (EC 3.4.-.-)
common	SF25509_c19600	C4-type zinc finger protein, DksA/TraR family
common	SF25509_c41040	Translation elongation factor LepA
common	SF25509_b51080	Transcriptional regulator PhnF
common	SF25509_c11760	Heme A synthase, cytochrome oxidase biogenesis protein Cox15-CtaA
common	SF25509_b61000	D-3-phosphoglycerate dehydrogenase (EC 1.1.1.95)
common	SF25509_c12580	Dihydroorotase (EC 3.5.2.3)
common	SF25509_c15200	Protein-export membrane protein SecD (TC 3.A.5.1.1) / Protein-export membrane protein SecF (TC 3.A.5.1.1)
common	SF25509_c02020	Deoxycytidine triphosphate deaminase (EC 3.5.4.13)
common	SF25509_c23310	Acetolactate synthase large subunit (EC 2.2.1.6)
common	SF25509_c31170	Adenylosuccinate synthetase (EC 6.3.4.4)
common	SF25509_c38150	Tryptophan synthase beta chain (EC 4.2.1.20)
common	SF25509_c02150	Acyl-CoA dehydrogenase (EC 1.3.8.7)
common	SF25509_c04080	Ferric iron ABC transporter, iron-binding protein
common	SF25509_c02570	Capsular polysaccharide biosynthesis fatty acid synthase WcbR
common	SF25509_c04390	hypothetical protein
common	SF25509_c04930	Glutamate--cysteine ligase (EC 6.3.2.2)
common	SF25509_c06410	Cytochrome c oxidase polypeptide I (EC 1.9.3.1)
common	SF25509_c18710	Excinuclease ABC subunit A
common	SF25509_c19770	ubiquinol cytochrome C oxidoreductase, cytochrome C1 subunit
common	SF25509_c20390	Transcriptional regulator, AsnC family
common	SF25509_c38250	Adenosylhomocysteinase (EC 3.3.1.1)
WS.7d	SF25509_c03920	Putrescine ABC transporter putrescine-binding protein PotF (TC 3.A.1.11.2)
WS.7d	SF25509_c04920	FIG00983684: hypothetical protein
WS.7d	SF25509_c04040	Methylmalonate-semialdehyde dehydrogenase (EC 1.2.1.27)
WS.7d	SF25509_c38140	Phosphoribosylanthranilate isomerase (EC 5.3.1.24)
WS.7d	SF25509_c41690	Orotidine 5'-phosphate decarboxylase (EC 4.1.1.23)
WS.7d	SF25509_a46090	Mobile element protein
WS.7d	SF25509_b56310	FIG01075918: hypothetical protein
WS.7d	SF25509_b57030	UDP-glucose dehydrogenase (EC 1.1.1.22)
CS.7d	SF25509_c28350	T1SS secreted agglutinin RTX
CS.7d	SF25509_c31100	FIG00450386: membrane protein
CS.7d	SF25509_b55050	Periplasmic binding protein
CS.7d	SF25509_c04090	Iron-responsive repressor RirA
CS.7d	SF25509_c20660	Excinuclease ABC subunit B
CS.7d	SF25509_c33220	Sarcosine oxidase alpha subunit (EC 1.5.3.1)
CS.7d	SF25509_c37590	IMP cyclohydrolase (EC 3.5.4.10) / Phosphoribosylaminoimidazolecarboxamide formyltransferase (EC 2.1.2.3)
CS.7d	SF25509_c32190	hypothetical protein
R.7d	SF25509_b61350	Serine phosphatase RsbU, regulator of sigma subunit
R.7d	SF25509_c00520	Apolipoprotein N-acyltransferase (EC 2.3.1.-) / Copper homeostasis protein CutE
R.7d	SF25509_c01040	Proline dehydrogenase (EC 1.5.99.8) (Proline oxidase) / Delta-1-pyrroline-5-carboxylate dehydrogenase (EC 1.5.1.12)
R.7d	SF25509_c03090	Signal transduction histidine kinase CheA (EC 2.7.3.-)
R.7d	SF25509_c03220	Flagellar biosynthesis protein FlhB
R.7d	SF25509_c03230	Flagellar motor switch protein FliG
R.7d	SF25509_c03390	Flagellar L-ring protein FlgH
R.7d	SF25509_c03540	Flagellar hook protein FlgE
R.7d	SF25509_c03550	Flagellar hook-associated protein FlgK
R.7d	SF25509_c03640	Flagellar protein FlgJ [peptidoglycan hydrolase] (EC 3.2.1.-)
R.7d	SF25509_c05170	Ferredoxin reductase
R.7d	SF25509_c06760	Chromosome partition protein smc
R.7d	SF25509_c08250	Sulfate adenylyltransferase subunit 2 (EC 2.7.7.4)
R.7d	SF25509_c09120	Sensor histidine kinase
R.7d	SF25509_c09210	Sensor protein basS/pmrB (EC 2.7.3.-)
R.7d	SF25509_c09940	Folate-dependent protein for Fe/S cluster synthesis/repair in oxidative stress
R.7d	SF25509_c10360	FIG004453: protein YceG like
R.7d	SF25509_c11060	FIG00984076: hypothetical protein
R.7d	SF25509_c13020	Translation elongation factor Tu
R.7d	SF25509_c13170	Translation elongation factor Tu
R.7d	SF25509_c14270	Lipoate synthase
R.7d	SF25509_c14350	Nitrogen regulation protein NtrB (EC 2.7.13.3)
R.7d	SF25509_c14360	Nitrogen regulation protein NR(I)
R.7d	SF25509_c14450	Siroheme synthase / Precorrin-2 oxidase (EC 1.3.1.76) / Sirohydrochlorin ferrochelatase (EC 4.99.1.4) / Uroporphyrinogen-III methyltransferase (EC 2.1.1.107)
R.7d	SF25509_c15610	Polyhydroxyalkanoic acid synthase
R.7d	SF25509_c16590	ATP-dependent DNA helicase RecG (EC 3.6.1.-)
R.7d	SF25509_c17910	PaaD-like protein (DUF59) involved in Fe-S cluster assembly
R.7d	SF25509_c17970	Aminomethyltransferase (glycine cleavage system T protein) (EC 2.1.2.10)
R.7d	SF25509_c17980	hypothetical protein
R.7d	SF25509_c18740	DNA gyrase subunit A (EC 5.99.1.3)
R.7d	SF25509_c18790	PUTATIVE LIPOPOLYSACCHARIDE CORE BIOSYNTHESIS GLYCOSYL TRANSFERASE PROTEIN( EC:2.- )
R.7d	SF25509_c20050	Cyclic beta-1,2-glucan modification transmembrane protein
R.7d	SF25509_c20220	Molybdenum cofactor biosynthesis protein MoaA
R.7d	SF25509_c23120	FIG00985370: hypothetical protein
R.7d	SF25509_c24210	5,10-methylenetetrahydrofolate reductase (EC 1.5.1.20)
R.7d	SF25509_c24220	Transcriptional regulator, ArsR family / Methyltransferase fusion
R.7d	SF25509_c25500	Aspartate aminotransferase (EC 2.6.1.1)
R.7d	SF25509_c29050	Myo-inositol 2-dehydrogenase (EC 1.1.1.18)
R.7d	SF25509_c30080	3-hydroxybutyryl-CoA dehydrogenase (EC 1.1.1.157)
R.7d	SF25509_c30240	Biosynthetic Aromatic amino acid aminotransferase beta (EC 2.6.1.57) @ Histidinol-phosphate aminotransferase (EC 2.6.1.9)
R.7d	SF25509_c31830	Phosphoribosylaminoimidazole carboxylase ATPase subunit (EC 4.1.1.21)
R.7d	SF25509_c31920	protein of unknown function DUF882
R.7d	SF25509_c32000	Homospermidine synthase (EC 2.5.1.44)
R.7d	SF25509_c33270	TPR domain protein
R.7d	SF25509_c34340	FIG01074915: hypothetical protein
R.7d	SF25509_c34720	Mannose-6-phosphate isomerase (EC 5.3.1.8)
R.7d	SF25509_c35120	NAD-dependent formate dehydrogenase alpha subunit
R.7d	SF25509_c35510	L-lysine permease
R.7d	SF25509_c36030	Bacterioferritin
R.7d	SF25509_c36550	Cytochrome c-type biogenesis protein CcmC, putative heme lyase for CcmE
R.7d	SF25509_c37100	Pyruvate carboxylase (EC 6.4.1.1)
R.7d	SF25509_c37770	tRNA uridine 5-carboxymethylaminomethyl modification enzyme GidA
R.7d	SF25509_c38460	Mll5001 protein
R.7d	SF25509_c39850	Multimodular transpeptidase-transglycosylase (EC 2.4.1.129) (EC 3.4.-.-)
R.7d	SF25509_c40200	ABC-type antimicrobial peptide transport system, permease component
R.7d	SF25509_a45400	Phytoene synthase (EC 2.5.1.32)
R.7d	SF25509_a45430	Squalene--hopene cyclase (EC 5.4.99.17)
R.7d	SF25509_b59010	Kup system potassium uptake protein
R.7d	SF25509_b61320	FIG00984342: hypothetical protein
R.7d	SF25509_b61340	Small Molecule Metabolism%3B Biosynthesis of cofactors, carriers%3B menaquinone, ubiquinone
R.7d	SF25509_b61370	FIG00983594: hypothetical protein
R.7d	SF25509_b63880	Propionyl-CoA carboxylase biotin-containing subunit (EC 6.4.1.3)
R.7d	SF25509_b63890	Methylmalonyl-CoA mutase (EC 5.4.99.2)
R.7d	SF25509_b64920	Hypothetical protein in cluster with dihydroxyacetone kinase in Rhizobia
R.7d	SF25509_b68220	Biotin carboxylase of acetyl-CoA carboxylase (EC 6.3.4.14)
R.7d	SF25509_c14650	ATP-dependent Clp protease ATP-binding subunit ClpA
R.7d	SF25509_c39230	Lead, cadmium, zinc and mercury transporting ATPase (EC 3.6.3.3) (EC 3.6.3.5)%3B Copper-translocating P-type ATPase (EC 3.6.3.4)
R.7d	SF25509_a44990	Mobile element protein
R.7d	SF25509_b53110	Capsular polysaccharide ABC transporter, ATP-binding protein KpsT
R.7d	SF25509_b63830	3-hydroxyisobutyryl-CoA hydrolase (EC 3.1.2.4)
R.7d	SF25509_c02180	putative transmembrane protein
R.7d	SF25509_c39570	Oligopeptide transport system permease protein OppB (TC 3.A.1.5.1)
R.7d	SF25509_a43170	Mobile element protein
R.7d	SF25509_b47180	Maltose operon transcriptional repressor MalR, LacI family
R.7d	SF25509_b50590	Plasmid replication protein RepA
R.7d	SF25509_b52220	acetyltransferase
R.7d	SF25509_b57150	FIG00984639: hypothetical protein
R.7d	SF25509_c05550	FIG01074200: hypothetical protein
R.7d	SF25509_c09810	DNA recombination and repair protein RecO
R.7d	SF25509_c16860	FIG00985324: hypothetical protein
R.7d	SF25509_c34730	5-methyltetrahydrofolate--homocysteine methyltransferase (EC 2.1.1.13)
R.7d	SF25509_b64970	Dihydroxyacetone kinase, ATP-dependent (EC 2.7.1.29)
Z.7d	SF25509_c14310	Putative oligoketide cyclase/lipid transport protein, similarity with yeast ubiquinone-binding protein YOL008W
Z.7d	SF25509_c16630	ABC transporter, periplasmic substrate-binding protein
Z.7d	SF25509_c33910	Na(+) H(+) antiporter subunit A%3B Na(+) H(+) antiporter subunit B
Z.7d	SF25509_c02090	FIG01075399: hypothetical protein
Z.7d	SF25509_c06550	Diguanylate cyclase/phosphodiesterase domain 2 (EAL)
Z.7d	SF25509_c15630	Aspartate aminotransferase (EC 2.6.1.1)
Z.7d	SF25509_c19630	GTP-binding protein
Z.7d	SF25509_c19980	NAD-dependent malic enzyme (EC 1.1.1.38)
Z.7d	SF25509_a46150	hypothetical protein
Z.7d	SF25509_b48770	Esterase/lipase
Z.7d	SF25509_c00700	RND multidrug efflux transporter%3B Acriflavin resistance protein
Z.7d	SF25509_c00720	Esterase/lipase
Z.7d	SF25509_c02530	Capsular polysaccharide export system protein KpsS
Z.7d	SF25509_c03790	6-phosphogluconolactonase (EC 3.1.1.31), eukaryotic type
Z.7d	SF25509_c14100	cytochrome B561
Z.7d	SF25509_c15080	Ferric iron ABC transporter, ATP-binding protein
Z.7d	SF25509_c33790	Transcriptional regulator, TetR family
Z.7d	SF25509_a44640	Nitrogenase FeMo-cofactor synthesis FeS core scaffold and assembly protein NifB
Z.7d	SF25509_b52890	N-acetylneuraminate synthase (EC 2.5.1.56)
Z.7d	SF25509_c19930	ABC-type transport system involved in resistance to organic solvents, permease component USSDB6A
Z.7d	SF25509_b57680	Guanine deaminase (EC 3.5.4.3)
WS.7d+CS.7d	SF25509_c33240	Sarcosine oxidase beta subunit (EC 1.5.3.1)
WS.7d+R.7d	SF25509_c35660	3-isopropylmalate dehydratase large subunit (EC 4.2.1.33)
WS.7d+R.7d	SF25509_c40490	Prephenate dehydratase (EC 4.2.1.51)
WS.7d+R.7d	SF25509_b67880	Transcriptional regulator, GntR family
WS.7d+R.7d	SF25509_c00730	Transcriptional regulator, LysR family
WS.7d+R.7d	SF25509_c02010	O-acetylhomoserine sulfhydrylase (EC 2.5.1.49) / O-succinylhomoserine sulfhydrylase (EC 2.5.1.48)
WS.7d+R.7d	SF25509_c31160	hypothetical transcription regulator
WS.7d+R.7d	SF25509_b57160	cAMP-binding proteins - catabolite gene activator and regulatory subunit of cAMP-dependent protein kinases
WS.7d+R.7d	SF25509_c17950	Glycine dehydrogenase [decarboxylating] (glycine cleavage system P protein) (EC 1.4.4.2)
WS.7d+Z.7d	SF25509_b57050	FIG01074908: hypothetical protein
WS.7d+CS.7d+R.7d	SF25509_c08240	Sulfate adenylyltransferase subunit 1 (EC 2.7.7.4)
WS.7d+CS.7d+R.7d	SF25509_c14470	Sulfite reductase [NADPH] hemoprotein beta-component (EC 1.8.1.2)
WS.7d+CS.7d+R.7d	SF25509_c14880	Citrate synthase (si) (EC 2.3.3.1)
WS.7d+CS.7d+R.7d	SF25509_c20100	Glutathione reductase (EC 1.8.1.7)
WS.7d+CS.7d+R.7d	SF25509_c30230	Cyclohexadienyl dehydrogenase (EC 1.3.1.12)(EC 1.3.1.43)
WS.7d+CS.7d+R.7d	SF25509_b57090	Dipeptide transport system permease protein DppC (TC 3.A.1.5.2)
WS.7d+CS.7d+R.7d	SF25509_c01280	putative permease transmembrane transport protein
WS.7d+CS.7d+R.7d	SF25509_c10630	Excinuclease ABC subunit C
WS.7d+CS.7d+Z.7d	SF25509_c27780	Multiple polyol-specific dehydrogenase (EC 1.1.1.-)
WS.7d+R.7d+Z.7d	SF25509_c35850	Homoserine O-succinyltransferase (EC 2.3.1.46)
WS.7d+R.7d+Z.7d	SF25509_c02270	Dihydroorotate dehydrogenase (EC 1.3.3.1)
WS.7d+R.7d+Z.7d	SF25509_c10760	Phosphoribosylglycinamide formyltransferase (EC 2.1.2.2)
WS.7d+R.7d+Z.7d	SF25509_c10770	Phosphoribosylformylglycinamidine cyclo-ligase (EC 6.3.3.1)
WS.7d+R.7d+Z.7d	SF25509_c21710	Transcriptional regulator containing an amidase domain and an AraC-type DNA-binding HTH domain
WS.7d+R.7d+Z.7d	SF25509_c08640	Manganese superoxide dismutase (EC 1.15.1.1)
WS.7d+R.7d+Z.7d	SF25509_c19280	Phosphoribosylaminoimidazole-succinocarboxamide synthase (EC 6.3.2.6)
WS.7d+R.7d+Z.7d	SF25509_c01140	Transcriptional regulator FrcR for fructose utilization, ROK family
WS.7d+R.7d+Z.7d	SF25509_c19350	Phosphoribosylformylglycinamidine synthase, synthetase subunit (EC 6.3.5.3)
CS.7d+R.7d	SF25509_c19310	Phosphoribosylformylglycinamidine synthase, glutamine amidotransferase subunit (EC 6.3.5.3)
CS.7d+R.7d	SF25509_c26190	FIG017823: ATPase, MoxR family
CS.7d+R.7d	SF25509_c40870	Cytidylate kinase (EC 2.7.4.25)
CS.7d+R.7d	SF25509_c23590	ATP-dependent DNA helicase UvrD/PcrA
CS.7d+R.7d	SF25509_c25650	Osmolarity sensor protein EnvZ (EC 2.7.3.-)
CS.7d+R.7d	SF25509_c02170	membrane protein, putative
CS.7d+Z.7d	SF25509_c16360	Cytochrome c-type biogenesis protein CcdA (DsbD analog)
CS.7d+Z.7d	SF25509_c39710	Fructokinase (EC 2.7.1.4)
CS.7d+R.7d+Z.7d	SF25509_c09150	Cytochrome c-type biogenesis protein CcmE, heme chaperone
CS.7d+R.7d+Z.7d	SF25509_c19790	Ubiquinol-cytochrome C reductase iron-sulfur subunit (EC 1.10.2.2)
CS.7d+R.7d+Z.7d	SF25509_c22850	Ketol-acid reductoisomerase (EC 1.1.1.86)
CS.7d+R.7d+Z.7d	SF25509_c41820	Glutathione synthetase (EC 6.3.2.3)
CS.7d+R.7d+Z.7d	SF25509_b57640	Xanthine dehydrogenase, molybdenum binding subunit (EC 1.17.1.4)
CS.7d+R.7d+Z.7d	SF25509_b58890	putative serine/threonine protein phosphatase
CS.7d+R.7d+Z.7d	SF25509_c01220	Orotate phosphoribosyltransferase (EC 2.4.2.10)
CS.7d+R.7d+Z.7d	SF25509_c19910	ABC transporter, substrate binding protein
CS.7d+R.7d+Z.7d	SF25509_c36530	Cytochrome c-type biogenesis protein CcmG/DsbE, thiol:disulfide oxidoreductase
CS.7d+R.7d+Z.7d	SF25509_c33010	Dihydroxy-acid dehydratase (EC 4.2.1.9)
CS.7d+R.7d+Z.7d	SF25509_c35480	Dihydrolipoamide dehydrogenase of 2-oxoglutarate dehydrogenase (EC 1.8.1.4)
CS.7d+R.7d+Z.7d	SF25509_c23700	Cytochrome oxidase biogenesis protein Sco1/SenC/PrrC, putative copper metallochaperone
R.7d+Z.7d	SF25509_c01960	Acetylornithine aminotransferase (EC 2.6.1.11)
R.7d+Z.7d	SF25509_c26110	GTP-binding and nucleic acid-binding protein YchF
R.7d+Z.7d	SF25509_c39920	DNA polymerase I (EC 2.7.7.7)
R.7d+Z.7d	SF25509_c03800	Glucose-6-phosphate 1-dehydrogenase (EC 1.1.1.49)
R.7d+Z.7d	SF25509_c04840	Inosine-5'-monophosphate dehydrogenase (EC 1.1.1.205)
R.7d+Z.7d	SF25509_c16530	Peptidyl-prolyl cis-trans isomerase PpiD (EC 5.2.1.8)
R.7d+Z.7d	SF25509_c19920	Methionine ABC transporter ATP-binding protein
R.7d+Z.7d	SF25509_c31580	NADPH-dependent glyceraldehyde-3-phosphate dehydrogenase (EC 1.2.1.13) / NAD-dependent glyceraldehyde-3-phosphate dehydrogenase (EC 1.2.1.12)
R.7d+Z.7d	SF25509_c38210	FIG041266: ATP-dependent nuclease subunit B
R.7d+Z.7d	SF25509_c39640	Phosphoglycerate mutase (EC 5.4.2.1)
R.7d+Z.7d	SF25509_b63240	Transcriptional regulator, LacI family
R.7d+Z.7d	SF25509_b64930	Phosphoenolpyruvate-protein phosphotransferase of PTS system (EC 2.7.3.9)
R.7d+Z.7d	SF25509_c42060	Predicted transcriptional regulator of the myo-inositol catabolic operon
R.7d+Z.7d	SF25509_b57670	conserved hypothetical membrane protein, paralogue of Y20848
R.7d+Z.7d	SF25509_c00480	Phosphate starvation-inducible protein PhoH, predicted ATPase
R.7d+Z.7d	SF25509_c02540	FIG01076147: hypothetical protein
R.7d+Z.7d	SF25509_c12600	Acyl-CoA dehydrogenase (EC 1.3.8.7)
R.7d+Z.7d	SF25509_c23500	FIG00984239: hypothetical protein
R.7d+Z.7d	SF25509_c24110	Pyrophosphate-dependent fructose 6-phosphate-1-kinase (EC 2.7.1.90)
R.7d+Z.7d	SF25509_c26220	FIG003492: Threonine dehydrogenase and related Zn-dependent dehydrogenases
R.7d+Z.7d	SF25509_c31500	FIG006542: Phosphoesterase
R.7d+Z.7d	SF25509_c35180	Aerobic glycerol-3-phosphate dehydrogenase (EC 1.1.5.3)
R.7d+Z.7d	SF25509_c35990	Peptidase M23B precursor
R.7d+Z.7d	SF25509_c39960	Transcription repressor of multidrug efflux pump acrAB operon, TetR (AcrR) family
R.7d+Z.7d	SF25509_b55280	Branched-chain alpha-keto acid dehydrogenase, E1 component, alpha subunit (EC 1.2.4.4) / Branched-chain alpha-keto acid dehydrogenase, E1 component, beta subunit (EC 1.2.4.4)
R.7d+Z.7d	SF25509_b61970	Succinoglycan biosynthesis transport protein exoP

## Sheet: Data S2.2
Data S2.2 Mutations with reduced or enhanced fitness scores in output samples of all three independent experiments.
ID	COG	Function	F7d.1	F7d.2	F7d.3	WS7d.1	WS7d.2	WS7d.3	CS7d.1	CS7d.2	CS7d.3	R7d.1	R7d.2	R7d.3	Z7d.1	Z7d.2	Z7d.3	ID	Average fitness score					Homologs identified as root colonization players in other bacteria-host interactions (protein identity values and corresponding E-values; enhanced colonization in red)
																			F7d	WS7d	CS7d	R7d	Z7d	Sinorhizobium meliloti 2011-alfalfa (Salas et al., 2017)	Pseudomonas simiae WCS417r-Arabidopsis thaliana (Cole et al., 2017)	Pseudomonas sp. WCS365-A. thaliana (Liu et al., 2018)	Pseudomonas aeruginosa PGPR2-maize (Sivakumar et al., 2019)	Azoarcus olearius DQS4T/Herbaspirillum seropedicae SmR1-Setaria viridis (Do Amaral et al., 2020)	Rhizobium leguminosarum 3841-pea (Wheatley et al., 2020)	Agrobacterium tumefaciens c58-tomato (Torres et al., 2022)	Aquitalea magnusonii H3-duckweed (Ishizawa et al., 2022)
SF25509_c41040	J	Translation elongation factor LepA	-0.14	-0.39	-0.4	0.47	-1.23	-0.87	-0.45	-1.09	-1.36	-1.42	-2.25	-1.91	-0.64	-2.04	-1.04	SF25509_c41040	-0.31	-0.543333	-0.966667	-1.86	-1.24
SF25509_c39920	L	DNA polymerase I	-1.33	-2.67	-1.32	-1.52	-2.29	-1.34	-1.12	-1.43	-0.74	-2.4	-3.75	-2.02	-1.37	-2.02	-0.98	SF25509_c39920	-1.77333	-1.71667	-1.09667	-2.72333	-1.45667							80.83%(0)
SF25509_c38160	E	Tryptophan synthase alpha chain	-0.71	-0.23	-0.85	-2.28	-5.68	-4.66	-4.03	-3.57	-3.25	-3.19	-2.94	-3.65	-2.6	-4.24	-5.48	SF25509_c38160	-0.596667	-4.20667	-3.61667	-3.26	-4.10667			58.20%(3e-103)		43.33%(1e-65)	78.68%(1e-152)	79.46%(8e-151)
SF25509_c38150	E	Tryptophan synthase beta chain	-0.94	0.21	-0.96	-3.75	-4.08	-2.3	-4.41	-3.38	-2.68	-6.1	-2.92	-4.71	-2.84	-3.06	-2.54	SF25509_c38150	-0.563333	-3.37667	-3.49	-4.57667	-2.81333		73.4%(0)				94.32%(0)	92.08%(0)	64.29%(0)
SF25509_c37490	CE	3-isopropylmalate dehydrogenase	-1.15	-0.29	-2.18	-2.7	-2.17	-2.86	-2.53	-1	-2.47	-6.63	-1.29	-3.08	-2.61	-1.63	-2.3	SF25509_c37490	-1.20667	-2.57667	-2	-3.66667	-2.18	96.49%(0)	57.26%(4e-143)	57.53%(7e-144)	58.36%(5e-145)			88.92%(0)	51.54%(4e-116)
SF25509_c36590	S	hypothetical protein that often co-occurs with aconitase	-0.52	-0.83	-1.14	-2.37	-3.22	-3.61	-2.06	-2.66	-3.71	-2.46	-1.36	-3.74	-2.5	-2.36	-3.52	SF25509_c36590	-0.83	-3.06667	-2.81	-2.52	-2.79333
SF25509_c35850	E	Homoserine O-succinyltransferase	-1.05	-0.95	-1.06	-2.11	-2.53	-1.95	-1.64	-1.84	-1.27	-4.91	-1.32	-1.7	-1.81	-1.13	-1.81	SF25509_c35850	-1.02	-2.19667	-1.58333	-2.64333	-1.58333	90.23%(0)					82.62(0)	86.18(0)
SF25509_c32230	E	Glutamate synthase [NADPH] large chain	-1.87	-1.5	-2.02	-3.28	-3.73	-3.7	-4.52	-2.9	-3.18	-5.88	-2.27	-3.23	-3.95	-2.75	-3.62	SF25509_c32230	-1.79667	-3.57	-3.53333	-3.79333	-3.44	95.43%(0)	44.18%(0)	43.97%(0)	44.15%(0)
SF25509_c32220	ER	Glutamate synthase [NADPH] small chain	-1.71	-0.8	-0.59	-3.16	-2.35	-4.33	-4.5	-3.12	-2.03	-5.87	-2.07	-2.15	-4.07	-2.38	-2	SF25509_c32220	-1.03333	-3.28	-3.21667	-3.36333	-2.81667	95.67%(0)	37.45%(9e-73)	37.24%(1e-72)	37.53%(3e-76)	54.87%(4e-178)			35.93%(2e-71)
SF25509_c31690	V	ABC-type multidrug transport system, ATPase and permease components	-0.25	-0.34	1.71	-1.42	-3.46	-1.9	-1.81	-3.35	-1.71	-1.3	-2.72	-2.45	-1.31	-2.52	-2.94	SF25509_c31690	0.373333	-2.26	-2.29	-2.15667	-2.25667
SF25509_c31170	F	Adenylosuccinate synthetase	-2.05	-1.91	-2.11	-4.3	-5.23	-2.49	-5.32	-3.53	-2.36	-5	-3.26	-2.25	-3.74	-2.47	-2.54	SF25509_c31170	-2.02333	-4.00667	-3.73667	-3.50333	-2.91667			56.74(3e-153)			91.2%(0)
SF25509_c26420	EH	Anthranilate synthase, aminase component	-0.98	-0.53	-0.85	-3.03	-2.35	-2.28	-2.42	-1.56	-1.67	-4.7	-0.84	-1.51	-2.24	-1.53	-1.24	SF25509_c26420	-0.786667	-2.55333	-1.88333	-2.35	-1.67		34.78%(3e-45)		32.8%(2e-44)		87.52%(0)	85.87%(0)	38.02(1e-34)
SF25509_c26350	E	2-isopropylmalate synthase	-1.32	-0.5	-1.5	-2.89	-2.23	-2.26	-2.54	-1.51	-1.94	-5.83	-1.04	-2.21	-2.22	-1.34	-2.02	SF25509_c26350	-1.10667	-2.46	-1.99667	-3.02667	-1.86	92.62%(0)					88.11%(0)	87.01(0)
SF25509_c26110	J	GTP-binding and nucleic acid-binding protein YchF	-0.39	-0.02	-0.47	-0.62	-0.74	-0.95	-1.16	-1.62	-1.11	-3.11	-2.58	-2.25	-1.78	-3.08	-1.6	SF25509_c26110	-0.293333	-0.77	-1.29667	-2.64667	-2.15333
SF25509_c19900	R	Membrane lipoprotein lipid attachment site containing protein USSDB6D	0.04	-0.63	-0.53	-1.7	-0.48	-0.71	-2.01	-0.65	-0.72	-2.7	-1.31	-2.77	-2.31	-2.06	-2.41	SF25509_c19900	-0.373333	-0.963333	-1.12667	-2.26	-2.26
SF25509_c19780	C	Ubiquinol--cytochrome c reductase, cytochrome B subunit	-1.67	-1.3	-0.78	-2.56	-2.69	-1.93	-2.74	-3.28	-2.3	-3.09	-3.61	-2.77	-2.62	-3.59	-2.59	SF25509_c19780	-1.25	-2.39333	-2.77333	-3.15667	-2.93333
SF25509_c19770	C	ubiquinol cytochrome C oxidoreductase, cytochrome C1 subunit	-1.62	-1.77	-1.3	-2.16	-3.24	-2.43	-2.51	-3.77	-2.95	-4.35	-3.73	-3.91	-2.97	-3.45	-4.33	SF25509_c19770	-1.56333	-2.61	-3.07667	-3.99667	-3.58333
SF25509_c19280	F	Phosphoribosylaminoimidazole-succinocarboxamide synthase	-2.37	-1.06	-1.53	-2.62	-2.36	-1.56	-2.57	-1.48	-1.27	-7.22	-1.5	-2.63	-3.61	-1.99	-2.05	SF25509_c19280	-1.65333	-2.18	-1.77333	-3.78333	-2.55
SF25509_c18710	L	Excinuclease ABC subunit A	-0.7	-0.97	-2.29	-0.86	-1.6	-1.14	-0.86	-1.19	-1.61	-2.42	-1.69	-1.58	-0.8	-1.36	-1.09	SF25509_c18710	-1.32	-1.2	-1.22	-1.89667	-1.08333			38.24%(5e-05)
SF25509_c16520	E	Anthranilate phosphoribosyltransferase	-0.24	-1.67	-1.38	-2.84	-3.15	-3.81	-3.77	-4.62	-3.68	-4.06	-2.53	-4.48	-2.3	-2.49	-5.05	SF25509_c16520	-1.09667	-3.26667	-4.02333	-3.69	-3.28	91.39%(0)	44.08%(3e-80)		44.48%(4e-88)		76.72%(0)	74.63%(0)
SF25509_c14970	I	Long-chain fatty acid transporter FadL	0.52	0.09	0.83	2.58	2.81	1.73	2.02	1.19	1.18	5.62	3.69	3.95	1.93	1.02	1.03	SF25509_c14970	0.48	2.37333	1.46333	4.42	1.32667								26.27%(9e-08)
SF25509_c14920	O	Protein-L-isoaspartate O-methyltransferase	-4.55	-3.31	-2.43	-1.42	-1.72	-1.66	-2.49	-1.76	-1.87	-1.42	-4.15	-3.74	-3.05	-2.61	-3.06	SF25509_c14920	-3.43	-1.6	-2.04	-3.10333	-2.90667					39.55%(2e-39)			37.8%(1e-36)
SF25509_c10140	F	Amidophosphoribosyltransferase	-2.56	-0.78	-1.16	-4.27	-2.86	-2.32	-3.74	-2.71	-2.58	-7	-2.65	-3.5	-4.13	-2.73	-2.82	SF25509_c10140	-1.5	-3.15	-3.01	-4.38333	-3.22667	90.73%(0)			37.68%(1e-73)			85.4%(0)
SF25509_c09590	S	Mll7752 protein	-1.69	-2.51	-1.09	-3.07	-4.04	-1.94	-3.42	-2.55	-1.65	-1.82	-1.77	2.66	-2.51	-1.7	0.8	SF25509_c09590	-1.76333	-3.01667	-2.54	-0.31	-1.13667
SF25509_c09160	CO	Cytochrome c heme lyase subunit CcmF	-0.93	-1.48	-0.82	-2.41	-2.87	-1.86	-2.1	-2.54	-2.17	-3.79	-4.52	-4.27	-3.99	-2.54	-3.29	SF25509_c09160	-1.07667	-2.38	-2.27	-4.19333	-3.27333			59.9%(5e-134)				77.53%(0)
SF25509_c08640	P	Manganese superoxide dismutase	-1.59	-2.14	-1.67	-2.31	-2.66	-2.05	-1.79	-2.53	-1.68	-3.82	-3.54	-5.24	-2.5	-3.53	-2.21	SF25509_c08640	-1.8	-2.34	-2	-4.2	-2.74667
SF25509_c06440	C	Cytochrome c oxidase polypeptide III	-0.6	-0.98	-0.76	-2.26	-2.12	-1.56	-2.32	-2.68	-2.07	-1.37	-3.15	-3.56	-2.91	-3.57	-3.14	SF25509_c06440	-0.78	-1.98	-2.35667	-2.69333	-3.20667
SF25509_c06430	CO	Cytochrome oxidase biogenesis protein Cox11-CtaG, copper delivery to Cox1	-0.89	-1.04	-0.84	-1.73	-3.69	-2.11	-2.52	-2.26	-2.65	-1.97	-3.31	-3.2	-2.59	-5.84	-3.35	SF25509_c06430	-0.923333	-2.51	-2.47667	-2.82667	-3.92667	86.08%(1e-112)
SF25509_c06400	C	Cytochrome c oxidase polypeptide I	-0.89	-1.43	-0.75	-2.05	-2.75	-2.08	-2.82	-3.24	-2.51	-2.14	-3.22	-3.25	-2.57	-3.17	-2.97	SF25509_c06400	-1.02333	-2.29333	-2.85667	-2.87	-2.90333					54.91%(4e-179)/55.91%(0)
SF25509_c06390	C	Cytochrome c oxidase polypeptide II	-0.74	-1.33	-0.88	-1.72	-2.87	-1.82	-2.3	-3.58	-2.19	-1.49	-3.31	-3.89	-2.13	-3.63	-2.5	SF25509_c06390	-0.983333	-2.13667	-2.69	-2.89667	-2.75333		37.13%(4e-47)
SF25509_c04390		hypothetical protein	-0.14	-1.45	-4.54	-4.35	-7.12	-6.02	-5.52	-6.26	-8.31	-4.89	-4.29	-6.75	-2.76	-3.56	-6.71	SF25509_c04390	-2.04333	-5.83	-6.69667	-5.31	-4.34333
SF25509_c04080	P	Ferric iron ABC transporter, iron-binding protein	-0.76	-0.66	-0.81	-3.36	-2.28	-3.11	-3.35	-2.82	-3.2	-2.1	-1.66	-2.79	-3.3	-2.98	-3.77	SF25509_c04080	-0.743333	-2.91667	-3.12333	-2.18333	-3.35
SF25509_c03990	P	Ferric iron ABC transporter, permease protein	-0.9	-0.8	-1.08	-3.3	-1.93	-3.35	-3.23	-3.08	-3.72	-2.39	-1.53	-3.53	-3.26	-2.66	-4.02	SF25509_c03990	-0.926667	-2.86	-3.34333	-2.48333	-3.31333	87.32%(0)
SF25509_c02020	F	Deoxycytidine triphosphate deaminase	-0.79	-0.72	0.63	-2.16	-3.48	-1.21	-2.22	-2.78	-0.46	-3.48	-2.58	-2.04	-2.16	-3.04	-1.45	SF25509_c02020	-0.293333	-2.28333	-1.82	-2.7	-2.21667							84.93(0)
SF25509_c01960	E	Acetylornithine aminotransferase	0.2	0.04	-0.56	-0.16	-0.85	-1.3	-1.6	-1.13	-1.59	-5.19	-1.84	-2.18	-1.09	-1.95	-1	SF25509_c01960	-0.106667	-0.77	-1.44	-3.07	-1.34667
SF25509_b61970	M	Succinoglycan biosynthesis transport protein exoP	-0.09	-0.14	0.08	-1.66	-0.51	-1.22	-1.6	-0.81	-1.7	-0.11	-1.01	-4.66	-2.52	-2.91	-3.06	SF25509_b61970	-0.05	-1.13	-1.37	-1.92667	-2.83							57.35%(0)
SF25509_b61830	M	Exopolysaccharide production protein ExoF precursor	-0.93	-1.55	-1.44	-3.03	-3.85	-4.4	-2.74	-4.82	-4.24	-2.18	-5.04	-3.78	-2.87	-4.78	-4.51	SF25509_b61830	-1.30667	-3.76	-3.93333	-3.66667	-4.05333						36.41%(2e-72)	57.74%(2e-162)
SF25509_b61820	M	Exopolysaccharide production protein ExoQ	-0.34	-0.91	-0.7	-3.16	-3.41	-3.42	-2.05	-4.17	-3.92	-2.24	-5.43	-4.79	-2.72	-7.49	-4.84	SF25509_b61820	-0.65	-3.33	-3.38	-4.15333	-5.01667							61.45%(3e-149)
SF25509_b61350	TK	Serine phosphatase RsbU, regulator of sigma subunit	0.32	-0.1	0.73	0.7	1.06	1.14	0.85	0.4	0.49	3.8	1.62	2.35	1.19	0.2	1.1	SF25509_b61350	0.316667	0.966667	0.58	2.59	0.83
SF25509_b57080	EP	hypothetical protein	-0.24	-0.34	0.32	-2.09	-3.51	-1.95	-0.94	-2.59	-1.48	-2.91	-1.73	-1.4	-1.06	-1.85	-0.76	SF25509_b57080	-0.0866667	-2.51667	-1.67	-2.01333	-1.22333
SF25509_b57070	E	Oligopeptide ABC transporter, periplasmic oligopeptide-binding protein	0.11	-0.25	0.5	-1.36	-3.54	-1.71	-0.79	-2.33	-1.29	-2.77	-1.56	-0.94	-0.7	-1.75	-1.14	SF25509_b57070	0.12	-2.20333	-1.47	-1.75667	-1.19667
SF25509_b57060	O	ATP-binding component of a ABC transport system	0.66	-0.73	0.14	-2	-3.29	-2.09	-0.6	-3.17	-1.59	-2.71	-1.78	-1.58	-0.74	-2.02	-1.73	SF25509_b57060	0.0233333	-2.46	-1.78667	-2.02333	-1.49667
SF25509_b57010	P	Metal-dependent hydrolases of the beta-lactamase superfamily I	-1.64	-1.96	-0.57	-3.52	-3.43	-3.11	-3.38	-3.09	-2.56	-5.1	-2.26	-2.21	-3.78	-2.61	-2.01	SF25509_b57010	-1.39	-3.35333	-3.01	-3.19	-2.8
Salas, M.E., Lozano, M.J., López, J.L., Draghi, W.O., Serrania, J., Torres Tejerizo, G.A., Albicoro, F.J., Nilsson, J.F., Pistorio, M., Del Papa, M.F., et al. (2017). Specificity traits consistent with legume-rhizobia coevolution displayed by Ensifer meliloti rhizosphere colonization. Environ. Microbiol. 19, 3423–3438.
Cole, B.J., Feltcher, M.E., Waters, R.J., Wetmore, K.M., Mucyn, T.S., Ryan, E.M., Wang, G., Ul-Hasan, S., McDonald, M., Yoshikuni, Y., et al. (2017). Genome-wide identification of bacterial plant colonization genes. PLoS Biol. 15, 1–24.
Liu, Z., Beskrovnaya, P., Melnyk, R.A., Hossain, S.S., Khorasani, S., O’sullivan, L.R., Wiesmann, C.L., Bush, J., Richard, J.D., and Haney, C.H. (2018). A genome-wide screen identifies genes in rhizosphere-associated Pseudomonas required to evade plant defenses. MBio 9, 1–17.
Sivakumar, R., Ranjani, J., Vishnu, U.S., Jayashree, S., Lozano, G.L., Miles, J., Broderick, N.A., Guan, C., Gunasekaran, P., Handelsman, J., et al. (2019). Evaluation of inseq to identify genes essential for Pseudomonas aeruginosa PGPR2 corn root colonization. G3 Genes, Genomes, Genet. 9, 651–661.
Do Amaral, F.P., Tuleski, T.R., Pankievicz, V.C.S., Melnyk, R.A., Arkin, A.P., Griffitts, J., Tadra-Sfeir, M.Z., Maltempi de Souza, E., Deutschbauer, A., Monteiro, R.A., et al. (2020). Diverse bacterial genes modulate plant root association by beneficial bacteria. MBio 11, 1–15.
Wheatley, R.M., Ford, B.L., Li, L., Aroney, S.T.N., Knights, H.E., Ledermann, R., East, A.K., Ramachandran, V.K., and Poole, P.S. (2020). Lifestyle adaptations of Rhizobium from rhizosphere to symbiosis. Proc. Natl. Acad. Sci. 117, 23823–23834.
Torres, M., Jiquel, A., Jeanne, E., Naquin, D., Dessaux, Y., and Faure, D. (2021). Agrobacterium tumefaciens fitness genes involved in the colonization of plant tumors and roots. New Phytol. 233, 905-918
Ishizawa, H., Kuroda, M., Inoue, D., and Ike, M. (2022). Genome-wide identification of bacterial colonization and fitness determinants on the floating macrophyte, duckweed. Commun. Biol. 5, 3–5. Ishizawa, H., Kuroda, M., Inoue, D., and Ike, M. (2022). Genome-wide identification of bacterial colonization and fitness determinants on the floating macrophyte, duckweed. Commun. Biol. 5, 3–5. Ishizawa,…

## Sheet: Data S2.3
Data S2.3 Fitness score of WS7d vs F1h.
	ID	function	Fitness score			reads (after ignore TAs occuring at 5% N/C terminus)			reads			p value
			WS7d.1	WS7d.2	WS7d.3	WS7d.1	WS7d.2	WS7d.3	WS7d.1	WS7d.2	WS7d.3	WS7d.1	WS7d.2	WS7d.3
common	SF25509_c03990	Ferric iron ABC transporter, permease protein	-3.3	-1.93	-3.35	62	103	65	83	127	110	0.0002	0.0011	0
common	SF25509_c06400	Cytochrome c oxidase polypeptide I (EC 1.9.3.1)	-2.05	-2.75	-2.08	270	172	149	270	172	149	0	0	0.0002
common	SF25509_c06430	Cytochrome oxidase biogenesis protein Cox11-CtaG, copper delivery to Cox1	-1.73	-3.69	-2.11	26	6	16	26	6	16	0.0046	0	0.0097
common	SF25509_c06440	Cytochrome c oxidase polypeptide III (EC 1.9.3.1)	-2.26	-2.12	-1.56	49	59	48	1118	1411	2035	0.0001	0.0009	0.0039
common	SF25509_c09160	Cytochrome c heme lyase subunit CcmF	-2.41	-2.87	-1.86	18	7	16	30	12	23	0	0	0.001
common	SF25509_c09590	Mll7752 protein	-3.07	-4.04	-1.94	85	509	1003	89	602	1123	0.0008	0	0.0048
common	SF25509_c10140	Amidophosphoribosyltransferase (EC 2.4.2.14)	-4.27	-2.86	-2.32	165	209	409	168	210	418	0	0.0015	0.0034
common	SF25509_c14920	Protein-L-isoaspartate O-methyltransferase (EC 2.1.1.77)	-1.42	-1.72	-1.66	0	30	89	1	33	104	0.0022	0.005	0.0012
common	SF25509_c14970	Long-chain fatty acid transporter FadL	2.58	2.81	1.73	20206	9059	8234	21620	9395	8616	0	0	0.0022
common	SF25509_c16520	Anthranilate phosphoribosyltransferase (EC 2.4.2.18)	-2.84	-3.15	-3.81	32	24	24	32	24	24	0.0036	0.0058	0.0013
common	SF25509_c19780	Ubiquinol--cytochrome c reductase, cytochrome B subunit (EC 1.10.2.2)	-2.56	-2.69	-1.93	120	93	132	122	94	135	0	0	0.0001
common	SF25509_c26350	2-isopropylmalate synthase (EC 2.3.3.13)	-2.89	-2.23	-2.26	433	229	489	586	298	630	0	0	0
common	SF25509_c26420	Anthranilate synthase, aminase component (EC 4.1.3.27) / Anthranilate synthase, amidotransferase component (EC 4.1.3.27) @ Para-aminobenzoate synthase, amidotransferase component (EC 2.6.1.85)	-3.03	-2.35	-2.28	938	840	960	1424	1076	1276	0	0	0
common	SF25509_c31690	ABC-type multidrug transport system, ATPase and permease components	-1.42	-3.46	-1.9	108	12	42	126	12	52	0.0073	0	0.0018
common	SF25509_c32220	Glutamate synthase [NADPH] small chain (EC 1.4.1.13)	-3.16	-2.35	-4.33	9	0	1	125	33	123	0	0	0.0001
common	SF25509_c32230	Glutamate synthase [NADPH] large chain (EC 1.4.1.13)	-3.28	-3.73	-3.7	42	11	12	59	16	16	0	0	0
common	SF25509_c35850	Homoserine O-succinyltransferase (EC 2.3.1.46)	-2.11	-2.53	-1.95	220	81	211	291	96	274	0.0045	0.0043	0.0069
common	SF25509_c36590	hypothetical protein that often co-occurs with aconitase	-2.37	-3.22	-3.61	25	112	23	44	119	38	0.0042	0.001	0.0001
common	SF25509_c37490	3-isopropylmalate dehydrogenase (EC 1.1.1.85)	-2.7	-2.17	-2.86	63	28	51	63	28	51	0.0002	0.0009	0.0028
common	SF25509_c38160	Tryptophan synthase alpha chain (EC 4.2.1.20)	-2.28	-5.68	-4.66	15	1	3	15	1	3	0.0054	0.0001	0.0006
common	SF25509_b57010	Metal-dependent hydrolases of the beta-lactamase superfamily I	-3.52	-3.43	-3.11	132	85	164	139	87	172	0.0006	0.0014	0.0016
common	SF25509_b57060	ATP-binding component of a ABC transport system (oligopeptide)	-2	-3.29	-2.09	471	87	282	851	162	482	0.0008	0.0003	0.0019
common	SF25509_b57070	Oligopeptide ABC transporter, periplasmic oligopeptide-binding protein	-1.36	-3.54	-1.71	1666	142	707	1811	151	758	0.0057	0	0.002
common	SF25509_b57080	FIG01075993: hypothetical protein	-2.09	-3.51	-1.95	640	99	289	699	104	314	0.0039	0	0.001
common	SF25509_b61820	Exopolysaccharide production protein ExoQ	-3.16	-3.41	-3.42	29	20	32	59	34	63	0	0	0
common	SF25509_b61830	Exopolysaccharide production protein ExoF precursor	-3.03	-3.85	-4.4	68	27	25	68	27	25	0	0	0
WS7d.1	SF25509_c01210	Dihydroorotase (EC 3.5.2.3)	-2.41	-2.28	-2.75	3	50	42	3	60	58	0.0028	0.0134	0.0643
WS7d.1	SF25509_c02270	Dihydroorotate dehydrogenase (EC 1.3.3.1)	-1.26	-1.87	-1.87	0	13	12	0	13	12	0.0081	0.0626	0.124
WS7d.1	SF25509_c03920	Putrescine ABC transporter putrescine-binding protein PotF (TC 3.A.1.11.2)	1.13	0.41	0.57	13511	3462	6346	14417	3766	6725	0.0064	0.5058	0.202
WS7d.1	SF25509_c04920	FIG00983684: hypothetical protein	1.39	0.35	0.68	2258	602	1312	3157	1145	2216	0.0098	0.6139	0.2641
WS7d.1	SF25509_c05920	Phosphoribosylamine--glycine ligase (EC 6.3.4.13)	-3.06	-1.91	-1.79	165	113	255	262	193	363	0.0001	0.0273	0.0135
WS7d.1	SF25509_c08240	Sulfate adenylyltransferase subunit 1 (EC 2.7.7.4)	-1.56	-0.65	-0.76	892	486	1402	914	532	1510	0.0092	0.1892	0.243
WS7d.1	SF25509_c10760	Phosphoribosylglycinamide formyltransferase (EC 2.1.2.2)	-3.06	-1.75	-1.03	76	64	198	181	240	400	0.0058	0.0785	0.2495
WS7d.1	SF25509_c10770	Phosphoribosylformylglycinamidine cyclo-ligase (EC 6.3.3.1)	-2.85	-1.72	-0.91	205	245	701	425	1004	1439	0.0016	0.0552	0.1761
WS7d.1	SF25509_c14470	Sulfite reductase [NADPH] hemoprotein beta-component (EC 1.8.1.2)	-2.28	-1.52	-0.92	246	150	497	299	191	598	0.0043	0.0536	0.1526
WS7d.1	SF25509_c19900	Membrane lipoprotein lipid attachment site containing protein USSDB6D	-1.7	-0.48	-0.71	11	186	157	11	200	163	0.0096	0.4033	0.1506
WS7d.1	SF25509_c21710	Transcriptional regulator containing an amidase domain and an AraC-type DNA-binding HTH domain	-2.21	0.85	-0.8	6	149	44	6	149	44	0.0079	0.2932	0.2061
WS7d.1	SF25509_c35660	3-isopropylmalate dehydratase large subunit (EC 4.2.1.33)	-2.72	-2.37	-2.17	434	437	695	489	480	781	0.0093	0.014	0.0253
WS7d.1	SF25509_c40490	Prephenate dehydratase (EC 4.2.1.51)	-3.3	-3.06	-2.22	68	26	112	86	28	142	0.007	0.0324	0.1021
WS7d.1	SF25509_b55040	Putative periplasmic substrate-binding transport protein	2.55	-0.1	1.04	4106	235	672	4692	296	790	0.0013	0.8652	0.0619
WS7d.1	SF25509_b57050	FIG01074908: hypothetical protein	2.84	0.66	0.81	433	223	253	559	256	287	0.004	0.551	0.4509
WS7d.1	SF25509_b67880	Transcriptional regulator, GntR family	-3.8	-4.03	-2.61	51	22	113	100	40	193	0.006	0.0105	0.0191
WS7d.2	SF25509_c00730	Transcriptional regulator, LysR family	2.01	5.13	-0.5	6	1688	10	49	1752	63	0.3323	0	0.4986
WS7d.2	SF25509_c02010	O-acetylhomoserine sulfhydrylase (EC 2.5.1.49) / O-succinylhomoserine sulfhydrylase (EC 2.5.1.48)	-1.99	-2.3	-1.79	363	102	306	483	145	404	0.0475	0.0034	0.0121
WS7d.2	SF25509_c04040	Methylmalonate-semialdehyde dehydrogenase (EC 1.2.1.27)	-0.94	-2.5	-1.32	12487	8237	8846	13727	10494	9967	0.1148	0.0049	0.0654
WS7d.2	SF25509_c06390	Cytochrome c oxidase polypeptide II (EC 1.9.3.1)	-1.72	-2.87	-1.82	167	108	108	205	125	138	0.0239	0.0011	0.0137
WS7d.2	SF25509_c08640	Manganese superoxide dismutase (EC 1.15.1.1)	-2.31	-2.66	-2.05	746	522	685	837	685	943	0.0141	0.0047	0.0266
WS7d.2	SF25509_c09140	Cytochrome c heme lyase subunit CcmH	-1.42	-2.78	-1.49	33	7	24	33	7	24	0.0326	0.0054	0.0775
WS7d.2	SF25509_c09610	GTP pyrophosphokinase (EC 2.7.6.5), (p)ppGpp synthetase II / Guanosine-3',5'-bis(diphosphate) 3'-pyrophosphohydrolase (EC 3.1.7.2)	-0.08	-4.44	-3.45	31	11	16	72	48	70	0.9811	0	0.0906
WS7d.2	SF25509_c10520	HYPOTHETICAL/UNKNOWN SIGNAL PEPTIDE PROTEIN	0.02	4.89	0.43	8386	287792	14597	8405	288082	14620	0.979	0.0005	0.5165
WS7d.2	SF25509_c12910	Multimodular transpeptidase-transglycosylase (EC 2.4.1.129) (EC 3.4.-.-)	-1.4	-4.72	-1.16	20	1	5	109	5	24	0.2857	0.0001	0.3098
WS7d.2	SF25509_c14880	Citrate synthase (si) (EC 2.3.3.1)	-0.48	-4.31	-1.38	5	5	0	5	5	0	0.8699	0.0198	0.0101
WS7d.2	SF25509_c19280	Phosphoribosylaminoimidazole-succinocarboxamide synthase (EC 6.3.2.6)	-2.62	-2.36	-1.56	67	108	178	75	123	223	0.0102	0.0003	0.0303
WS7d.2	SF25509_c19600	C4-type zinc finger protein, DksA/TraR family	-1.96	-3.46	-2.33	12	22	38	1159	1354	1325	0.3521	0.0013	0.0203
WS7d.2	SF25509_c20100	Glutathione reductase (EC 1.8.1.7)	0.16	-1.53	-0.66	2150	124	252	2367	162	299	0.7322	0.0088	0.2385
WS7d.2	SF25509_c30230	Cyclohexadienyl dehydrogenase (EC 1.3.1.12)(EC 1.3.1.43)	-1.99	-5.63	-0.92	49	1	45	209	42	156	0.0286	0.0006	0.2423
WS7d.2	SF25509_c31160	hypothetical transcription regulator	-1.36	-3.53	-0.49	34	2	28	246	49	246	0.0832	0.0007	0.8725
WS7d.2	SF25509_c38140	Phosphoribosylanthranilate isomerase (EC 5.3.1.24)	-2.11	-4.32	-3.45	104	12	37	104	13	37	0.1083	0.0031	0.0277
WS7d.2	SF25509_c41040	Translation elongation factor LepA	0.47	-1.23	-0.87	200	95	158	233	108	191	0.1833	0.0021	0.0323
WS7d.2	SF25509_c41690	Orotidine 5'-phosphate decarboxylase (EC 4.1.1.23)	-1.99	-3.57	-1.36	2	2	9	2	2	9	0.4987	0.0055	0.2832
WS7d.2	SF25509_a46090	Mobile element protein	0.55	-3.21	-0.14	53	1	9	54	2	12	0.6101	0.0049	0.8544
WS7d.2	SF25509_b51080	Transcriptional regulator PhnF	4.59	4.35	4.5	9374	1467	3610	9669	1745	3826	0.0155	0.007	0.0157
WS7d.2	SF25509_b56310	FIG01075918: hypothetical protein	0.67	-1.82	0.85	266	11	60	274	14	63	0.6302	0.0068	0.2888
WS7d.2	SF25509_b57090	Dipeptide transport system permease protein DppC (TC 3.A.1.5.2)	-1.54	-3.86	-1.55	727	65	340	747	71	349	0.0348	0	0.0458
WS7d.2	SF25509_b57160	cAMP-binding proteins - catabolite gene activator and regulatory subunit of cAMP-dependent protein kinases	-1.86	-3.96	-1.17	664	23	173	723	63	223	0.1138	0.0002	0.1331
WS7d.3	SF25509_c11760	Heme A synthase, cytochrome oxidase biogenesis protein Cox15-CtaA	-2.21	-2.52	-3.08	12	6	5	27	11	22	0.0545	0.0225	0.0039
WS7d.3	SF25509_b57030	UDP-glucose dehydrogenase (EC 1.1.1.22)	-2.32	-0.33	3.49	0	9	8	0	9	8	1	0.6066	0.0009
WS7d.3	SF25509_b61000	D-3-phosphoglycerate dehydrogenase (EC 1.1.1.95)	-3.55	-3.41	-3.66	16	6	10	18	9	12	0.0103	0.0686	0.0022
WS7d.3	SF25509_c01140	Transcriptional regulator FrcR for fructose utilization, ROK family	-1.74	-2.07	-1.93	0	10	34	4	12	75	0.0115	0.0128	0.0009
WS7d.3	SF25509_c12580	Dihydroorotase (EC 3.5.2.3)	-1.77	-2.47	-3.26	0	6	8	0	6	8	0.108	0.0331	0.0008
WS7d.3	SF25509_c15200	Protein-export membrane protein SecD (TC 3.A.5.1.1) / Protein-export membrane protein SecF (TC 3.A.5.1.1)	1.59	-0.55	-3.48	3	3	1	7	6	9	0.4096	0.5529	0.0005
WS7d.3	SF25509_c17950	Glycine dehydrogenase [decarboxylating] (glycine cleavage system P protein) (EC 1.4.4.2)	-0.12	-0.46	-1.2	647	566	642	807	590	760	0.7695	0.2883	0.0086
WS7d.1+WS7d.2	SF25509_c02020	Deoxycytidine triphosphate deaminase (EC 3.5.4.13)	-2.16	-3.48	-1.21	48	6	8	59	11	12	0.0056	0.0002	0.1897
WS7d.1+WS7d.2	SF25509_c19350	Phosphoribosylformylglycinamidine synthase, synthetase subunit (EC 6.3.5.3)	-3.21	-1.68	-1.32	144	188	485	216	252	668	0	0.0095	0.019
WS7d.1+WS7d.2	SF25509_c23310	Acetolactate synthase large subunit (EC 2.2.1.6)	-2.54	-1.14	-0.31	6	0	3	6	0	3	0.0031	0.0077	0.7373
WS7d.1+WS7d.2	SF25509_c31170	Adenylosuccinate synthetase (EC 6.3.4.4)	-4.3	-5.23	-2.49	9	2	14	14	2	18	0	0	0.0125
WS7d.1+WS7d.2	SF25509_c33240	Sarcosine oxidase beta subunit (EC 1.5.3.1)	1.95	1.42	-0.69	5341	7775	3031	5391	7822	3101	0.0024	0.0058	0.1565
WS7d.1+WS7d.2	SF25509_c38150	Tryptophan synthase beta chain (EC 4.2.1.20)	-3.75	-4.08	-2.3	7	2	8	9	2	8	0.0038	0.0001	0.0267
WS7d.1+WS7d.3	SF25509_c02150	Acyl-CoA dehydrogenase (EC 1.3.8.7)	-1.61	-1.7	-1.77	752	508	844	835	524	915	0.003	0.0121	0.0062
WS7d.1+WS7d.3	SF25509_c04080	Ferric iron ABC transporter, iron-binding protein	-3.36	-2.28	-3.11	83	99	75	280	110	179	0.0052	0.0167	0.0014
WS7d.2+WS7d.3	SF25509_c01280	putative permease transmembrane transport protein	-1.28	-3.06	-1.94	321	49	117	368	101	176	0.0584	0.0014	0.0035
WS7d.2+WS7d.3	SF25509_c02570	Capsular polysaccharide biosynthesis fatty acid synthase WcbR	-0.14	1.97	1.28	182356	87751	116939	253267	139276	162136	0.6421	0	0
WS7d.2+WS7d.3	SF25509_c04390	hypothetical protein	-4.35	-7.12	-6.02	2	3	15	2	3	15	0.0128	0.0005	0.0004
WS7d.2+WS7d.3	SF25509_c04930	Glutamate--cysteine ligase (EC 6.3.2.2)	-1.2	-3.75	-2.57	169	21	27	554	278	393	0.0623	0.0003	0.0084
WS7d.2+WS7d.3	SF25509_c06410	Cytochrome c oxidase polypeptide I (EC 1.9.3.1)	-1.8	-3.47	-2.31	84	17	24	158	103	70	0.0205	0	0.0089
WS7d.2+WS7d.3	SF25509_c10630	Excinuclease ABC subunit C	-1.37	-2.1	-1.85	201	42	116	266	77	176	0.2002	0.0024	0.0089
WS7d.2+WS7d.3	SF25509_c18710	Excinuclease ABC subunit A	-0.86	-1.6	-1.14	1243	368	929	1309	412	1015	0.1082	0.0005	0.0061
WS7d.2+WS7d.3	SF25509_c19770	ubiquinol cytochrome C oxidoreductase, cytochrome C1 subunit	-2.16	-3.24	-2.43	44	22	38	3422	2056	2982	0.02	0.0002	0.0044
WS7d.2+WS7d.3	SF25509_c20390	Transcriptional regulator, AsnC family	-1.43	-2.53	-2.17	84	43	32	99	52	54	0.0533	0.0091	0.0038
WS7d.2+WS7d.3	SF25509_c27780	Multiple polyol-specific dehydrogenase (EC 1.1.1.-)	-1.51	-3.55	-2.11	15	9	37	108	89	155	0.6138	0	0.0042
WS7d.2+WS7d.3	SF25509_c38250	Adenosylhomocysteinase (EC 3.3.1.1)	-2.54	-3.33	-2.46	522	760	933	665	978	1383	0.0104	0.0001	0.0025
	SF25509_c00010	Chromosomal replication initiator protein DnaA	1	-1	0.43	1	0	1	295	266	450	1	1	1
	SF25509_c00020	hypothetical protein	-0.26	-0.07	1.08	125	50	152	297	54	185	1	1	1
	SF25509_c00030	RNA polymerase sigma-70 factor, ECF subfamily	0.06	0.04	0.43	649	225	466	679	235	505	0.9038	0.968	0.6735
	SF25509_c00040	RNA polymerase sigma-70 factor, ECF subfamily	-0.35	-0.13	0.16	484	203	421	485	203	421	0.7177	0.8273	0.7896
	SF25509_c00050	Probable glutathione S-transferase-related transmembrane protein (EC 2.5.1.18)	0.92	0.29	-0.09	343	45	78	343	45	78	0.7541	0.8497	0.8833
	SF25509_c00060	Glyoxalase family protein	-0.42	0.1	-0.49	228	199	271	228	199	271	0.5576	0.9125	0.5157
	SF25509_c00070	Glutathione S-transferase family protein	-0.79	0.19	-0.4	207	163	200	290	206	269	0.5814	0.8056	0.7067
	SF25509_c00080	hypothetical protein	-0.68	-0.34	-0.03	66	40	78	66	40	78	0.2918	0.4663	1
	SF25509_c00090	Mobile element protein	0.34	-0.13	-0.19	758	252	597	975	290	707	0.5762	0.7729	0.7802
	SF25509_c00100	hypothetical protein	-0.09	0.21	0.24	356	249	386	356	249	386	0.9286	0.7651	0.7245
	SF25509_c00110	Radical SAM family enzyme, similar to coproporphyrinogen III oxidase, oxygen-independent, clustered with nucleoside-triphosphatase RdgB	-0.1	-0.71	0.1	243	104	188	254	113	231	0.8658	0.1929	0.8618
	SF25509_c00120	Nucleoside 5-triphosphatase RdgB (dHAPTP, dITP, XTP-specific) (EC 3.6.1.15)	-1.48	1.24	-1.45	5	59	18	5	59	18	0.2574	0.412	0.2899
	SF25509_c00130	Glyoxalase family protein	0.13	0.48	-0.9	123	83	101	123	83	101	0.8226	0.6543	0.295
	SF25509_c00140	Ribonuclease PH (EC 2.7.7.56)	0.2	0.65	0.9	90	66	126	101	85	161	0.8555	0.4761	0.574
	SF25509_c00150	Heat-inducible transcription repressor HrcA	-0.03	-0.14	-0.5	180	117	216	456	212	439	0.9657	0.8247	0.5681
	SF25509_c00160	Heat shock protein GrpE	0	-1	0	0	0	0	0	0	0	1	0.3365	1
	SF25509_c00170	FAD/FMN-containing dehydrogenases	0.26	0.04	0.58	1157	335	903	1205	336	908	0.6238	0.9573	0.3249
	SF25509_c00180	3-oxoacyl-[acyl-carrier protein] reductase (EC 1.1.1.100)	-0.18	-0.09	-0.55	264	106	238	264	106	238	0.8121	0.8919	0.4205
	SF25509_c00190	PTS system nitrogen-specific IIA component, PtsN	0.13	0.1	0.77	7987	637	2740	7987	637	2740	0.8399	0.9333	0.5713
	SF25509_c00200	Ribosomal subunit interface protein	0.03	-0.08	-0.29	4644	2029	4165	5123	2396	4614	0.9713	0.944	0.7631
	SF25509_c00210	RNA polymerase sigma-54 factor RpoN	-1.27	-0.7	-0.66	478	245	274	478	245	274	0.0328	0.1224	0.1577
	SF25509_c00220	Lipopolysaccharide ABC transporter, ATP-binding protein LptB	0	-1	1.88	0	0	2	206	124	135	1	1	1
	SF25509_c00230	OstA-like protein	0	0	0	0	0	0	0	0	0	1	1	1
	SF25509_c00240	FIG00984261: hypothetical protein	-2.32	0	0	0	0	0	0	0	0	1	1	1
	SF25509_c00250	macromolecule metabolism%3B macromolecule degradation%3B degradation of proteins, peptides, glycopeptides	0.09	0.08	0.41	1538	354	1098	1681	356	1118	0.9013	0.8779	0.6082
	SF25509_c00260	Integration host factor beta subunit	0	-1	0	0	0	0	0	0	0	1	1	1
	SF25509_c00270	Permeases of the major facilitator superfamily	0.59	-0.36	-0.08	508	173	443	508	173	443	0.7941	0.5906	0.7958
	SF25509_c00280	carbon monoxide dehydrogenase G protein	-0.17	0.36	0.52	3015	1726	2564	3027	1729	2590	0.7536	0.765	0.6966
	SF25509_c00290	SAM dependent methyltransferase	0	0	0	0	0	0	0	0	0	1	1	1
	SF25509_c00300	macromolecule metabolism%3B macromolecule synthesis, modification%3B rna synthesis, modification , dna transcription	0	0	-1	0	0	0	0	0	0	1	1	1
	SF25509_c00310	Lipoprotein signal peptidase (EC 3.4.23.36)	0	-1	0	0	0	0	44	17	40	1	1	1
	SF25509_c00320	hypothetical protein	0	0	0	0	0	0	0	0	0	1	1	1
	SF25509_c00330	FIG00985229: hypothetical protein	-0.48	-0.04	-0.15	305	147	333	377	247	469	0.4416	0.942	0.7763
	SF25509_c00340	Putative hemolysin	-0.59	0.07	-0.59	456	257	372	456	257	372	0.429	0.9156	0.3077
	SF25509_c00350	NADP-dependent malic enzyme (EC 1.1.1.40)	0.29	0.45	0.5	9973	2752	5185	10799	2931	5659	0.6319	0.3858	0.3097
	SF25509_c00360	hypothetical protein	0.97	-0.03	1.86	168	19	54	175	22	58	0.5964	1	0.2881
	SF25509_c00370	DNA mismatch repair protein MutS	0.28	0.41	-0.04	2561	1195	1775	2649	1241	1838	0.7986	0.7537	0.9229
	SF25509_c00380	[Protein-PII] uridylyltransferase (EC 2.7.7.59)	0.01	-1	-0.31	1	0	3	1	0	3	1	0.3452	0.7353
	SF25509_c00390	Proposed peptidoglycan lipid II flippase MurJ	0.01	0	-1	1	0	0	1	0	0	1	1	0.3358
	SF25509_c00400	Glyoxalase family protein	-0.13	0.5	-0.37	768	387	665	815	408	697	0.8669	0.797	0.6431
	SF25509_c00410	Tryptophanyl-tRNA synthetase (EC 6.1.1.2)	-1	0	0	0	0	0	88	38	135	1	1	1
	SF25509_c00420	Universal stress protein UspA and related nucleotide-binding proteins	-0.57	-0.1	-0.43	866	626	1079	866	626	1079	0.6068	0.8546	0.7674
	SF25509_c00430	NifU-like protein	0.01	-2.72	0.01	10	2	3	10	2	3	0.8665	0.197	1
	SF25509_c00440	TsaB protein, required for threonylcarbamoyladenosine (t(6)A) formation in tRNA	0.74	-1.91	-1.16	5	0	1	548	61	300	0.3368	0.0296	1
	SF25509_c00450	Ribosomal-protein-S18p-alanine acetyltransferase (EC 2.3.1.-)	-0.19	-0.17	-0.04	215	111	251	363	189	444	0.8293	0.8204	0.9352
	SF25509_c00460	1-acyl-sn-glycerol-3-phosphate acyltransferase (EC 2.3.1.51)	-0.25	-0.34	-0.54	177	58	131	743	293	661	0.7814	0.6166	0.5827
	SF25509_c00470	tRNA-i(6)A37 methylthiotransferase	0.27	-0.3	0.42	1064	269	693	1238	367	847	0.5588	0.5553	0.3213
	SF25509_c00480	Phosphate starvation-inducible protein PhoH, predicted ATPase	0.11	-2.09	-0.78	15	10	13	15	10	13	0.7596	0.0373	0.4246
	SF25509_c00490	Metal-dependent hydrolase YbeY, involved in rRNA and/or ribosome maturation and assembly	0.01	1.09	-0.42	7	4	5	7	4	5	1	1	0.8979
	SF25509_c00500	Magnesium and cobalt efflux protein CorC	0.14	0.73	0.42	4569	1897	2929	4569	1897	2929	0.847	0.4358	0.635
	SF25509_c00510	Mll7752 protein	0.01	-1.16	-0.59	464	227	406	464	227	406	0.9869	0.3255	0.5453
	SF25509_c00520	Apolipoprotein N-acyltransferase (EC 2.3.1.-) / Copper homeostasis protein CutE	-0.52	-0.97	0.06	18	15	31	29	15	31	0.4912	0.1935	0.9005
	SF25509_c00530	Transcriptional regulator	1.36	-0.55	0.44	304	36	154	304	43	162	0.8075	1	0.5024
	SF25509_c00540	S-adenosylmethionine synthetase (EC 2.5.1.6)	-1.58	2.53	-0.16	2	3	2	324	1059	669	0.3617	1	1
	SF25509_c00550	tRNA (guanine46-N7-)-methyltransferase (EC 2.1.1.33)	0.77	-0.21	0.34	4281	1070	3003	4815	1171	3291	0.5298	0.8376	0.7431
	SF25509_c00560	FIG00983952: hypothetical protein	-0.04	0.29	0.81	640	351	840	640	351	840	1	0.6659	0.6593
	SF25509_c00570	Small heat shock protein	0.82	0.02	0.18	2249	660	1909	2839	745	2336	0.4441	0.9781	0.8294
	SF25509_c00580	Inosine-uridine preferring nucleoside hydrolase (EC 3.2.2.1)	0.5	0.15	-0.62	823	271	651	833	279	657	0.6428	0.8917	0.4959
	SF25509_c00590	Mobile element protein	-1.11	0.42	-0.45	353	460	640	421	493	686	0.1669	0.6791	0.5998
	SF25509_c00600	Methyl-accepting chemotaxis protein I (serine chemoreceptor protein)	-0.03	0.01	0.06	925	459	866	951	461	889	0.9605	0.9795	0.8889
	SF25509_c00610	Ribokinase (EC 2.7.1.15)	0.5	0.25	-0.05	258	143	239	258	143	239	0.7667	0.7212	0.9381
	SF25509_c00620	DNA recombination protein RmuC	0.25	-1.42	0.49	52	7	24	52	7	27	0.6998	0.4996	0.7636
	SF25509_c00630	hypothetical protein	1.38	0.37	1.41	135	38	67	148	43	77	1	1	0.6575
	SF25509_c00640	NADPH-dependent FMN reductase	0.77	0	0.32	621	172	252	629	174	261	0.6343	1	0.6848
	SF25509_c00650	Peptide deformylase (EC 3.5.1.88)	-1.73	-1.13	-2.16	3	2	2	3	2	2	0.2236	0.6611	0.0451
	SF25509_c00660	Methionyl-tRNA formyltransferase (EC 2.1.2.9)	-1	1.38	-1.57	0	1	1	0	1	1	0.33	1	0.6651
	SF25509_c00670	tRNA pseudouridine synthase A (EC 4.2.1.70)	0.88	0.24	1.01	459	102	271	547	111	333	0.4622	0.7748	0.2269
	SF25509_c00680	FIG00983692: hypothetical protein	0.24	0.3	0.33	2997	1746	2925	3218	1860	3093	0.535	0.3923	0.3281
	SF25509_c00690	N-succinyl-L,L-diaminopimelate desuccinylase (EC 3.5.1.18)	0	-1.58	-2.32	0	0	0	0	0	0	1	1	1
	SF25509_c00700	RND multidrug efflux transporter%3B Acriflavin resistance protein	-0.07	0.22	-0.09	113	718	160	163	737	177	0.9137	0.7061	0.8521
	SF25509_c00710	RND efflux system, membrane fusion protein CmeA	-0.11	0.37	-0.75	24	330	52	34	660	81	0.913	0.6893	0.4312
	SF25509_c00720	Esterase/lipase	-0.74	1.13	-0.9	53	3396	78	70	3783	102	0.6108	0.3607	0.4181
	SF25509_c00740	FIG003033: Helicase domain protein	0.02	0.01	-0.06	1517	735	1406	2027	879	1760	0.9723	0.9933	0.9318
	SF25509_c00750	protein of unknown function DUF805	-0.8	0.15	0.23	104	108	113	104	108	113	0.6308	0.7999	0.7433
	SF25509_c00760	2,3,4,5-tetrahydropyridine-2,6-dicarboxylate N-succinyltransferase (EC 2.3.1.117)	-0.18	-0.65	0.75	7	2	5	7	2	5	1	1	1
	SF25509_c00770	hypothetical protein	0.62	0.01	0.43	253	76	114	333	105	191	1	1	1
	SF25509_c00780	Decarboxylase family protein	0.37	0.31	0.04	2204	980	2169	2961	1685	3368	0.4938	0.7004	0.9523
	SF25509_c00790	Pyridoxal-5'-phosphate phosphatase (EC 3.1.3.74), Alphaproteobacterial type	-0.16	0.12	-0.26	892	506	1018	965	557	1150	0.7622	0.8199	0.6389
	SF25509_c00800	FIG01074816: hypothetical protein	-1.1	0.26	-0.28	154	157	292	204	165	307	0.1105	0.5656	0.6874
	SF25509_c00810	ADA regulatory protein / Methylated-DNA--protein-cysteine methyltransferase (EC 2.1.1.63)	-0.36	0.25	-0.03	215	168	205	316	225	262	0.5305	0.5819	0.9579
	SF25509_c00820	Probable carboxyvinyl-carboxyphosphonate phosphorylmutase (EC 2.7.8.23)	0.07	0.11	0.47	2271	253	3333	2612	302	3817	0.9387	0.8627	0.6441
	SF25509_c00830	Acetylglutamate kinase (EC 2.7.2.8)	-0.41	-1.58	1.23	3	0	1	70	8	84	1	0.3365	1
	SF25509_c00840	RNA polymerase sigma-70 factor	-0.25	-0.24	-0.18	479	230	425	479	230	425	0.7392	0.754	0.8228
	SF25509_c00850	FIG111991: hypothetical protein	-0.4	-0.06	0.48	503	122	347	503	122	347	0.5812	0.9186	0.6307
	SF25509_c00860	Secreted and surface protein containing fasciclin-like repeats	0.34	0.38	0.08	92	35	73	92	35	73	0.4984	0.5751	0.7924
	SF25509_c00870	Peptide methionine sulfoxide reductase MsrB (EC 1.8.4.12)	-1	0.11	0.34	112	42	96	112	42	96	0.6765	0.8477	0.7679
	SF25509_c00880	FIG01075580: hypothetical protein	0.63	-0.2	-0.11	531	138	281	531	138	281	0.3769	0.7884	0.8872
	SF25509_c00890	GTP-binding protein EngB	-0.99	0	-1	1	0	0	1	0	0	1	1	1
	SF25509_c00900	Inner membrane protein translocase component YidC, long form	-1.42	-1	-1	0	0	0	125	117	154	0.0993	0.3269	1
	SF25509_c00910	Ribonuclease P protein component (EC 3.1.26.5)	0	0	0	0	0	0	0	0	0	1	1	1
	SF25509_c00920	LSU ribosomal protein L34p	0	0	0	0	0	0	0	0	0	1	1	1
	SF25509_c00930	Methyl-accepting chemotaxis protein	-0.07	-0.21	-0.17	258	107	209	344	161	270	0.8982	0.7111	0.7541
	SF25509_c00940	COG0398: uncharacterized membrane protein	-0.76	-0.13	-0.08	195	77	160	285	113	223	0.2952	0.7941	0.895
	SF25509_c00950	Mercuric ion reductase (EC 1.16.1.1)	-0.3	-0.24	-0.44	241	92	167	369	121	237	0.6779	0.6795	0.5799
	SF25509_c00960	Sensor histidine kinase in cluster with mercury reductase	-0.53	0.67	-0.67	317	299	254	342	331	293	0.3608	0.6962	0.1989
	SF25509_c00980	Uncharacterized protein Mlr1045	-0.07	-0.09	-0.35	775	246	538	775	246	538	0.9297	0.9017	0.6159
	SF25509_c00990	hypothetical protein	0.43	0	0.06	298	126	259	303	127	263	0.61	0.9942	0.924
	SF25509_c01000	hypothetical protein	0.64	0.06	-0.05	418	148	233	418	148	233	0.6885	0.6976	1
	SF25509_c01010	NTP pyrophosphohydrolases including oxidative damage repair enzymes	-0.19	-0.27	0.06	381	186	297	381	186	297	0.7939	0.7361	0.9273
	SF25509_c01020	Aldo-keto reductase	0.57	-0.02	-0.69	475	149	257	572	176	312	0.5869	0.9722	0.5568
	SF25509_c01030	FIG000605: protein co-occurring with transport systems (COG1739)	-0.52	-0.79	0.4	41	13	45	74	53	86	0.3389	0.3239	0.6654
	SF25509_c01040	Proline dehydrogenase (EC 1.5.99.8) (Proline oxidase) / Delta-1-pyrroline-5-carboxylate dehydrogenase (EC 1.5.1.12)	0.19	0.14	0.06	255	460	568	267	476	585	0.6092	0.8642	0.9083
	SF25509_c01050	Ferredoxin	0.11	0.16	0.28	260	123	198	260	123	198	0.9096	0.756	0.7412
	SF25509_c01060	3',5'-cyclic-nucleotide phosphodiesterase (EC 3.1.4.17)	-0.41	-0.28	-0.17	711	240	444	741	270	469	0.5369	0.4924	0.6622
	SF25509_c01070	Not a Proline racemase, nor 4-hydroxyproline epimerase [missing catalytic residues]	1.4	-0.58	-0.92	496	63	133	511	75	157	0.3275	0.538	0.6745
	SF25509_c01080	Chromosome (plasmid) partitioning protein ParB	-0.22	-0.09	-0.43	217	126	199	217	126	199	0.8388	0.9057	0.6595
	SF25509_c01090	FIG01074187: hypothetical protein	-1.53	0.21	0.35	42	53	87	343	215	360	0.6722	1	1
	SF25509_c01100	Adenylate cyclase (EC 4.6.1.1)	0.09	-0.02	0.02	548	206	418	633	258	488	0.8998	0.9778	0.9837
	SF25509_c01110	FIG01074319: hypothetical protein	0.88	-0.52	0.06	574	111	385	613	140	470	0.3592	0.5149	0.9377
	SF25509_c01120	Mll8168 protein	0.58	-0.08	-0.64	255	118	184	281	123	197	0.4058	0.9017	0.5945
	SF25509_c01130	Fucose operon fucU protein	-0.17	0.34	0.34	107	79	210	556	558	885	0.8094	0.6681	0.5316
	SF25509_c01150	Fructose ABC transporter, substrate-binding component FrcB	0	0.36	0.19	551	107	315	551	107	315	1	0.6437	0.7999
	SF25509_c01160	hypothetical protein	0.59	-0.32	0.56	21	3	23	34	3	25	1	1	1
	SF25509_c01170	hypothetical protein	0.1	-0.05	0.78	261	97	274	261	97	274	0.8248	0.9136	0.7281
	SF25509_c01180	Fructose ABC transporter, permease component FrcC	-0.27	-0.01	0.01	658	378	535	997	474	690	0.6703	0.9868	0.9879
	SF25509_c01190	Fructose ABC transporter, ATP-binding component FrcA	-0.09	0.5	0.38	364	174	268	364	174	268	0.8979	0.6227	0.5954
	SF25509_c01200	Fructokinase (EC 2.7.1.4)	0.17	0.07	1.12	475	106	335	475	106	335	0.8618	0.946	0.377
	SF25509_c01220	Orotate phosphoribosyltransferase (EC 2.4.2.10)	-3.02	-2.57	-2.77	11	176	116	11	176	116	0.0192	0.0219	0.0111
	SF25509_c01230	Fructokinase (EC 2.7.1.4)	-0.55	-0.65	-0.85	143	86	248	144	116	267	0.48	0.5367	0.572
	SF25509_c01240	hypothetical protein	-0.14	0.12	0.39	644	306	567	644	306	567	0.6475	0.7509	0.4894
	SF25509_c01250	Glucose-6-phosphate isomerase (EC 5.3.1.9)	1.59	-1.32	-1	2	1	0	42	54	150	1	0.2918	0.3234
	SF25509_c01260	Long-chain-fatty-acid--CoA ligase (EC 6.2.1.3)	0.11	0.1	-0.11	456	233	326	463	235	332	0.8486	0.8533	0.7988
	SF25509_c01270	hypothetical protein	0	0	0	0	0	0	11	0	0	1	1	1
	SF25509_c01290	Osmosensitive K+ channel histidine kinase KdpD (EC 2.7.3.-)	-1.28	-0.31	-0.23	468	241	536	572	273	590	0.1394	0.6081	0.679
	SF25509_c01300	CDP-diacylglycerol--glycerol-3-phosphate 3-phosphatidyltransferase (EC 2.7.8.5)	-0.8	-0.47	-0.52	297	132	270	297	132	270	0.6483	0.6019	0.6895
	SF25509_c01310	1-acyl-sn-glycerol-3-phosphate acyltransferase (EC 2.3.1.51)	0.41	-1.27	-0.88	83	38	101	97	59	130	0.86	0.2921	0.5949
	SF25509_c01320	Phosphatidate cytidylyltransferase (EC 2.7.7.41)	-0.18	-0.01	-0.28	450	263	362	487	288	388	0.8095	0.985	0.7409
	SF25509_c01330	transcriptional regulator, XRE family	0.73	-0.05	-0.2	4746	4579	2488	4750	4586	2498	0.7151	0.8589	0.8659
	SF25509_c01340	RelE/StbE replicon stabilization toxin	-0.34	0.3	0.18	1157	1033	1342	1190	1044	1372	0.9103	0.728	0.8954
	SF25509_c01350	hypothetical protein	0	0	0	0	0	0	0	0	0	1	1	1
	SF25509_c01360	Site-specific recombinase, phage integrase family	0.3	0.11	0.09	10135	3128	6736	10165	3156	6769	0.8187	0.8597	0.8973
	SF25509_c01370	hypothetical protein	0.56	-0.55	2.19	19	6	17	19	6	17	0.5943	0.4952	0.4653
	SF25509_c01380	hypothetical protein	1.08	1.26	0.65	21	15	28	21	15	28	0.2	0.6691	0.4717
	SF25509_c01390	Mll0473 protein	-0.64	-0.08	-0.92	81	26	65	81	26	65	0.6685	1	0.3341
	SF25509_c01400	hypothetical protein	0.33	0.48	-1.01	10	7	7	10	8	10	1	1	1
	SF25509_c01410	hypothetical protein	1.01	-0.25	-0.04	918	255	452	1035	316	577	0.2677	0.6402	0.9391
	SF25509_c01420	hypothetical protein	-1.23	0.22	0.04	294	200	364	416	215	393	0.0663	0.5725	0.8981
	SF25509_c01430	Ribonuclease HI (EC 3.1.26.4)	0.28	-0.32	0.1	439	106	301	440	108	302	0.626	0.5362	0.8272
	SF25509_c01440	hypothetical protein	-1.12	-0.17	0.69	16	15	36	97	27	83	1	1	1
	SF25509_c01450	miscellaneous%3B hypothetical/partial homology	-0.39	0.03	-1.05	3239	13071	6990	3239	13071	6990	0.9068	0.9531	0.4373
	SF25509_c01460	hypothetical protein	0	0	0	0	0	0	0	0	0	1	1	1
	SF25509_c01470	FIG00450194: hypothetical protein	0.38	-0.13	0.18	330	87	251	330	87	251	0.689	0.879	0.7933
	SF25509_c01480	Phage terminase, small subunit	-0.22	-0.35	-0.01	149	47	89	222	57	125	0.8907	0.6035	0.9632
	SF25509_c01490	PROBABLE DNA PACKAGING PROTEIN GP2	-0.29	0.08	-0.17	403	243	351	403	243	351	0.586	0.8589	0.7083
	SF25509_c01500	Phage portal protein	0.01	-0.19	0.07	659	232	517	687	285	537	0.9928	0.678	0.8467
	SF25509_c01510	hypothetical protein	0	0	0	0	0	0	16	10	15	1	1	1
	SF25509_c01520	Phage capsid and scaffold	-0.71	0.25	0.08	184	138	195	191	139	200	0.421	0.8157	0.9058
	SF25509_c01530	Phage capsid and scaffold	-0.24	-0.34	-0.27	235	82	192	268	96	210	0.7737	0.6183	0.8259
	SF25509_c01540	hypothetical protein	-0.06	-0.46	0.07	295	59	96	354	78	143	0.7307	0.5944	0.9438
	SF25509_c01550	hypothetical protein	-1.04	0.09	-1.07	15	16	12	15	16	12	1	1	1
	SF25509_c01560	hypothetical protein	0.37	-2.32	-0.74	58	2	28	130	26	76	0.6763	0.2021	0.5926
	SF25509_c01570	Phage protein	0.11	-0.27	-0.18	259	119	202	316	184	281	0.8717	0.7375	0.8406
	SF25509_c01580	hypothetical protein	-0.36	-0.34	-0.2	128	51	92	136	56	103	0.7668	0.7246	0.8018
	SF25509_c01590	hypothetical protein	0.29	-0.44	-0.24	841	292	515	841	292	515	0.5463	0.3629	0.6478
	SF25509_c01600	hypothetical protein	-2.31	0.72	-0.72	20	36	9	20	36	9	1	1	1
	SF25509_c01610	hypothetical protein	0.02	-0.04	-0.01	630	167	354	785	228	474	0.976	0.9383	0.9781
	SF25509_c01620	Flagellar protein FlgJ [peptidoglycan hydrolase] (EC 3.2.1.-)	-0.17	-0.18	-0.13	399	157	320	588	244	466	0.7799	0.7386	0.8277
	SF25509_c01630	hypothetical protein	-0.06	-0.12	-0.05	627	382	554	924	451	766	0.8941	0.7802	0.9139
	SF25509_c01640	hypothetical protein	0.31	-0.19	0.47	805	226	497	813	228	513	0.849	0.7427	0.5264
	SF25509_c01650	hypothetical protein	0.45	-0.37	-0.7	38	14	26	94	37	59	0.6912	0.6025	0.4036
	SF25509_c01660	Phage tail fiber protein	-0.52	-0.12	-0.32	550	423	523	614	442	568	0.5253	0.7652	0.5202
	SF25509_c01670	hypothetical protein	0.33	0	-0.51	25	15	12	50	33	49	0.7722	1	0.5693
	SF25509_c01680	Phage protein	0.18	0.14	-0.15	659	318	589	755	379	629	0.7806	0.8466	0.792
	SF25509_c01690	methyltransferase, homolog	0.64	0.1	1.09	2678	817	1908	2687	851	1956	0.387	0.9061	0.2383
	SF25509_c01700	hypothetical protein	-0.21	0.57	-0.45	353	264	467	724	438	649	0.8876	0.518	0.7484
	SF25509_c01710	hypothetical protein	-0.31	0.25	-0.06	48	23	40	112	54	82	0.6885	0.6272	0.9183
	SF25509_c01720	Phage protein	0.5	0.74	-0.12	158	158	158	218	178	205	0.4489	0.5761	0.8454
	SF25509_c01730	hypothetical protein	-0.79	-1.09	-0.71	66	27	117	66	27	117	0.3438	0.608	0.4611
	SF25509_c01740	hypothetical protein	-0.55	0.02	0.06	81	47	93	81	47	93	0.5778	0.9824	0.9608
	SF25509_c01750	hypothetical protein	-0.38	0.06	-0.15	164	119	165	165	131	166	0.5968	0.9293	0.8337
	SF25509_c01760	Type III restriction-modification system methylation subunit (EC 2.1.1.72)	0.06	0	0.03	1936	803	1274	2152	970	1449	0.8545	0.998	0.9384
	SF25509_c01770	hypothetical protein	0.08	0.3	0.4	193	78	118	218	94	157	0.9041	0.6999	0.7446
	SF25509_c01780	hypothetical protein	0.19	-0.3	-0.3	1425	538	960	1450	545	975	0.7212	0.5429	0.6149
	SF25509_c01790	hypothetical protein	-0.41	0.32	-0.23	199	203	207	259	259	245	0.7452	0.8532	0.8079
	SF25509_c01800	hypothetical protein	-0.48	0.51	0.3	2737	2577	3025	2740	2577	3025	1	0.6579	1
	SF25509_c01810	hypothetical protein	-0.03	-0.2	-0.3	338	131	210	338	131	210	0.9676	0.6362	0.5872
	SF25509_c01820	hypothetical protein	-0.96	-0.01	-0.07	216	174	296	216	174	296	0.6463	0.9919	0.874
	SF25509_c01840	Dioxygenases related to 2-nitropropane dioxygenase	0.33	-0.44	-0.47	515	187	358	515	187	358	0.6213	0.3869	0.5333
	SF25509_c01850	Possible regulatory protein BirS	-1.08	-0.06	0.15	99	76	164	99	76	164	0.3392	1	1
	SF25509_c01860	UDP-galactose-lipid carrier transferase (EC 2.-.-.-)	0.39	0	0.5	1561	482	970	1561	482	970	0.4212	0.9997	0.3138
	SF25509_c01870	Phosphate regulon sensor protein PhoR (SphS) (EC 2.7.13.3)	-0.24	0.02	-0.71	413	206	354	413	212	361	0.742	0.97	0.5769
	SF25509_c01880	Phosphate ABC transporter, periplasmic phosphate-binding protein PstS (TC 3.A.1.7.1)	-0.18	-0.82	-0.62	30880	13790	10686	39267	15993	12555	0.8119	0.4376	0.4896
	SF25509_c01890	Phosphate transport system permease protein PstC (TC 3.A.1.7.1)	-0.59	-0.93	-0.78	38149	19089	13903	44650	21994	16298	0.3644	0.2606	0.2988
	SF25509_c01900	Phosphate transport system permease protein PstA (TC 3.A.1.7.1)	-0.42	-0.99	-0.53	17439	4492	5454	18970	4577	5777	0.5057	0.1801	0.5304
	SF25509_c01910	Phosphate transport ATP-binding protein PstB (TC 3.A.1.7.1)	0.33	-0.55	0.47	3448	462	1200	3775	3746	2569	0.6855	0.3932	0.592
	SF25509_c01920	Phosphate transport system regulatory protein PhoU	-1.34	-1.43	-2.28	11	17	13	11	18	13	0.5055	0.4526	0.3964
	SF25509_c01930	Phosphate regulon transcriptional regulatory protein PhoB (SphR)	0.35	-0.36	-0.04	1476	446	834	1739	550	991	0.6531	0.725	0.9602
	SF25509_c01940	GcrA cell cycle regulator	0.17	-1.42	0.65	305	69	125	305	69	125	1	1	1
	SF25509_c01950	hypothetical protein	0.69	-0.65	-1.34	8	2	5	8	2	5	1	1	1
	SF25509_c01960	Acetylornithine aminotransferase (EC 2.6.1.11)	-0.16	-0.85	-1.3	135	171	128	146	186	140	0.7978	0.2092	0.055
	SF25509_c01970	Ornithine carbamoyltransferase (EC 2.1.3.3)	0	0	0	0	0	0	0	0	0	1	1	1
	SF25509_c01980	Chaperone protein Hsp33	0.41	0.47	0.23	3382	1410	3228	3685	1642	3602	0.6509	0.6166	0.7624
	SF25509_c01990	ApaG protein	-0.15	0.45	0.61	1084	518	1131	1589	850	1748	0.8347	0.4752	0.3997
	SF25509_c02000	Putative phosphatidylglycerophosphate synthase	0.36	-0.04	0.42	323	108	187	323	108	187	0.7131	0.95	0.4488
	SF25509_c02040	ABC transporter, periplasmic amino acid-binding protein	0.46	0.34	0.08	52	30	58	96	90	107	0.6942	0.7418	0.9444
	SF25509_c02050	FIG00450271: hypothetical protein	0.38	-0.18	0.61	344	89	317	471	103	407	0.6305	0.854	0.4538
	SF25509_c02060	SUCCINOGLYCAN BIOSYNTHESIS PROTEIN EXOI	0.84	0.01	0	73	17	35	144	33	71	0.4055	1	1
	SF25509_c02070	Phage repressor	0.55	-0.27	-0.06	99	28	49	201	100	132	0.3448	0.899	0.9013
	SF25509_c02080	Transcriptional regulator, HxlR family	0	0.3	-0.16	4088	2136	2465	4088	2136	2465	0.928	0.7917	0.6656
	SF25509_c02090	FIG01075399: hypothetical protein	1.2	-0.83	0.12	94	18	51	94	18	51	0.3448	0.5132	0.8972
	SF25509_c02100	Transporter, LysE family	-0.57	0.18	-0.46	59	56	59	59	56	59	1	0.9012	0.632
	SF25509_c02110	hypothetical protein	0.08	-0.47	0.03	248	61	121	248	61	121	0.8669	0.607	0.8661
	SF25509_c02120	hypothetical protein	-0.58	2.07	1.43	2	2	6	125	34	88	1	1	1
	SF25509_c02130	Enoyl-CoA hydratase [isoleucine degradation] (EC 4.2.1.17) / 3-hydroxyacyl-CoA dehydrogenase (EC 1.1.1.35) / 3-hydroxybutyryl-CoA epimerase (EC 5.1.2.3)	-0.75	-1.11	-0.45	1040	405	962	1321	544	1171	0.2619	0.0501	0.3412
	SF25509_c02140	3-ketoacyl-CoA thiolase (EC 2.3.1.16) @ Acetyl-CoA acetyltransferase (EC 2.3.1.9)	-1.28	-1.1	-0.74	461	136	478	475	156	509	0.0234	0.069	0.4533
	SF25509_c02160	TPR repeat, SEL1 subfamily	-0.44	-0.21	-0.32	648	464	955	687	508	1035	0.3829	0.7384	0.5595
	SF25509_c02170	membrane protein, putative	-0.15	-1.11	-0.83	125	59	149	159	69	190	0.7662	0.1143	0.0471
	SF25509_c02180	putative transmembrane protein	-0.31	-1.14	-1.47	74	23	53	74	23	53	0.7304	0.2326	0.0986
	SF25509_c02190	Transcriptional regulator, AsnC family	0.39	-0.11	0.78	717	181	719	898	214	797	0.5899	0.8556	0.2319
	SF25509_c02200	FIG006285: ICC-like protein phosphoesterase	-0.51	-0.14	0.36	231	140	236	460	283	477	0.6582	0.6648	0.6749
	SF25509_c02210	FIG003033: Helicase domain protein	0.12	-0.12	-0.12	1396	560	1236	1416	600	1266	0.7899	0.8018	0.7585
	SF25509_c02220	Transporter	-0.26	0.18	0.17	549	449	703	642	484	784	0.7215	0.7963	0.7794
	SF25509_c02230	SAM-dependent methyltransferases	0.18	-0.25	0.15	1227	321	775	1459	357	877	0.8668	0.6841	0.812
	SF25509_c02240	FIG00450046: hypothetical protein	0.28	0.63	0.48	5660	4395	5045	5848	4611	5523	0.8018	0.6962	0.5978
	SF25509_c02250	FIG00985384: hypothetical protein	-0.64	0.32	0.05	329	210	456	329	210	456	0.4674	0.8551	0.9255
	SF25509_c02260	DNA-damage-inducible protein F	0.04	-0.12	-0.09	1294	637	920	1433	716	1038	0.9497	0.8953	0.9122
	SF25509_c02280	FIG005495: hypothetical protein	-4.45	-1.59	-1.74	1	10	16	24	80	122	0.0259	0.14	0.0605
	SF25509_c02290	FIG00450254: hypothetical protein	-0.28	2	0.63	23	20	31	23	20	31	0.7949	0.1016	0.3998
	SF25509_c02300	Transcriptional regulator, LuxR family	-0.39	-0.28	-0.62	50	48	32	62	49	49	0.5267	0.7488	0.6321
	SF25509_c02310	hypothetical protein	-1.99	-1.58	-0.71	5	0	5	5	0	5	1	1	1
	SF25509_c02320	Na+/proline symporter / Sensor histidine kinase PrlS	-0.35	-0.91	-0.32	2006	551	1376	2256	689	1574	0.4063	0.0357	0.4591
	SF25509_c02330	Large-conductance mechanosensitive channel	-0.38	0.3	0.31	87	47	60	87	47	60	0.8008	0.7673	0.6912
	SF25509_c02340	Aspartate aminotransferase (EC 2.6.1.1)	0.02	0.03	-0.03	1436	636	1214	1439	677	1248	0.9482	0.9333	0.9326
	SF25509_c02350	UDP-glucose 4-epimerase (EC 5.1.3.2)	0.03	0.12	0.05	511	246	346	724	289	492	0.9645	0.8445	0.9325
	SF25509_c02360	Isochorismate pyruvate-lyase (EC 4.-.-.-)	-0.02	0.37	0.2	244	234	432	306	244	457	0.8679	0.7203	0.8807
	SF25509_c02370	hypothetical protein	-1.45	0.02	-1.35	16	19	19	27	19	30	1	1	1
	SF25509_c02380	putative Cytochrome bd2, subunit II	-0.99	0.37	-0.23	11	121	130	21	131	145	0.0763	0.6051	0.5749
	SF25509_c02390	putative Cytochrome bd2, subunit I	0.01	0.51	-0.01	31	184	192	33	192	203	0.9322	0.4655	0.9751
	SF25509_c02400	hypothetical protein	-2.31	0.04	-0.57	0	10	9	0	10	9	0.3366	1	0.9023
	SF25509_c02410	N-acetyl-L,L-diaminopimelate deacetylase (EC 3.5.1.47)	-0.05	-0.3	0.06	378	157	312	390	181	338	0.9305	0.6736	0.919
	SF25509_c02420	ABC transporter, permease protein	0.08	-0.64	-0.75	346	118	226	347	118	230	0.8936	0.1478	0.1874
	SF25509_c02430	Histidine ABC transporter, permease protein HisQ (TC 3.A.1.3.1)	-0.05	0.15	-0.37	560	306	414	560	306	414	0.9237	0.8155	0.4839
	SF25509_c02440	Nucleoside ABC transporter, permease protein 1	-0.26	-0.29	-0.74	353	172	205	431	214	251	0.6324	0.7475	0.3137
	SF25509_c02450	Arginine/ornithine ABC transporter, ATP-binding protein AotP	-0.18	0.44	-0.39	29	17	29	29	17	29	0.7909	1	0.9
	SF25509_c02460	Transcriptional regulator, TetR family	0.47	0.89	0.05	692	195	275	973	353	510	0.6029	0.1776	0.9257
	SF25509_c02470	Aspartate aminotransferase (EC 2.6.1.1)	-0.32	-0.07	-0.47	551	343	578	751	425	701	0.6549	0.9148	0.51
	SF25509_c02480	Acetolactate synthase large subunit (EC 2.2.1.6)	-0.12	-0.32	-0.36	389	156	393	389	156	393	0.8275	0.554	0.5192
	SF25509_c02490	HYPOTHETICAL TRANSMEMBRANE PROTEIN	0	0	0	0	0	0	0	0	0	1	1	1
	SF25509_c02500	Protein-export membrane protein SecD (TC 3.A.5.1.1) / Protein-export membrane protein SecF (TC 3.A.5.1.1)	-1.58	-1	0	1	0	0	279	704	442	0.7041	1	1
	SF25509_c02510	conserved hypothetical protein	0.92	0.5	0.49	3863	2394	3600	3863	2394	3600	0.426	0.6598	0.6957
	SF25509_c02520	Arabinose 5-phosphate isomerase (EC 5.3.1.13)	0	0	0	0	0	0	0	0	0	1	1	1
	SF25509_c02530	Capsular polysaccharide export system protein KpsS	-0.69	0.74	1.02	5520	3516	3797	5520	3516	3797	0.1332	0.1539	0.0475
	SF25509_c02540	FIG01076147: hypothetical protein	-0.53	1.03	1.08	6215	4935	6468	6605	5231	6810	0.2333	0.0381	0.013
	SF25509_c02550	Oxidoreductase, short-chain dehydrogenase/reductase family (EC 1.1.1.-)	-0.98	0.75	0.67	1395	1666	1822	1398	1666	1825	0.2174	0.3235	0.3146
	SF25509_c02560	8-amino-7-oxononanoate synthase (EC 2.3.1.47)	-0.56	1.92	1.07	51299	36512	43841	52269	36581	44275	0.4361	0.0549	0.1478
	SF25509_c02580	hypothetical protein	-0.23	2.32	0.72	0	0	0	9292	1748	3436	1	1	1
	SF25509_c02590	hypothetical protein	-0.25	-0.16	-0.4	106	50	62	126	50	67	0.969	0.7395	0.4902
	SF25509_c02600	Capsular polysaccharide biosynthesis/export periplasmic protein WcbA%3B Capsular polysaccharide export system protein KpsC	-0.43	0.66	0.35	247	74	71	406	87	117	0.4762	0.2391	0.7527
	SF25509_c02610	hypothetical protein	1.22	-0.55	-0.45	160	18	60	160	18	60	0.6042	0.5916	0.7659
	SF25509_c02620	Nicotinamidase (EC 3.5.1.19)	1.46	-0.34	0.26	585	59	281	598	65	306	0.3327	0.6358	0.8029
	SF25509_c02630	Nicotinate phosphoribosyltransferase (EC 2.4.2.11)	0.6	0.1	0.04	719	192	502	1225	323	824	0.4439	0.929	0.9612
	SF25509_c02640	hypothetical protein	0.27	0.41	2.65	66	15	28	66	15	28	1	1	1
	SF25509_c02650	HYPOTHETICAL UNKNOWN TRANSMEMBRANE PROTEIN	-1.61	-0.83	0.28	38	13	38	39	14	39	0.4061	0.7063	0.6075
	SF25509_c02660	hypothetical protein	0.39	0.3	-0.51	64	20	36	100	24	42	0.7856	0.7809	0.5107
	SF25509_c02670	Multimodular transpeptidase-transglycosylase (EC 2.4.1.129) (EC 3.4.-.-)	-0.36	-0.37	-0.02	617	270	655	912	331	814	0.4225	0.3505	0.9526
	SF25509_c02680	hypothetical protein	0.01	-0.32	-0.07	32	61	51	32	61	51	1	0.8017	0.8988
	SF25509_c02690	hypothetical protein	1.38	-0.43	0.92	218	41	111	218	41	111	0.6709	0.6656	0.6652
	SF25509_c02700	putative transmembrane protein	0.11	0.03	0.01	646	269	551	660	287	574	0.8485	0.9611	0.9863
	SF25509_c02720	miscellaneous%3B hypothetical/partial homology	0	0	0	0	0	0	114	7	40	1	1	1
	SF25509_c02730	UDP-N-acetylglucosamine 1-carboxyvinyltransferase (EC 2.5.1.7)	-0.16	1.68	-0.79	8	2	3	8	2	3	1	1	0.5095
	SF25509_c02740	FIG00450379: hypothetical protein	-0.93	-0.37	0.68	195	99	287	195	99	287	1	1	1
	SF25509_c02750	Histidinol dehydrogenase (EC 1.1.1.23)	-0.35	-1.44	-1.61	7	3	9	7	3	9	0.8009	0.5174	0.6965
	SF25509_c02760	FIG00450475: hypothetical protein	-0.46	-0.72	0.33	66	54	144	70	69	173	0.6435	0.4507	0.7441
	SF25509_c02770	Arsenate reductase (EC 1.20.4.1)	-0.58	-0.21	-0.84	841	375	776	841	375	776	0.7075	0.7682	0.6295
	SF25509_c02780	Translation initiation factor 1	0	0	0	0	0	0	562	802	969	1	1	1
	SF25509_c02790	Septum formation protein Maf	-0.45	0.76	0.55	479	1319	1381	794	2128	1901	0.612	0.4604	0.5426
	SF25509_c02800	FIG00985035: hypothetical protein	0.15	-0.61	0.5	362	75	279	365	82	296	1	0.6724	0.6644
	SF25509_c02820	hypothetical protein	0.33	-0.32	0.43	5	1	4	5	4	7	1	1	1
	SF25509_c02830	Dihydrofolate reductase (EC 1.5.1.3)	0.06	0	0.17	478	191	315	628	260	462	0.9232	0.9987	0.757
	SF25509_c02840	Lactoylglutathione lyase and related lyases	0.24	-0.1	-0.1	307	105	209	310	105	210	0.7358	0.8726	0.8855
	SF25509_c02850	Transcriptional regulator, LysR family	-0.35	-0.06	-0.04	444	220	470	444	220	470	0.642	0.9338	0.9474
	SF25509_c02860	4-carboxymuconolactone decarboxylase (EC 4.1.1.44)	0.51	-0.32	0.12	478	91	194	492	96	202	0.5511	0.628	0.8023
	SF25509_c02870	Flagellar hook-length control protein FliK	0.15	-0.02	0.52	461	92	326	623	171	424	0.684	0.9659	0.2044
	SF25509_c02880	TPR domain protein, putative component of TonB system	-0.27	-0.44	-0.15	1241	438	925	1399	555	1156	0.6602	0.5315	0.7787
	SF25509_c02890	hypothetical protein	-0.28	-0.38	-0.08	691	262	514	745	301	570	0.6008	0.5154	0.8932
	SF25509_c02900	UDP-galactopyranose mutase (EC 5.4.99.9)	0	-0.78	0	1180	392	850	1197	410	864	0.9966	0.0849	0.9934
	SF25509_c02910	Flagellar hook-length control protein FliK	-0.23	0.05	0.41	1150	468	915	1773	709	1365	0.5181	0.8899	0.2255
	SF25509_c02920	Transcriptional regulator containing an amidase domain and an AraC-type DNA-binding HTH domain	0.1	-0.15	-0.11	450	155	275	450	155	275	0.8756	0.7231	0.7928
	SF25509_c02930	tRNA proofreading protein STM4549	-0.33	-0.32	-1.37	106	66	106	106	66	106	0.7166	0.6419	0.2515
	SF25509_c02940	HYPOTHETICAL UNKNOWN PROTEIN	1.48	-0.9	-0.28	358	48	122	358	48	122	0.2285	0.6643	0.8002
	SF25509_c02950	transglycosylase associated gene	1.73	-0.37	0.27	119	42	103	119	42	103	0.6079	0.6778	0.5077
	SF25509_c02960	L-rhamnose isomerase (EC 5.3.1.14)	-0.01	-0.07	0.31	769	284	608	945	321	700	0.9901	0.9294	0.639
	SF25509_c02970	Predicted rhamnulose-1-phosphate aldolase (EC 4.1.2.19) / Predicted lactaldehyde dehydrogenase (EC 1.2.1.22)	0	-0.29	-0.46	1213	412	699	1356	423	743	0.9968	0.5083	0.3315
	SF25509_c02980	Transcriptional regulator of rhamnose utilization, DeoR family	0.11	0.13	0.21	4341	2988	2886	4341	2988	2886	0.743	0.8397	0.8584
	SF25509_c02990	Predicted L-rhamnose ABC transporter, substrate-binding component	-0.16	-0.84	-1.26	502	146	247	617	206	330	0.8062	0.6294	0.3217
	SF25509_c03000	Predicted L-rhamnose ABC transporter, ATP-binding component	-0.44	0.29	-0.15	275	185	285	302	199	320	0.3856	0.6338	0.8007
	SF25509_c03010	Predicted L-rhamnose ABC transporter, transmembrane component 2	-0.51	-0.38	-0.48	207	131	188	207	131	188	0.4267	0.6647	0.4148
	SF25509_c03020	Predicted L-rhamnose ABC transporter, transmembrane component 1	-0.6	0.18	0.16	200	88	177	200	88	177	0.5327	0.8358	0.8623
	SF25509_c03030	L-rhamnose mutarotase	1.1	0.06	0.43	228	45	58	228	45	59	0.2986	1	0.6981
	SF25509_c03040	Rhamnulokinase RhaK in alpha-proteobacteria (EC 2.7.1.5)	-0.25	0.18	-0.09	488	533	527	642	557	601	0.634	0.7289	0.8862
	SF25509_c03050	hypothetical protein	-1.98	0.22	-0.4	31	57	48	59	67	65	0.6027	0.804	0.8894
	SF25509_c03060	Methyl-accepting chemotaxis protein	0.13	-0.28	-0.03	186	63	88	237	104	141	0.9219	0.6319	0.9267
	SF25509_c03070	CheX protein	-1	-1.58	1.43	0	0	2	0	0	2	1	1	1
	SF25509_c03080	Chemotaxis regulator - transmits chemoreceptor signals to flagelllar motor components CheY	2.01	-2	-0.83	4	0	5	12	3	16	0.3388	1	1
	SF25509_c03090	Signal transduction histidine kinase CheA (EC 2.7.3.-)	-0.63	-0.23	-0.81	236	102	248	290	155	306	0.3491	0.7983	0.4337
	SF25509_c03100	Positive regulator of CheA protein activity (CheW)	0.06	-0.49	-0.82	347	141	286	406	158	314	0.9238	0.6456	0.6532
	SF25509_c03110	Chemotaxis protein methyltransferase CheR (EC 2.1.1.80)	-0.65	-0.48	-0.26	392	165	363	411	166	377	0.4005	0.5478	0.6714
	SF25509_c03120	Chemotaxis response regulator protein-glutamate methylesterase CheB (EC 3.1.1.61)	-1.75	-0.89	-1.08	68	24	57	199	49	142	0.3936	0.6031	0.7014
	SF25509_c03130	Chemotaxis regulator - transmits chemoreceptor signals to flagelllar motor components CheY	-0.99	0.68	-0.83	2	1	5	2	1	5	1	1	0.6747
	SF25509_c03140	Chemotaxis protein CheD	0.98	-0.84	-0.55	98	29	63	98	29	63	0.1052	0.3308	0.7023
	SF25509_c03150	FIG00983930: hypothetical protein	0.25	-0.61	-0.03	250	66	147	250	66	147	0.8186	0.3591	0.9557
	SF25509_c03160	hypothetical protein	-1.49	0.62	1.7	22	27	29	22	27	29	0.5079	0.5997	0.1
	SF25509_c03170	Flagellar M-ring protein FliF	-0.09	-0.21	0.22	716	211	552	893	269	728	0.8563	0.7477	0.6781
	SF25509_c03180	hypothetical protein	0.95	0.18	-0.44	169	95	112	169	95	112	1	0.7685	0.7
	SF25509_c03190	putative GerE/LuxR family transcriptional regulator	-0.34	-0.09	0.43	693	348	611	771	359	661	0.6573	0.8816	0.6059
	SF25509_c03200	FIG00792295: hypothetical protein	-1.14	-0.08	-0.21	497	237	468	893	354	652	0.1935	0.8877	0.6973
	SF25509_c03210	(U95165) OrfY	-0.18	0.22	0.71	913	210	633	913	210	633	0.7734	0.7142	0.1534
	SF25509_c03220	Flagellar biosynthesis protein FlhB	-0.33	-0.38	-0.32	881	282	472	904	286	487	0.4637	0.5867	0.5517
	SF25509_c03230	Flagellar motor switch protein FliG	-0.55	-0.19	-0.36	366	139	359	410	178	392	0.3521	0.8092	0.6134
	SF25509_c03240	Flagellar motor switch protein FliN	-1.07	-0.78	-0.7	54	19	57	108	35	120	0.6015	0.3407	0.7022
	SF25509_c03250	Flagellar motor switch protein FliM	-0.68	-0.52	-0.15	356	118	309	373	122	325	0.5016	0.5472	0.8016
	SF25509_c03260	Flagellar motor rotation protein MotA	-0.28	-0.72	-0.49	490	224	388	490	224	388	0.6911	0.5522	0.4398
	SF25509_c03270	hypothetical protein	0.43	-0.78	-0.16	217	34	104	221	41	110	0.9119	0.5457	0.9649
	SF25509_c03280	Flagellar basal-body rod protein FlgF	0.03	-0.87	-0.27	505	125	412	760	187	570	0.961	0.1249	0.6348
	SF25509_c03290	Flagellar basal-body rod protein FlgF	-0.44	-0.36	-0.18	440	139	315	457	177	371	0.7005	0.7451	0.8304
	SF25509_c03300	Flagellum-specific ATP synthase FliI	-0.05	-0.73	-0.08	373	69	239	387	74	250	0.9454	0.2523	0.8903
	SF25509_c03310	FIG01075524: hypothetical protein	-0.45	-0.35	-1.47	145	51	122	249	92	202	0.7983	0.7144	0.7686
	SF25509_c03320	Flagellar basal-body rod protein FlgB	0.22	-0.22	-0.42	108	57	92	135	65	112	0.9208	0.8808	0.4348
	SF25509_c03330	Flagellar basal-body rod protein FlgC	-0.6	-0.29	-0.18	61	24	73	148	37	92	0.6272	0.7029	0.8977
	SF25509_c03340	Flagellar hook-basal body complex protein FliE	-1.31	-0.91	-3.48	2	2	3	2	2	3	1	1	1
	SF25509_c03350	Flagellar hook protein FlgE	-0.22	-1.02	0.19	120	50	159	123	51	165	0.7454	0.3682	0.7966
	SF25509_c03360	Flagellar basal-body P-ring formation protein FlgA	-0.55	-0.32	-0.44	116	59	137	116	59	137	0.6427	0.7339	0.6745
	SF25509_c03370	Flagellar P-ring protein FlgI	-0.7	-1.31	-0.83	186	40	182	309	112	269	0.2335	0.1815	0.3248
	SF25509_c03380	FIG00985011: hypothetical protein	0.15	-0.57	-0.08	306	89	124	306	89	124	0.8928	0.6396	0.8915
	SF25509_c03390	Flagellar L-ring protein FlgH	-0.39	-0.88	-0.37	99	65	121	101	68	128	0.6317	0.5438	0.6683
	SF25509_c03400	Flagellar biosynthesis protein FliL	0.52	-0.49	-1.19	37	16	30	37	16	30	0.4534	0.6108	0.2556
	SF25509_c03410	Flagellar biosynthesis protein FliP	-1.36	-0.38	0.5	118	93	167	315	145	307	1	1	1
	SF25509_c03420	hypothetical protein	1.74	-2.2	-0.49	405	15	119	443	31	171	0.7047	0.8023	0.802
	SF25509_c03430	Flagellin protein FlaA	-0.61	0.23	0.22	1130	723	1866	1180	728	1920	0.4285	0.7404	0.7521
	SF25509_c03440	Flagellin protein FlaA	-1.77	0.72	0.18	747	695	1679	806	707	1769	0.0757	0.5276	0.8506
	SF25509_c03450	Flagellin protein FlaA	-1.31	0.23	0.13	288	301	711	297	309	731	0.4891	0.7198	0.7366
	SF25509_c03460	Flagellin protein FlaA	-1.33	-0.11	0.3	264	177	451	409	224	577	0.022	0.7832	0.5395
	SF25509_c03470	hypothetical protein	0	0	0	0	0	0	172	0	29	1	1	1
	SF25509_c03480	FIG00450700: hypothetical protein	-0.49	-0.7	-1.98	70	15	31	76	36	46	0.7936	0.7951	0.7439
	SF25509_c03490	Flagellar motor rotation protein MotB	-0.43	-0.26	-0.35	323	166	347	350	171	373	0.5881	0.6406	0.8202
	SF25509_c03500	Chemotaxis protein motC	-0.52	-0.49	-0.36	530	254	535	608	255	556	0.5313	0.4471	0.5247
	SF25509_c03510	Flagellar hook-length control protein FliK	-0.25	-0.68	-0.04	208	37	170	280	58	237	0.7579	0.3488	0.9551
	SF25509_c03520	Soluble lytic murein transglycosylase and related regulatory proteins (some contain LysM/invasin domains)	0.3	0.3	-0.33	820	260	549	820	260	550	0.7052	0.8347	0.7107
	SF25509_c03530	Transcriptional regulator	-0.36	-0.62	-0.14	463	90	195	478	98	223	0.6677	0.4971	0.846
	SF25509_c03540	Flagellar hook protein FlgE	-0.6	-0.2	0.73	2361	651	3204	2534	737	3447	0.2275	0.7172	0.2213
	SF25509_c03550	Flagellar hook-associated protein FlgK	-0.41	-0.26	0.12	494	121	496	737	164	816	0.5994	0.7298	0.8805
	SF25509_c03560	Flagellar hook-associated protein FlgL	-1.59	-0.4	-0.27	597	386	1345	683	456	1490	0.1526	0.542	0.7487
	SF25509_c03570	Flagellar protein FlaF	-0.57	-0.74	-0.03	746	174	824	899	207	1002	0.518	0.6374	0.9483
	SF25509_c03580	Flagellar basal-body rod modification protein FlgD	-1.05	-0.17	0.11	475	140	657	585	171	783	0.2754	0.8279	0.8823
	SF25509_c03590	Flagellar basal-body rod modification protein FlgD	0.21	-1.89	0.14	274	36	282	274	36	282	0.8105	0.5964	0.7055
	SF25509_c03600	Flagellar biosynthesis protein FliQ	-0.67	-1.37	0.12	50	8	46	50	8	46	1	1	0.6671
	SF25509_c03610	Flagellar biosynthesis protein FlhA	0.22	-0.52	0.16	544	177	327	705	232	425	0.7719	0.4958	0.7878
	SF25509_c03620	Flagellar biosynthesis protein FliR	0.11	-0.45	-0.35	1043	341	566	1051	341	567	0.8613	0.5364	0.6208
	SF25509_c03630	FIG00985442: hypothetical protein	-1.07	-0.66	-0.51	28	25	49	37	41	73	0.6642	0.3307	1
	SF25509_c03640	Flagellar protein FlgJ [peptidoglycan hydrolase] (EC 3.2.1.-)	-0.3	-0.11	-0.59	306	154	342	346	169	419	0.5772	0.8214	0.3219
	SF25509_c03650	FIG00985184: hypothetical protein	-1.08	-0.48	-0.64	55	40	76	59	53	83	0.1972	0.69	0.4969
	SF25509_c03660	Type I restriction-modification system methyltransferase subunit	-0.37	-0.58	-0.14	491	181	498	491	181	498	0.6746	0.4783	0.8358
	SF25509_c03670	Glycosyl transferase, group 2 family protein	-0.53	0.08	-0.02	274	193	342	274	193	342	0.6493	0.8954	0.9732
	SF25509_c03680	Methylenetetrahydrofolate dehydrogenase (NADP+) (EC 1.5.1.5) / Methenyltetrahydrofolate cyclohydrolase (EC 3.5.4.9)	1	0	0	3	0	0	3	0	0	0.1006	1	1
	SF25509_c03690	Transcriptional regulator AglR, LacI family	-0.58	0	-0.3	284	219	301	293	226	308	0.5568	0.9999	0.5995
	SF25509_c03700	Alpha-glucosides-binding periplasmic protein AglE precursor	0.39	-0.93	-0.05	4871	948	2650	4962	975	2703	0.4942	0.1376	0.9251
	SF25509_c03710	ABC alpha-glucoside transporter, inner membrane subunit AglF	1.24	-0.64	0.65	1337	158	508	1706	242	693	0.3772	0.4341	0.4382
	SF25509_c03720	Alpha-glucoside transport system permease protein AglG	-0.23	-0.72	0.15	1307	406	826	1379	431	888	0.6567	0.1457	0.7469
	SF25509_c03730	Alpha-glucosidase AglA	0.99	0.36	0.49	6667	2175	3965	7716	2500	4391	0.1649	0.5798	0.4526
	SF25509_c03740	Alpha-glucoside transport ATP-binding protein AglK	0.05	-0.43	-0.3	457	264	385	609	289	505	0.9416	0.5694	0.7343
	SF25509_c03750	FIG00984583: hypothetical protein	0.06	0.17	0.9	152	95	209	336	175	386	0.9293	0.8723	0.5092
	SF25509_c03760	Gfa-like protein	0.38	0.01	0.12	621	350	582	928	376	658	0.6842	0.9716	0.7739
	SF25509_c03770	Phosphogluconate dehydratase (EC 4.2.1.12)	-0.97	0.51	-0.44	27	101	46	31	108	50	0.2446	0.6044	0.5982
	SF25509_c03780	hypothetical protein	0	0	0	0	0	0	1	3	0	1	1	1
	SF25509_c03790	6-phosphogluconolactonase (EC 3.1.1.31), eukaryotic type	-1.99	0.6	-2.14	14	454	36	27	1225	94	0.1708	0.4416	0.0398
	SF25509_c03800	Glucose-6-phosphate 1-dehydrogenase (EC 1.1.1.49)	-0.62	-0.32	0.17	381	225	409	412	323	453	0.2169	0.5993	0.772
	SF25509_c03810	Oxidoreductase	-0.27	-0.16	-0.03	1032	375	706	1173	443	843	0.5612	0.7374	0.9354
	SF25509_c03820	glutamine synthetase family protein	-0.01	0.02	-0.28	198	331	378	208	337	384	0.9874	0.9822	0.6682
	SF25509_c03830	FIG00986488: hypothetical protein	-0.02	0.26	-0.38	229	184	176	282	200	220	0.9806	0.8021	0.5802
	SF25509_c03840	hypothetical protein	0	0	0	0	0	0	711	364	583	1	1	1
	SF25509_c03850	Methyl-accepting chemotaxis protein	-0.08	0.35	0.08	317	180	336	466	223	428	0.9281	0.7848	0.9269
	SF25509_c03860	hypothetical protein	2.15	-0.77	-0.2	44	22	31	47	36	52	1	1	0.6666
	SF25509_c03870	Transcriptional regulator, LysR family	-0.33	0.14	0.37	280	239	295	332	246	348	0.6656	0.7885	0.6855
	SF25509_c03880	FIG00984811: hypothetical protein	0	0	0	0	0	0	45	59	90	1	1	1
	SF25509_c03890	Isocitrate lyase (EC 4.1.3.1)	0	0	0	0	0	0	5	22	7	1	1	1
	SF25509_c03900	Predicted transcriptional regulator	-0.06	0.34	-0.05	1331	734	1219	1592	952	1682	0.9135	0.5748	0.9264
	SF25509_c03910	hypothetical protein	-0.06	0.01	-0.51	323	225	294	341	242	310	0.9062	0.9897	0.6972
	SF25509_c03930	Putrescine transport ATP-binding protein PotG (TC 3.A.1.11.2)	0.52	-0.24	-0.04	846	242	521	896	281	598	0.6054	0.7606	0.9537
	SF25509_c03940	Putrescine transport system permease protein PotH (TC 3.A.1.11.2)	1.18	-0.46	0.4	3292	416	1354	3342	458	1432	0.0839	0.3453	0.4335
	SF25509_c03950	Putrescine transport system permease protein PotI (TC 3.A.1.11.2)	0.72	0.06	0.13	985	209	452	985	209	452	0.4752	0.9324	0.8503
	SF25509_c03960	AsmA family protein	-0.02	0.13	0.32	134	89	168	203	97	235	0.9853	0.851	0.6771
	SF25509_c03970	AsmA family protein	0.49	0.39	-0.74	14	9	8	14	9	8	0.5413	0.6035	0.6045
	SF25509_c03980	Acetoacetyl-CoA synthetase (EC 6.2.1.16)	0.03	-0.22	0.03	452	212	591	452	212	591	0.9524	0.5023	0.9509
	SF25509_c04000	Sensory histidine kinase AtoS	0.01	1.38	1.43	1	1	2	1	1	2	1	1	0.3299
	SF25509_c04010	Methyl-accepting chemotaxis protein	0.99	0.51	-0.03	2406	1234	1308	2543	1292	1384	0.4641	0.8	1
	SF25509_c04030	Transcriptional regulator, LysR family	-0.27	0.39	-0.2	564	381	566	619	463	732	0.6792	0.6425	0.774
	SF25509_c04050	FIG00575229: hypothetical protein	0.02	0.62	0.57	5182	3066	5038	5186	3066	5039	0.9637	0.2657	0.1939
	SF25509_c04060	Zn-dependent protease with chaperone function	0.63	0.16	0.11	851	304	508	869	312	540	0.3599	0.7729	0.8382
	SF25509_c04070	cytosolic long-chain acyl-CoA thioester hydrolase family protein	-0.51	-0.03	-0.23	117	67	120	117	67	120	0.5454	0.954	0.5935
	SF25509_c04090	Iron-responsive repressor RirA	-1.63	-1.32	-0.83	1408	1417	2127	1408	1417	2127	0.0444	0.0245	0.3167
	SF25509_c04100	hypothetical protein	-0.04	-0.04	0.31	95	36	70	96	36	70	0.9046	1	0.5984
	SF25509_c04110	Dipeptide-binding ABC transporter, periplasmic substrate-binding component (TC 3.A.1.5.2)	-0.27	0.44	-0.38	16102	16363	10928	23633	21172	13898	0.5654	0.4017	0.51
	SF25509_c04120	Dipeptide transport system permease protein DppB (TC 3.A.1.5.2)	0.08	0.29	0.38	3485	1493	2008	3600	1557	2123	0.9394	0.629	0.6025
	SF25509_c04130	Dipeptide transport system permease protein DppC (TC 3.A.1.5.2)	0.05	0.41	-0.11	2166	1350	1460	2270	1386	1518	0.9607	0.6684	0.8924
	SF25509_c04140	Dipeptide transport ATP-binding protein DppD (TC 3.A.1.5.2)	0.09	0.37	-0.15	1655	844	1126	1655	844	1126	0.8715	0.6578	0.8031
	SF25509_c04150	Dipeptide transport ATP-binding protein DppF (TC 3.A.1.5.2)	0.19	-0.14	0.05	1389	594	1193	1435	608	1243	0.8304	0.8865	0.9536
	SF25509_c04160	RidA/YER057c/UK114 superfamily, group 2, YoaB-like protein	0.7	0	0.47	1572	431	1059	1572	431	1059	0.3636	0.9903	0.3746
	SF25509_c04170	HYPOTHETICAL TRANSMEMBRANE PROTEIN	0.72	-0.45	0.03	353	53	143	529	108	225	0.6868	0.4055	1
	SF25509_c04180	transport protein	-0.21	-0.51	-0.66	162	81	151	168	82	156	0.8193	0.6372	0.5963
	SF25509_c04190	DNA-directed RNA polymerase specialized sigma subunit, sigma24-like	-0.18	-0.13	0.19	434	217	368	529	255	426	0.8663	0.8585	0.7122
	SF25509_c04200	hypothetical protein	0.3	-0.23	-0.22	103	49	106	103	49	106	0.6211	0.7734	0.855
	SF25509_c04210	Lipoprotein, VirB7-like	0.77	-0.12	0.15	325	50	148	325	50	148	0.6969	0.9111	0.8888
	SF25509_c04220	hypothetical protein	0.44	0.09	0.13	142	36	69	142	36	69	0.8554	0.7669	0.7151
	SF25509_c04230	protein of unknown function DUF1328	0.72	0.29	0.03	113	46	81	148	84	114	0.598	0.8878	0.9673
	SF25509_c04240	D-amino acid dehydrogenase small subunit (EC 1.4.99.1)	0.25	0.06	-0.29	656	342	673	664	382	724	0.6654	0.9177	0.6026
	SF25509_c04250	conserved hypothetical protein	0.37	-0.17	-0.48	9	5	8	9	5	8	1	1	1
	SF25509_c04260	FIG01074392: hypothetical protein	-0.29	0.08	-1.07	101	41	69	101	41	69	0.6244	0.8891	0.6823
	SF25509_c04270	miscellaneous%3B hypothetical/partial homology	-1.71	-0.06	-0.87	25	66	54	25	66	54	0.6648	1	0.6643
	SF25509_c04280	hypothetical protein	0.83	-0.26	0.26	39	11	47	39	11	47	0.5618	0.7963	0.7907
	SF25509_c04290	Fumarylacetoacetate hydrolase family protein	0.78	-0.4	-0.56	184	46	116	192	60	145	0.661	0.7415	0.8772
	SF25509_c04300	FIG01074358: hypothetical protein	-1.58	-0.32	0.43	2	3	18	26	26	39	0.6682	0.5945	1
	SF25509_c04310	Alkaline phosphatase (EC 3.1.3.1)	-0.26	0.04	-0.49	1209	724	852	1272	772	917	0.5359	0.93	0.2344
	SF25509_c04320	hypothetical protein	-0.92	-0.89	-0.62	215	206	171	215	206	171	0.4607	0.602	0.6454
	SF25509_c04330	FIG00983866: hypothetical protein	-0.09	0.28	-0.26	412	222	361	415	222	364	0.8562	0.6398	0.6565
	SF25509_c04340	Malic enzyme	-1.12	-0.06	-0.77	156	92	96	190	106	102	0.668	0.9375	0.4612
	SF25509_c04350	FOG: WD40-like repeat	-0.68	-0.58	0.18	97	28	53	97	28	53	0.6806	0.3891	0.7466
	SF25509_c04360	hypothetical protein	-0.81	0.44	0.18	113	101	136	113	101	136	0.0665	0.4547	0.5136
	SF25509_c04370	Adenylate cyclase (EC 4.6.1.1)	-0.08	0.16	-0.07	1093	676	931	1311	767	1081	0.8736	0.798	0.8918
	SF25509_c04380	Integrase	0.04	-0.04	-0.17	1134	545	702	1134	545	702	0.9523	0.9421	0.757
	SF25509_c04400	hypothetical protein	0.01	-0.97	-0.06	4	8	5	40	17	23	1	1	1
	SF25509_c04410	hypothetical protein	-1.03	0.31	-0.45	141	82	113	141	82	113	0.4848	0.8003	0.9713
	SF25509_c04420	hypothetical protein	0.14	0.12	0.08	759	366	424	852	390	444	0.8145	0.864	0.8804
	SF25509_c04430	Endonuclease	0.7	-0.48	-0.26	714	203	382	736	222	426	0.2284	0.2482	0.5792
	SF25509_c04440	hypothetical protein	-0.29	-0.05	-0.25	519	332	510	738	472	723	0.7307	0.9391	0.8262
	SF25509_c04450	Endonuclease	0.54	0.03	0.35	620	217	426	696	245	460	0.4854	0.9582	0.6642
	SF25509_c04460	hypothetical protein	0.12	0.13	-0.02	1371	617	1072	1632	702	1251	0.8858	0.8023	0.9757
	SF25509_c04470	FIG00943766: hypothetical protein	0.4	0.38	-0.05	1191	721	904	1270	744	940	0.3028	0.5166	0.8767
	SF25509_c04480	hypothetical protein	0.15	-0.1	-0.51	559	228	450	611	360	518	0.7683	0.8586	0.3796
	SF25509_c04490	Modification methylase	-0.41	1.68	1.88	3	2	4	14	2	8	1	1	0.3329
	SF25509_c04500	DNA helicase II related protein	-0.11	0.21	0.23	1440	781	1397	1498	789	1409	0.8454	0.7441	0.716
	SF25509_c04510	hypothetical protein	-0.04	0.3	0.17	2309	1392	2720	2507	1513	2998	0.9664	0.6697	0.8091
	SF25509_c04520	Superfamily II DNA and RNA helicase	0.19	0.47	0.19	4841	3229	4701	5680	3391	5404	0.766	0.4933	0.7397
	SF25509_c04530	ATP-dependent DNA helicase RecQ	0.35	0.28	0.17	1988	1036	1764	2365	1193	2058	0.4123	0.5548	0.7114
	SF25509_c04540	hypothetical protein	-0.84	0.18	0.12	15	17	37	47	21	64	0.6706	1	1
	SF25509_c04550	hypothetical protein	-0.38	0.13	0.23	1708	1103	1593	1777	1149	1642	0.4744	0.7933	0.6206
	SF25509_c04560	helicase domain protein	-0.06	0.03	0.18	1126	605	917	1511	725	1283	0.8377	0.9186	0.5735
	SF25509_c04570	7,8 dihydropteroate synthase (methanopterin)	0.39	-1.04	-0.64	180	43	122	185	47	127	0.7809	0.4903	0.5161
	SF25509_c04580	hypothetical protein	-0.3	0.08	0.23	111	62	99	177	89	144	0.6817	0.9253	0.7381
	SF25509_c04590	hypothetical protein	0.2	0.27	0	189	149	130	413	171	161	0.7906	0.7626	0.9994
	SF25509_c04600	hypothetical protein	0.47	-0.12	0.08	33	19	36	61	53	77	0.6025	0.8434	0.8553
	SF25509_c04610	Superfamily I DNA and RNA helicases	0.2	-0.15	-0.13	1599	728	1020	1648	738	1054	0.5904	0.7226	0.7595
	SF25509_c04620	Mobile element protein	-0.1	0.19	-0.13	121	102	121	121	102	121	0.9284	0.8995	0.9147
	SF25509_c04630	Mobile element protein	0.43	0.5	0.38	756	347	561	756	347	561	0.6015	0.6528	0.631
	SF25509_c04640	hypothetical protein	0	-0.09	-0.04	1605	773	1069	2586	955	1724	0.9972	0.875	0.9206
	SF25509_c04650	FOG: Ankyrin repeat	-0.04	-0.03	-0.18	1444	683	893	1632	754	1077	0.9227	0.9498	0.6843
	SF25509_c04660	Mobile element protein	-0.55	0.07	-0.21	42	23	45	42	23	45	0.5051	0.9009	0.9058
	SF25509_c04670	hypothetical protein	0.27	-0.04	0.53	205	65	132	207	68	135	0.7429	0.9527	0.5014
	SF25509_c04680	Mobile element protein	0.24	0.15	-0.07	230	102	154	243	104	159	0.6602	0.8408	0.8965
	SF25509_c04690	Mobile element protein	0.15	-0.95	-0.05	110	22	61	110	22	61	0.8298	0.2331	0.9538
	SF25509_c04700	Mobile element protein	-0.14	-0.63	-0.12	123	40	156	202	104	221	0.8464	0.3151	0.8309
	SF25509_c04710	Mobile element protein	-0.21	0.01	0.27	168	120	211	188	122	215	0.7935	0.9755	0.6502
	SF25509_c04720	Mobile element protein	-0.06	0.47	0.14	40	13	32	47	32	45	1	0.8284	0.6278
	SF25509_c04730	protein	0.06	-0.4	0.04	283	134	261	313	152	293	0.9103	0.6354	0.9528
	SF25509_c04740	hypothetical protein	-0.42	0.12	-0.55	141	139	181	157	139	192	0.5752	0.8712	0.39
	SF25509_c04750	hypothetical protein	0.46	-0.03	0.27	1446	441	1057	1662	476	1213	0.5	0.9558	0.5804
	SF25509_c04760	hypothetical protein	-1.08	0.1	0.07	156	131	178	156	132	181	0.2479	0.789	0.77
	SF25509_c04780	hypothetical protein	0	0	0	0	0	0	8	1	2	1	1	1
	SF25509_c04790	Exopolyphosphatase (EC 3.6.1.11)	0	0	0	0	0	0	0	0	0	1	1	1
	SF25509_c04800	Heat shock protein FtsJ/RrmJ @ Ribosomal RNA large subunit methyltransferase E (EC 2.1.1.-)	0	0	0	0	0	0	70	71	121	1	1	1
	SF25509_c04810	Lactoylglutathione lyase	-0.52	0.55	0.74	173	95	228	293	231	460	0.9139	0.6559	0.5244
	SF25509_c04820	MFS permease	-0.46	-0.21	0	421	280	512	490	369	675	0.4997	0.7233	0.9952
	SF25509_c04830	Metallo-beta-lactamase family protein	-0.09	-0.22	-0.3	256	199	292	277	213	309	0.9023	0.7356	0.7187
	SF25509_c04840	Inosine-5'-monophosphate dehydrogenase (EC 1.1.1.205)	-2.66	-1.72	-1.52	148	324	623	149	331	631	0.0131	0.0645	0.0395
	SF25509_c04850	FIG00984518: hypothetical protein	-0.2	0.07	0.02	284	143	259	284	143	259	0.8143	0.8991	0.9833
	SF25509_c04860	Alcohol dehydrogenase (EC 1.1.1.1)	-0.43	-0.44	-1.06	156	89	142	162	93	148	0.4576	0.617	0.3321
	SF25509_c04870	hypothetical protein	0.9	-0.27	-0.04	130	44	94	130	44	94	1	0.6639	1
	SF25509_c04880	Dienelactone hydrolase family	0.29	-0.11	-0.23	697	326	536	697	326	536	0.5908	0.8467	0.7059
	SF25509_c04890	Hydrogen peroxide-inducible genes activator	-0.51	0.74	-0.19	360	194	383	1201	697	1349	0.6072	0.5286	0.895
	SF25509_c04900	FIG049039: Transcriptional regulator, LysR family	0.16	0.6	-0.36	9791	8046	9637	10333	8238	9991	0.8221	0.4412	0.6876
	SF25509_c04910	FIG00986822: hypothetical protein	0.26	-0.2	0.33	1328	775	583	1328	775	583	0.899	0.4909	0.6996
	SF25509_c04940	hypothetical protein	-1.04	0.31	-0.78	32	24	22	32	24	22	1	1	1
	SF25509_c04950	Ribosomal RNA small subunit methyltransferase E (EC 2.1.1.-)	0.74	-0.22	-0.09	718	149	410	718	149	410	0.353	0.7039	0.9502
	SF25509_c04960	Probable low-affinity inorganic phosphate transporter	-0.31	0.02	-0.75	289	377	344	298	380	355	0.5292	0.964	0.1595
	SF25509_c04970	NUDIX hydrolase	-0.99	-0.05	-1.01	64	178	108	367	261	156	0.364	0.967	0.3478
	SF25509_c04980	Glycolate utilization operon transcriptional activator GlcC	-0.12	0.3	-0.54	66	107	69	109	123	95	0.9539	0.5552	0.6514
	SF25509_c04990	Mlr6914 protein	-0.31	0.01	-0.05	266	162	216	336	184	255	0.626	0.9868	0.949
	SF25509_c05000	Transcriptional regulator, LysR family, in glycolate utilization operon	-0.45	-0.16	-0.14	126	90	172	129	93	180	0.5112	0.8485	0.8649
	SF25509_c05010	Glycolate dehydrogenase (EC 1.1.99.14), subunit GlcD	-0.48	-0.1	-0.02	365	182	371	440	194	464	0.5291	0.9041	0.9866
	SF25509_c05020	Glycolate dehydrogenase (EC 1.1.99.14), FAD-binding subunit GlcE	-0.59	-0.13	-0.52	373	120	338	373	120	338	0.3944	0.8304	0.4057
	SF25509_c05030	hypothetical protein	0.17	-0.56	-0.09	273	94	244	280	101	256	0.7718	0.5009	0.9342
	SF25509_c05040	Glycolate dehydrogenase (EC 1.1.99.14), iron-sulfur subunit GlcF	-0.52	-0.27	-0.1	1011	425	837	1069	504	930	0.5425	0.7277	0.8883
	SF25509_c05050	Mobile element protein	-0.69	0.15	-0.82	331	234	341	489	295	429	0.1481	0.8441	0.207
	SF25509_c05060	ErfK/YbiS/YcfS/YnhG	0.43	0.85	0.91	2075	1336	2017	2075	1336	2017	0.6269	0.6987	0.665
	SF25509_c05070	Uncharacterized protein, possibly including a L,D-transpeptidase domain	-0.44	0.24	0.07	317	177	518	351	201	537	0.6831	0.7842	0.9227
	SF25509_c05080	DNA-3-methyladenine glycosylase (EC 3.2.2.20)	-0.18	1.17	0.18	2095	1583	2953	2437	2324	3721	0.8146	0.1699	0.8144
	SF25509_c05090	putative exported protein	0.38	0.39	0.65	312	125	558	480	145	671	0.702	0.7017	0.5028
	SF25509_c05100	hypothetical protein	0.91	0.94	-0.19	15	6	30	15	6	30	1	1	1
	SF25509_c05110	HYPOTHETICAL/UNKNOWN PROTEIN	-0.36	-0.25	-0.2	282	150	348	282	150	348	0.5975	0.7418	0.7914
	SF25509_c05120	hypothetical protein	0	0	0	0	0	0	0	0	0	1	1	1
	SF25509_c05130	Histidyl-tRNA synthetase (EC 6.1.1.21)	-1.99	0	0.43	2	0	1	2	0	1	0.4032	1	1
	SF25509_c05140	ATP phosphoribosyltransferase regulatory subunit (EC 2.4.2.17)	0.01	0	0.43	1	0	1	1	0	1	1	1	1
	SF25509_c05150	ATP phosphoribosyltransferase (EC 2.4.2.17)	0	0	0	0	0	0	0	0	0	1	1	1
	SF25509_c05160	Glutathione S-transferase (EC 2.5.1.18)	0.09	0.43	0.38	5742	2699	6010	5742	2699	6010	0.8866	0.4811	0.5865
	SF25509_c05170	Ferredoxin reductase	-0.34	-0.48	-0.1	1290	255	928	1377	307	1039	0.59	0.375	0.834
	SF25509_c05180	diguanylate cyclase/phosphodiesterase (GGDEF & EAL domains) with PAS/PAC sensor(s)	0.07	-0.12	0.27	1708	808	1656	1854	889	1778	0.857	0.7406	0.469
	SF25509_c05190	Heat shock protein 60 family chaperone GroEL	0	0	1.43	0	0	2	0	0	2	1	1	1
	SF25509_c05200	Heat shock protein 60 family co-chaperone GroES	0	0	0	0	0	0	0	0	0	1	1	1
	SF25509_c05210	hypothetical protein	0.33	0	0	5	0	0	67	9	0	1	1	1
	SF25509_c05220	Superoxide dismutase SodM-like protein ChrF	0.04	-0.09	0	561	161	294	564	161	294	0.974	0.8962	0.9996
	SF25509_c05230	Chromate transport protein ChrA	-0.55	1.08	0.1	78	70	71	78	70	71	1	1	1
	SF25509_c05240	Chromate transport protein ChrA	-3.58	0	1.88	2	0	2	2	0	2	1	1	1
	SF25509_c05250	HAD superfamily protein involved in N-acetyl-glucosamine catabolism	1	-1	-1	1	0	0	1	0	0	1	1	1
	SF25509_c05260	Riboflavin kinase (EC 2.7.1.26) / FMN adenylyltransferase (EC 2.7.7.2)	-2.46	-1.58	0.43	0	0	1	0	0	1	0.3325	1	1
	SF25509_c05270	Isoleucyl-tRNA synthetase (EC 6.1.1.5)	-0.99	-2.91	0.65	4	1	7	4	1	7	0.531	0.0966	0.5704
	SF25509_c05280	FIG00983508: hypothetical protein	0.77	-0.08	0.18	180	112	85	2605	1164	1438	0.8321	0.7814	0.8234
	SF25509_c05290	Histone acetyltransferase HPA2 and related acetyltransferases	0.5	0.4	0.3	3417	1677	2984	3417	1677	2984	0.5946	0.6184	0.6942
	SF25509_c05300	tRNA-specific adenosine-34 deaminase (EC 3.5.4.-)	0	0	0	0	0	0	0	0	0	1	1	1
	SF25509_c05310	Ribosomal large subunit pseudouridine synthase B (EC 4.2.1.70)	-0.33	0.02	-0.2	532	482	632	721	580	832	0.6742	0.9766	0.8152
	SF25509_c05320	16S rRNA (guanine(966)-N(2))-methyltransferase (EC 2.1.1.171)	0.24	-0.47	-0.04	281	83	304	299	86	316	0.8016	0.487	0.9254
	SF25509_c05330	SERINE PROTEASE (EC 3.4.21.-)	0.32	-0.16	-0.67	462	135	278	632	308	549	0.6545	0.8158	0.4334
	SF25509_c05340	putative Glutathione-regulated potassium-efflux system protein KefB	-0.08	0.25	0.4	838	450	774	1723	757	1327	0.9124	0.6716	0.5642
	SF25509_c05350	TldE protein, part of TldE/TldD proteolytic complex	-0.1	-0.26	-0.1	808	210	617	808	210	617	0.8975	0.6484	0.8396
	SF25509_c05360	FIG043197: Inositol monophosphatase family protein	0.77	0.31	-0.09	1188	499	927	1193	506	939	0.3999	0.6146	0.8909
	SF25509_c05370	Uncharacterized protein, Bsl7517 homolog	0	0	0	0	0	0	0	0	0	1	1	1
	SF25509_c05380	Lipid IVA 3-deoxy-D-manno-octulosonic acid transferase (EC 2.4.99.12) [often with (EC 2.4.99.13) also]	0	0	0	0	0	0	7	0	1	1	1	1
	SF25509_c05390	Hydrolase, haloacid dehalogenase-like family	0.26	0.12	0.36	1259	421	1048	1886	532	1487	0.5971	0.7724	0.3878
	SF25509_c05400	Tetraacyldisaccharide 4'-kinase (EC 2.7.1.130)	-1	0	-1	0	0	0	0	0	0	1	1	1
	SF25509_c05410	FIG00985278: hypothetical protein	-1.83	0.57	0.9	261	251	369	261	251	369	0.6673	0.8008	0.7002
	SF25509_c05420	DNA mismatch repair protein MutL	-0.43	-0.21	-0.74	246	158	265	946	328	760	0.6392	0.7783	0.471
	SF25509_c05430	hypothetical protein	-1.58	2.07	-0.57	1	2	1	19	44	52	1	1	1
	SF25509_c05440	Two component sensor kinase	-0.08	-0.07	-0.09	580	259	484	669	316	672	0.8896	0.8851	0.8615
	SF25509_c05450	hypothetical protein	0.26	0.06	-0.06	235	119	193	235	119	193	1	1	1
	SF25509_c05460	diguanylate cyclase/phosphodiesterase (GGDEF & EAL domains) with PAS/PAC sensor(s)	0.36	-0.04	0	602	158	391	632	178	440	0.7242	0.9596	0.9989
	SF25509_c05470	HYPOTHETICAL TRANSMEMBRANE SIGNAL PEPTIDE PROTEIN	0.35	-0.3	-0.05	578	131	287	659	197	344	0.7785	0.7482	0.9413
	SF25509_c05480	Galactonate dehydratase (EC 4.2.1.6)	0.42	0.4	-0.01	340	787	700	344	793	711	0.4659	0.5328	0.9888
	SF25509_c05490	1,4-lactonase (EC 3.1.1.25)	0	-0.32	-0.12	559	187	336	563	188	343	0.998	0.6765	0.8688
	SF25509_c05500	2-dehydro-3-deoxyphosphogalactonate aldolase (EC 4.1.2.21)	-1.11	-0.63	-1.84	35	27	51	70	62	136	0.5903	0.5174	0.1307
	SF25509_c05510	2-dehydro-3-deoxygalactonokinase (EC 2.7.1.58)	0.33	-0.18	-0.02	1097	477	783	3187	902	2226	0.7012	0.8453	0.9813
	SF25509_c05520	3-oxoacyl-[acyl-carrier protein] reductase (EC 1.1.1.100)	0.38	-0.12	0.38	506	215	521	506	215	521	0.8473	0.8741	0.6211
	SF25509_c05530	D-galactonate regulator, IclR family	-0.12	0.13	-0.13	2608	1112	2517	2613	1114	2533	0.8721	0.8434	0.873
	SF25509_c05540	FIG00985131: hypothetical protein	-0.02	-1.34	-0.24	768	136	268	821	217	325	0.9825	0.1637	0.8103
	SF25509_c05550	FIG01074200: hypothetical protein	-0.71	-0.43	-0.24	2826	1610	2267	4680	2158	3632	0.2985	0.5451	0.7171
	SF25509_c05560	hypothetical protein	-0.11	0.04	-0.16	102	60	99	102	60	99	0.8877	0.9406	0.8284
	SF25509_c05570	Mobile element protein	0.37	-0.16	-0.46	291	108	198	418	141	275	0.4392	0.7129	0.3272
	SF25509_c05580	hypothetical protein	-0.97	0.11	0.11	79	79	116	79	79	116	0.2034	0.8526	0.8285
	SF25509_c05590	Scaffold protein for [4Fe-4S] cluster assembly ApbC, MRP-like	0	-0.32	-1.57	0	1	1	54	47	120	1	1	0.7069
	SF25509_c05600	Magnesium and cobalt transport protein CorA	-0.83	0.15	-0.15	582	319	596	627	335	623	0.2954	0.8464	0.8589
	SF25509_c05610	Kup system potassium uptake protein	0.03	-0.45	-0.25	1032	262	658	1198	316	735	0.9536	0.4918	0.6153
	SF25509_c05620	Mlr7408 protein	-0.33	-0.12	0.09	825	513	1066	933	543	1150	0.609	0.8668	0.8931
	SF25509_c05630	ATP synthase protein I	0	0	0	0	0	0	0	0	0	1	1	1
	SF25509_c05640	ATP synthase F0 sector subunit a	0	0	0	0	0	0	0	0	0	1	1	1
	SF25509_c05650	ATP synthase F0 sector subunit c	0.01	1.09	-1.06	7	4	5	7	4	5	1	1	1
	SF25509_c05660	ATP synthase B' chain (EC 3.6.3.14)	-1	1.38	-1	0	1	0	0	1	0	1	1	0.3401
	SF25509_c05670	ATP synthase F0 sector subunit b	0	0	0	0	0	0	2623	11620	4247	1	1	1
	SF25509_c05680	Glutathione S-transferase (EC 2.5.1.18)	0.43	0.23	0.78	1719	705	1482	1823	749	1576	0.561	0.7504	0.2594
	SF25509_c05690	Ribonuclease HII (EC 3.1.26.4)	-0.78	0.49	0.66	155	100	236	155	100	236	0.4056	0.8441	0.4939
	SF25509_c05700	Radical SAM domain protein	-0.09	0.09	-0.41	647	309	554	722	361	648	0.8871	0.8991	0.5426
	SF25509_c05710	hypothetical protein	0.74	-1	2.13	10	0	5	10	1	6	0.6701	1	0.3272
	SF25509_c05720	FIG046685: Glycosyltransferase	0.47	-1.29	0.31	147	12	48	147	12	48	0.6871	0.3074	0.8581
	SF25509_c05730	Molybdenum cofactor biosynthesis protein MoaB	-1.06	-0.82	-0.09	190	123	364	190	123	364	0.321	0.5768	0.8914
	SF25509_c05740	4-diphosphocytidyl-2-C-methyl-D-erythritol kinase (EC 2.7.1.148)	0	0	0	0	0	0	5	2	1	1	1	1
	SF25509_c05750	FIG140336: TPR domain protein	-0.99	-1	1.43	1	0	2	1	0	2	1	1	0.3988
	SF25509_c05760	hypothetical protein	1	0	0	1	0	0	1	0	0	1	1	1
	SF25509_c05770	Dimethylallyltransferase (EC 2.5.1.1) / Geranyltranstransferase (farnesyldiphosphate synthase) (EC 2.5.1.10) / Geranylgeranyl pyrophosphate synthetase (EC 2.5.1.29)	1.01	-1	1.23	2	0	1	2	2	1	0.3319	1	1
	SF25509_c05780	FIG00986291: hypothetical protein	0	0	0	0	0	0	0	0	0	1	1	1
	SF25509_c05790	tRNA (adenine37-N(6))-methyltransferase TrmN6 (EC 2.1.1.223)	-0.67	-1.29	-1.41	35	10	7	35	10	7	1	1	1
	SF25509_c05800	macromolecule metabolism%3B macromolecule degradation%3B degradation of proteins, peptides, glycopeptides	-0.03	0.67	1.3	1367	591	1652	1406	595	1670	0.965	0.8186	0.6168
	SF25509_c05810	FIG00986503: hypothetical protein	-0.26	-0.06	0.48	50	3	32	50	3	32	0.6904	1	1
	SF25509_c05820	Glycyl-tRNA synthetase alpha chain (EC 6.1.1.14)	0.59	-2	1.59	6	0	3	6	0	3	0.5014	1	0.3295
	SF25509_c05830	HYPOTHETICAL/UNKNOWN SIGNAL PEPTIDE PROTEIN	-0.96	0.52	0.41	52	80	86	52	80	86	0.3094	0.548	0.7595
	SF25509_c05840	hypothetical protein	0.06	-0.13	-0.23	80	28	59	80	28	59	0.9067	0.7937	0.7128
	SF25509_c05850	LemA protein	0.19	-0.14	0.26	413	145	284	413	145	284	0.7568	0.8686	0.7577
	SF25509_c05860	putative membrane protein	0.11	-0.31	-0.19	1604	532	1174	1966	762	1453	0.8287	0.4569	0.6269
	SF25509_c05870	Glycyl-tRNA synthetase beta chain (EC 6.1.1.14)	-1	-1	-1	0	0	0	0	0	0	0.027	1	1
	SF25509_c05880	L-rhamnose operon transcriptional activator RhaR	0.17	0.17	0.31	1192	652	1026	1192	652	1026	0.8344	0.8377	0.7176
	SF25509_c05890	Mannose-6-phosphate isomerase (EC 5.3.1.8)	-0.03	-0.7	-0.49	118	44	117	118	44	117	0.932	0.0982	0.3021
	SF25509_c05900	Purine nucleoside phosphorylase (EC 2.4.2.1)	0.26	0.16	0.5	535	232	455	544	233	461	0.7153	0.8257	0.3904
	SF25509_c05910	FIG00985025: hypothetical protein	-0.21	0.35	-0.05	282	224	284	301	228	296	0.7971	0.9033	1
	SF25509_c05930	diguanylate cyclase/phosphodiesterase (GGDEF & EAL domains) with PAS/PAC sensor(s)	-0.1	-0.09	0.09	1062	524	1007	1223	583	1101	0.8662	0.8912	0.8842
	SF25509_c05940	Predicted polyamine sensor NspS, involved in biofilm formation	0.62	0.14	0.51	1960	660	1183	2100	786	1360	0.657	0.7193	0.717
	SF25509_c05950	hypothetical protein	0.68	0.65	0.13	983	1129	842	983	1129	842	0.6095	0.5676	0.8304
	SF25509_c05960	Major facilitator transporter	0.39	0.48	0.32	2740	1782	2625	3565	2133	3215	0.6137	0.7261	0.607
	SF25509_c05970	Transcriptional regulator, AraC family	-0.33	-0.15	-0.05	293	128	290	552	310	513	0.6796	0.8575	0.9866
	SF25509_c05980	4-hydroxybenzoate polyprenyltransferase (EC 2.5.1.39)	-0.99	-1	1.43	1	0	2	1	0	2	1	1	0.3932
	SF25509_c05990	hypothetical protein	-2.27	0.74	1.57	18	48	64	18	48	64	1	1	1
	SF25509_c06000	FIG00984077: hypothetical protein	-0.59	-0.43	-0.2	838	284	811	838	284	811	0.5446	0.5949	0.8272
	SF25509_c06010	hypothetical protein	0.72	0.68	1.08	23	6	11	26	10	16	1	1	1
	SF25509_c06020	Flagellar basal-body rod protein FlgF	0.21	-0.19	0.07	2392	933	1929	2840	1123	2240	0.6202	0.6941	0.8881
	SF25509_c06030	D-2-hydroxyglutarate dehydrogenase	-1	-1	-1	0	0	0	0	0	0	0.0969	0.3463	1
	SF25509_c06040	TsaC protein (YrdC domain) required for threonylcarbamoyladenosine t(6)A37 modification in tRNA	-1.58	0	1.23	0	0	1	0	0	1	1	1	1
	SF25509_c06050	FIG00986506: hypothetical protein	0.2	-0.35	-0.04	129	51	127	217	75	168	0.8287	0.5633	0.9531
	SF25509_c06060	Benzoate 1,2-dioxygenase (EC 1.14.12.10)	0.02	-0.28	-0.15	689	178	472	828	223	546	0.9565	0.6457	0.803
	SF25509_c06070	Flavodoxin reductases (ferredoxin-NADPH reductases) family 1	-0.98	-0.27	-0.56	280	141	243	340	237	355	0.4387	0.7682	0.5841
	SF25509_c06080	FIG01074039: hypothetical protein	0.03	-0.38	0.35	720	162	475	720	162	475	0.9554	0.6121	0.557
	SF25509_c06090	Zinc transport protein ZntB	-0.11	-0.4	0.07	255	53	179	262	53	182	0.8713	0.6571	0.8698
	SF25509_c06100	Acyl-CoA dehydrogenase (EC 1.3.8.7)	-0.64	-0.45	-0.57	420	161	349	590	248	470	0.2981	0.415	0.1771
	SF25509_c06110	Enoyl-CoA hydratase (EC 4.2.1.17)	-0.02	-0.17	-0.03	107	45	104	118	51	142	0.9885	0.8306	0.9471
	SF25509_c06120	macromolecule metabolism%3B macromolecule synthesis, modification%3B rna synthesis, modification , dna transcription	0.14	0.04	-0.24	365	306	343	389	316	359	0.8566	0.8847	0.6702
	SF25509_c06130	RNA binding methyltransferase FtsJ like	-0.72	-0.27	0.23	272	230	422	467	290	537	0.7022	0.8001	1
	SF25509_c06140	1-deoxy-D-xylulose 5-phosphate synthase (EC 2.2.1.7)	-1.31	-1.58	0	2	0	0	141	6	68	0.3913	0.3356	1
	SF25509_c06150	PIRIN	0.02	0.09	-0.05	300	127	251	308	133	261	0.9723	0.8667	0.9143
	SF25509_c06160	Exodeoxyribonuclease VII small subunit (EC 3.1.11.6)	0.74	-1.65	-0.49	10	2	9	57	9	50	0.3332	0.3285	0.6634
	SF25509_c06170	Acetylspermidine deacetylase (EC 3.5.1.48)%3B Deacetylases, including yeast histone deacetylase and acetoin utilization protein	-0.02	-0.17	-0.21	581	160	548	691	167	621	0.9734	0.8321	0.7316
	SF25509_c06180	Putative oxidoreductase SMc00968	-0.61	0	-0.63	67	54	121	72	57	126	0.5482	1	0.4851
	SF25509_c06190	FIG01076045: hypothetical protein	-0.62	0.24	0.53	213	200	320	245	218	332	0.6718	0.8261	0.6531
	SF25509_c06200	3-ketoacyl-CoA thiolase (EC 2.3.1.16) @ Acetyl-CoA acetyltransferase (EC 2.3.1.9)	-0.27	-0.78	-0.25	28	23	33	28	23	33	0.8517	0.6322	0.6707
	SF25509_c06210	Long-chain-fatty-acid--CoA ligase (EC 6.2.1.3)	-0.1	-0.29	-0.39	362	170	305	465	294	454	0.8568	0.7533	0.6515
	SF25509_c06220	Substrate-specific component BioY of biotin ECF transporter	0.75	-0.16	0.74	213	52	183	216	52	183	0.543	0.7382	0.6786
	SF25509_c06230	Transmembrane component BioN of energizing module of biotin ECF transporter	0.04	-0.79	0.52	46	29	67	100	52	134	0.8831	0.4008	0.662
	SF25509_c06240	ATPase component BioM of energizing module of biotin ECF transporter	-0.86	0.06	0.46	87	106	263	89	111	277	1	1	0.6684
	SF25509_c06250	FIG00741086: hypothetical protein	0	-0.17	-0.15	503	270	563	503	270	563	0.9992	0.6635	0.7747
	SF25509_c06260	TldD protein, part of TldE/TldD proteolytic complex	0.13	0	0.44	2980	660	2205	3164	725	2322	0.8281	0.9936	0.3512
	SF25509_c06270	Protein export cytoplasm protein SecA ATPase RNA helicase (TC 3.A.5.1.1)	0.45	0.69	-0.31	473	163	350	538	189	438	0.527	0.6138	0.7648
	SF25509_c06280	D-alanyl-D-alanine carboxypeptidase (EC 3.4.16.4)	0.01	0.06	0.02	953	450	840	1162	497	1013	0.9852	0.9374	0.968
	SF25509_c06290	FIG00984060: hypothetical protein	-0.13	-0.13	0.04	250	136	223	316	195	302	0.8462	0.8773	0.9617
	SF25509_c06300	Pyridoxamine 5'-phosphate oxidase (EC 1.4.3.5)	0	0	0	0	0	0	0	0	0	1	1	1
	SF25509_c06310	Common-antigen	-0.61	0.56	-0.69	69	87	87	69	87	87	0.5951	0.6634	0.6645
	SF25509_c06320	DnaJ-class molecular chaperone CbpA	0.07	0.26	-0.36	200	63	88	232	93	118	0.9754	0.7286	0.5581
	SF25509_c06330	Enoyl-[acyl-carrier-protein] reductase [NADH] (EC 1.3.1.9)	1.01	-1	1.23	2	0	1	2	0	1	1	0.3334	1
	SF25509_c06340	Phosphoglycerate mutase family (Rhiz)	0.58	1.37	1.2	82	221	212	144	460	375	0.5601	0.2598	0.2106
	SF25509_c06350	FIG00363170: hypothetical protein	-0.12	-0.52	0.51	680	196	672	990	354	1022	0.8631	0.7529	0.8193
	SF25509_c06360	Chorismate synthase (EC 4.2.3.5)	-1	0	0	0	0	0	37	4	7	1	1	1
	SF25509_c06370	3,4-dihydroxy-2-butanone 4-phosphate synthase (EC 4.1.99.12) / GTP cyclohydrolase II (EC 3.5.4.25)	0.72	0.39	0.34	2506	842	1910	3247	1004	2510	0.345	0.5589	0.589
	SF25509_c06380	Signal recognition particle GTPase	-0.52	-2.68	-0.57	79	4	3	99	61	97	0.6013	0.3943	0.8054
	SF25509_c06420	hypothetical protein	-1.14	-1.6	-1.97	47	35	27	47	35	27	1	1	1
	SF25509_c06450	ErfK/YbiS/YcfS/YnhG family protein	1.53	-0.92	-1	1597	217	773	1634	226	800	0.2534	0.318	0.2947
	SF25509_c06460	conserved hypothetical protein in cyt c oxidase gene clusters	-0.04	-0.07	-0.76	156	55	127	156	55	127	0.9615	0.9214	0.3559
	SF25509_c06470	Cytochrome oxidase biogenesis protein Surf1, facilitates heme A insertion	-0.47	-0.71	-0.32	647	211	475	796	223	558	0.5557	0.5376	0.7083
	SF25509_c06480	Mll3930 protein	0.54	-0.32	0.08	153	53	114	250	86	201	0.9424	0.5711	0.8072
	SF25509_c06490	4-hydroxy-3-methylbut-2-enyl diphosphate reductase (EC 1.17.1.2)	0	0	-1	0	0	0	3	0	3	1	1	0.3431
	SF25509_c06500	Homoserine kinase (EC 2.7.1.39)	-1	0	0	0	0	0	1	0	0	1	1	1
	SF25509_c06510	Ribonuclease HI (EC 3.1.26.4)	0.31	-0.11	1	167	36	149	235	98	242	0.7247	0.6922	0.3448
	SF25509_c06520	Peroxiredoxin	-0.54	-0.57	-1.46	289	168	266	289	168	266	0.6983	0.586	0.4256
	SF25509_c06530	THIO:disulfide Interchange Protein	0.09	-0.11	0.02	88	55	79	88	55	79	0.8852	0.9088	0.9684
	SF25509_c06540	UPF0301 protein YqgE	-0.39	0.31	-0.31	375	233	390	432	275	480	0.5985	0.8154	0.7137
	SF25509_c06550	Diguanylate cyclase/phosphodiesterase domain 2 (EAL)	-2.05	-1.22	-1.06	13	7	5	22	9	14	0.5138	0.8119	0.2625
	SF25509_c06560	Ribosomal-protein-S5p-alanine acetyltransferase	-0.29	-0.47	-0.25	296	145	188	393	205	328	0.7323	0.5175	0.831
	SF25509_c06570	Mitochondrial processing peptidase-like protein (EC 3.4.24.64)	0.36	-0.31	-0.09	2133	609	1294	2339	714	1429	0.4494	0.557	0.8592
	SF25509_c06580	Threonine synthase (EC 4.2.3.1)	-1.99	0.68	0	1	1	0	31	6	20	1	1	1
	SF25509_c06590	hypothetical protein	-0.09	-0.57	-1.3	44	16	22	44	16	22	0.8954	0.6028	0.3019
	SF25509_c06600	FIG00984616: hypothetical protein	-0.43	-0.09	-0.72	115	79	166	123	91	180	0.7423	0.8967	0.5232
	SF25509_c06610	Branched-chain amino acid ABC transporter, amino acid-binding protein (TC 3.A.1.4.1)	-0.11	0.07	0.14	938	318	659	1011	336	743	0.8903	0.9068	0.8223
	SF25509_c06620	PHOSPHOGLYCOLATE PHOSPHATASE (EC 3.1.3.18)	0.28	-0.57	0.54	253	38	184	288	58	216	0.8269	0.5977	0.8053
	SF25509_c06630	predicted biotin regulatory protein BioR (GntR family)	-0.83	-1.49	0.3	14	14	21	19	15	27	1	1	1
	SF25509_c06640	Substrate-specific component BioY of biotin ECF transporter	-0.79	-0.48	1.01	38	18	36	48	18	38	0.6694	0.6619	0.3387
	SF25509_c06650	Transcriptional regulator, ArsR family	0.13	-0.43	-0.85	158	44	90	169	49	110	0.8178	0.4695	0.3807
	SF25509_c06660	(AF179595) Vco33	0.03	-0.86	-0.25	83	19	99	83	19	99	0.9552	0.157	0.5787
	SF25509_c06670	Antibiotic biosynthesis monooxygenase	-0.46	-0.02	0.51	102	60	71	102	60	71	0.7447	0.9749	0.5859
	SF25509_c06680	Modification methylase	0	-1	1.23	0	0	1	0	0	1	1	1	1
	SF25509_c06690	possible protease( EC:3.4.24.40 )	-0.22	-0.06	0.11	1199	463	925	1241	470	975	0.5616	0.9077	0.8086
	SF25509_c06700	Hydrolase (EC 3.8.1.2)	0.52	-0.11	0	573	210	630	576	213	631	0.7447	0.9097	0.9997
	SF25509_c06710	A/G-specific adenine glycosylase (EC 3.2.2.-)	-0.27	-0.21	-0.06	239	97	160	279	121	210	0.7412	0.6688	0.8862
	SF25509_c06720	FIG124007: hypothetical protein	0	0	1.23	0	0	1	11	1	4	1	1	1
	SF25509_c06730	Periplasmic thiol:disulfide interchange protein DsbA	-1	0.68	-1.58	0	1	0	0	1	0	0.3327	1	1
	SF25509_c06740	FIG00364969: hypothetical protein	-0.69	-1.58	0	61	17	72	61	17	72	0.6923	0.1187	1
	SF25509_c06750	hypothetical protein	-0.73	-1.36	0.49	72	19	69	72	19	69	0.4875	0.2097	0.6338
	SF25509_c06760	Chromosome partition protein smc	-0.36	-1.73	0.11	59	14	69	77	18	79	0.4897	0.0192	0.8741
	SF25509_c06770	Pyruvate,phosphate dikinase (EC 2.7.9.1)	-1.02	-0.85	-1.04	140	105	231	206	130	338	0.2732	0.3825	0.1646
	SF25509_c06780	lipoprotein, putative	-0.06	-0.4	-0.24	127	78	143	205	90	197	0.9722	0.604	0.8229
	SF25509_c06790	FIG00984092: hypothetical protein	-0.26	0.5	-0.17	837	1005	892	837	1005	892	0.6714	1	1
	SF25509_c06800	FIG00983754: hypothetical protein	-0.54	0.33	0.06	323	199	318	437	226	404	0.5991	0.7187	0.9294
	SF25509_c06810	Cyclase	-0.63	0.44	-0.36	254	284	214	261	286	214	0.3894	0.6903	0.6176
	SF25509_c06820	Protein export cytoplasm protein SecA ATPase RNA helicase (TC 3.A.5.1.1)	-1.42	0.96	0.07	99	101	98	182	102	131	0.3371	0.6688	1
	SF25509_c06840	hypothetical protein	-0.16	-0.19	0.04	650	224	457	903	323	600	0.8102	0.7382	0.9379
	SF25509_c06850	Cyclic beta-1,2-glucan synthase (EC 2.4.1.-)	0.02	-0.05	-0.2	547	281	504	587	304	542	0.9573	0.8886	0.6833
	SF25509_c06860	Cyclic beta-1,2-glucan synthase (EC 2.4.1.-)	-0.14	0.13	0.17	150	141	176	150	141	176	0.8361	0.8749	0.7644
	SF25509_c06870	Xylulose-5-phosphate phosphoketolase (EC 4.1.2.9) @ Fructose-6-phosphate phosphoketolase (EC 4.1.2.22)	-0.61	0.01	0.26	1153	519	976	1187	528	1006	0.7712	0.9792	0.6671
	SF25509_c06880	Glycogen phosphorylase (EC 2.4.1.1)	0.16	0.11	-0.21	832	520	774	858	529	790	0.7292	0.8555	0.6928
	SF25509_c06890	Alcohol dehydrogenase (EC 1.1.1.1)	0.33	-0.36	-0.02	212	57	150	243	90	190	0.5383	0.5393	0.9657
	SF25509_c06900	Inosine-5'-monophosphate dehydrogenase (EC 1.1.1.205)	-0.81	0.01	-1.65	42	68	52	173	88	88	0.6645	1	0.3957
	SF25509_c06910	FIG00636323: hypothetical protein	-0.48	0.32	0.07	168	83	115	476	237	366	0.7381	0.6791	0.8565
	SF25509_c06920	HYPOTHETICAL/UNKNOWN TRANSMEMBRANE PROTEIN	0.81	-0.06	0.33	150	72	132	150	72	132	0.0946	0.9162	0.5448
	SF25509_c06940	Oligopeptide ABC transporter, periplasmic oligopeptide-binding protein OppA (TC 3.A.1.5.1)	0.5	0.1	0.68	1253	394	826	1267	395	830	0.7755	0.9176	0.9491
	SF25509_c06950	ABC transporter, binding protein	0.31	0.09	-1.57	37	14	14	51	16	18	0.7758	1	0.2179
	SF25509_c06960	Acetoacetyl-CoA synthetase (EC 6.2.1.16)	-0.11	-0.16	0	513	258	415	576	273	455	0.8627	0.6848	0.9984
	SF25509_c06970	L-proline glycine betaine ABC transport system permease protein ProW (TC 3.A.1.12.1)	-0.22	-0.26	-0.41	508	271	356	526	287	368	0.7015	0.5208	0.2401
	SF25509_c06980	L-proline glycine betaine ABC transport system permease protein ProV (TC 3.A.1.12.1)	0.11	0.2	-0.31	170	105	136	181	105	140	0.8502	0.7876	0.7092
	SF25509_c06990	L-proline glycine betaine binding ABC transporter protein ProX (TC 3.A.1.12.1)	0.25	-0.57	-0.76	295	71	110	298	86	120	0.849	0.3865	0.17
	SF25509_c07000	Transcriptional regulator, AraC family	0.68	0.02	0.37	1534	437	1000	1590	453	1048	0.6459	0.9643	0.8192
	SF25509_c07010	hypothetical protein	-0.05	-0.67	0.23	122	39	74	126	44	83	0.949	0.2691	0.6844
	SF25509_c07020	hypothetical protein	-0.51	-0.17	0.64	39	10	30	92	11	32	0.694	0.803	0.6007
	SF25509_c07030	Short-chain dehydrogenase/reductase SDR	0.29	0.06	-0.68	185	108	124	187	113	127	0.6661	0.9111	0.2405
	SF25509_c07040	putative MFS family transporter protein	-0.19	-0.68	-0.62	93	51	72	100	52	79	0.8311	0.5484	0.3108
	SF25509_c07050	Transcriptional regulator, LysR family	0.08	-0.3	-0.17	454	229	346	463	234	357	0.8428	0.6769	0.7783
	SF25509_c07060	Benzoate 1,2-dioxygenase (EC 1.14.12.10)	-0.5	-0.14	0.03	338	232	343	375	254	364	0.497	0.822	0.9528
	SF25509_c07070	Short-chain dehydrogenase/reductase SDR	-0.14	-0.43	-0.16	158	68	138	165	71	144	0.8093	0.5636	0.7975
	SF25509_c07080	hypothetical protein AF1210	-0.03	-0.2	-0.26	228	105	191	232	108	195	0.9541	0.7852	0.5678
	SF25509_c07090	4-aminobutyraldehyde dehydrogenase (EC 1.2.1.19)	-0.23	0.03	-0.01	178	92	134	225	119	187	0.6863	0.9601	0.9786
	SF25509_c07100	3-oxoacyl-[acyl-carrier protein] reductase (EC 1.1.1.100)	0.64	-0.24	-0.66	130	47	83	134	52	89	0.4136	0.8352	0.4155
	SF25509_c07110	3-hydroxyacyl-CoA dehydrogenase (EC 1.1.1.35)	-0.9	0.19	-0.24	58	37	73	58	37	73	0.7273	0.805	0.8427
	SF25509_c07120	Ferredoxin reductase	-0.95	-0.94	-0.16	414	126	270	441	137	287	0.8668	0.3313	0.7556
	SF25509_c07130	Ferredoxin, 2Fe-2S	0.22	0.43	-0.31	37	32	63	92	57	111	0.5997	1	0.794
	SF25509_c07140	hypothetical protein	-0.73	-1.22	0.58	6	7	10	6	7	10	1	1	1
	SF25509_c07150	hypothetical protein	-1.85	-0.06	-0.29	13	15	39	44	61	87	0.4019	1	0.708
	SF25509_c07160	hypothetical protein	-0.8	-0.15	-1.46	24	9	33	45	9	43	0.8721	1	0.1682
	SF25509_c07170	hypothetical protein	-0.6	-0.85	-1.31	21	17	18	21	17	18	0.2716	0.3186	0.1145
	SF25509_c07180	hypothetical protein	-0.44	-0.44	-0.04	122	49	98	139	54	123	0.6432	0.5954	0.8973
	SF25509_c07190	putative cytoplasmic protein	0.38	0.05	0.2	397	101	171	501	153	224	0.4835	0.9284	0.7787
	SF25509_c07200	FIG00607287: hypothetical protein	0.32	-0.02	-0.01	1555	591	1263	1651	684	1385	0.4837	0.962	0.9818
	SF25509_c07210	FIG00607287: hypothetical protein	-0.33	-0.22	-0.23	673	280	540	685	298	559	0.5219	0.659	0.5491
	SF25509_c07220	putative type II restriction enzyme methylase subunit	-0.19	0.09	0.25	254	178	395	255	178	396	0.7884	0.8968	0.6966
	SF25509_c07230	putative type II restriction enzyme methylase subunit	-0.06	-0.08	-0.18	1396	582	801	1521	710	934	0.9197	0.8447	0.6679
	SF25509_c07240	putative cytoplasmic protein	-0.78	-0.25	-0.19	768	398	482	794	411	516	0.2602	0.6093	0.6632
	SF25509_c07250	putative ATP-dependent protease	-0.05	-0.27	-0.04	942	461	784	1040	515	866	0.8968	0.5095	0.9107
	SF25509_c07260	Mobile element protein	1.01	-0.51	-0.1	230	52	125	230	52	125	0.2528	0.5869	0.9136
	SF25509_c07270	Mobile element protein	-0.12	0.1	-0.51	365	203	250	382	211	262	0.8309	0.9163	0.3733
	SF25509_c07280	hypothetical protein	0.42	0.03	0.2	293	129	226	299	134	231	0.7131	0.9585	0.7264
	SF25509_c07290	hypothetical protein	0.49	-0.3	0.51	63	26	71	133	47	120	0.6596	0.6681	0.6664
	SF25509_c07300	Superfamily I DNA and RNA helicases and helicase subunits	-0.16	0.12	0.18	1504	771	1352	1586	791	1434	0.7273	0.7637	0.6939
	SF25509_c07310	hypothetical protein	0.05	-0.38	-0.72	35	25	27	35	25	27	0.9708	0.7909	0.7118
	SF25509_c07320	hypothetical protein	0.52	-0.02	0.96	30	8	36	139	98	140	0.3648	1	0.1021
	SF25509_c07330	unknown	-0.01	0.38	-0.36	190	159	171	211	166	173	0.9912	0.5397	0.6195
	SF25509_c07340	hypothetical protein	0.76	-0.12	0.26	64	15	32	64	15	36	0.4237	0.8145	0.6534
	SF25509_c07350	hypothetical protein	0.74	1.33	-0.93	25	22	23	25	22	23	0.539	0.6683	1
	SF25509_c07360	FIG01009617: hypothetical protein	-0.01	0.14	0.04	758	361	535	778	376	562	0.9832	0.8526	0.9384
	SF25509_c07370	hypothetical protein	0.57	-0.67	-0.54	364	99	233	400	114	263	0.594	0.5478	0.6465
	SF25509_c07380	hypothetical protein	-1.02	-0.22	-0.48	80	45	56	80	45	56	0.7943	0.5941	0.5989
	SF25509_c07390	Transcriptional regulatory protein	-0.43	-0.21	-0.45	235	134	332	250	149	358	0.7838	0.8051	0.6326
	SF25509_c07400	transcriptional regulatory protein	-0.29	-0.17	-0.03	263	142	251	288	163	273	0.6484	0.8008	0.9638
	SF25509_c07410	Alkaline phosphatase (EC 3.1.3.1)	0.05	0.04	-0.1	1402	782	1071	1561	817	1139	0.8766	0.9158	0.7311
	SF25509_c07420	hypothetical protein	0.5	-0.93	-0.8	101	28	58	198	37	88	0.8058	0.4654	0.4958
	SF25509_c07430	Adenylate cyclase (EC 4.6.1.1)	-0.17	-0.1	-0.07	375	245	377	381	246	384	0.7854	0.8651	0.8993
	SF25509_c07440	hypothetical protein	-0.54	0.02	-0.83	112	109	95	161	132	138	0.5137	0.9759	0.334
	SF25509_c07450	hypothetical protein	-1.14	-1.39	0.83	45	11	41	45	11	41	0.3194	0.3012	0.3894
	SF25509_c07460	monooxygenase, putative	-0.45	0.27	0	185	126	183	275	184	266	0.5078	0.6382	0.9949
	SF25509_c07470	hypothetical protein	0.7	-0.34	-0.17	55	38	37	58	47	61	0.3245	0.6791	0.8576
	SF25509_c07480	hypothetical protein	0.29	-1.46	-0.72	50	15	28	50	15	28	0.8029	0.8024	0.5927
	SF25509_c07490	Adenylate cyclase (EC 4.6.1.1)	-1.09	0	-0.45	36	52	67	36	52	67	0.1535	1	0.311
	SF25509_c07500	Adenylate cyclase (EC 4.6.1.1)	0.43	0.25	-0.13	186	88	101	256	96	191	0.6822	0.7232	0.8552
	SF25509_c07510	2-dehydropantoate 2-reductase (EC 1.1.1.169)	-0.11	0.13	-0.25	436	241	239	438	242	242	0.9155	0.8962	0.731
	SF25509_c07520	N-formylglutamate deformylase (EC 3.5.1.68)	0.21	-0.07	-0.45	591	276	350	668	343	475	0.7828	0.9041	0.2421
	SF25509_c07530	hypothetical protein	-1.06	-0.14	-0.63	32	17	24	32	17	24	0.603	0.6818	0.505
	SF25509_c07540	hypothetical protein	0.64	-1.91	1.72	82	5	22	90	9	47	0.661	0.6713	0.6657
	SF25509_c07550	hypothetical protein	0.22	-0.66	0.35	43	15	34	43	15	34	0.6919	0.5019	0.6448
	SF25509_c07560	hypothetical protein	2.96	0.24	0.01	31	14	21	63	55	68	1	1	1
	SF25509_c07570	Histone acetyltransferase HPA2 and related acetyltransferases	0.09	-0.76	0.21	205	89	235	211	91	237	0.8763	0.2551	0.7534
	SF25509_c07580	hypothetical protein	-0.63	0.07	-0.31	9	21	9	9	21	9	1	0.6634	0.6715
	SF25509_c07590	Arsenical resistance operon repressor	0.35	0.11	1.2	1216	404	1239	1216	404	1239	0.6661	1	0.6643
	SF25509_c07600	Arsenate reductase (EC 1.20.4.1)	-0.65	0.05	-0.53	123	63	82	146	70	106	0.8081	0.9381	0.7534
	SF25509_c07610	Aquaporin Z	0.8	0.27	-0.11	216	102	129	216	102	129	0.3385	0.689	0.875
	SF25509_c07620	Arsenate reductase (EC 1.20.4.1)	-0.37	0.41	-0.68	57	49	43	70	61	72	0.5959	0.6163	0.3551
	SF25509_c07630	Arsenic resistance protein ArsH	0.13	-0.82	-0.29	202	57	193	204	59	194	0.791	0.1472	0.6203
	SF25509_c07640	Na+/H+ antiporter NhaA type	0.27	-0.32	-0.14	380	199	326	468	263	362	0.519	0.4972	0.6975
	SF25509_c07650	CrcB protein	0.13	-0.46	-0.41	229	73	120	344	105	161	0.8624	0.8617	0.6203
	SF25509_c07660	hypothetical protein	-0.42	-0.31	-0.31	88	40	93	89	45	106	0.5972	0.6771	0.5553
	SF25509_c07670	hypothetical protein	-0.42	0.15	-0.13	44	32	49	44	32	49	0.5751	0.9165	0.9048
	SF25509_c07680	hypothetical protein	-0.42	0.15	-0.01	138	108	192	138	108	192	0.4434	0.7711	0.988
	SF25509_c07690	Metallo-beta-lactamase family protein	-0.4	0.26	-0.87	261	111	118	270	128	126	0.7495	0.758	0.509
	SF25509_c07700	hypothetical protein	-0.04	0.3	-0.01	29	34	45	43	40	54	1	0.5769	0.9727
	SF25509_c07710	hypothetical protein	-1.04	-0.03	0.12	115	57	97	115	57	97	0.2671	0.97	0.8837
	SF25509_c07720	hypothetical protein	-1.13	-0.4	-0.68	15	9	31	21	10	41	1	1	1
	SF25509_c07730	Transcriptional regulator, GntR family	0.05	-0.15	-0.5	125	52	106	131	56	112	0.9303	0.7759	0.6918
	SF25509_c07740	hypothetical protein	0.1	-0.04	0	34	17	20	35	17	20	0.8599	1	0.9703
	SF25509_c07750	Cytochrome c family protein	-0.05	0.22	0.39	97	83	147	97	83	147	0.9301	0.7387	0.458
	SF25509_c07760	SAM-dependent methyltransferase PA0798 (UbiE paralog)	-0.99	0.11	-0.04	118	63	111	133	69	115	0.168	0.8361	0.9392
	SF25509_c07770	HYPOTHETICAL/UNKNOWN PROTEIN	-0.75	-0.61	0.31	36	9	35	40	39	50	0.8962	1	0.6956
	SF25509_c07780	Exodeoxyribonuclease III (EC 3.1.11.2)	-1.01	-0.03	0.05	126	82	121	321	197	344	0.4019	0.9636	0.9171
	SF25509_c07790	HYPOTHETICAL/UNKNOWN PROTEIN	0.52	-0.65	0.29	30	2	10	30	2	10	0.5012	0.499	0.3957
	SF25509_c07800	Glyoxalase/bleomycin resistance protein/dioxygenase	-0.21	-0.48	-0.08	109	44	88	109	44	88	0.8104	0.4699	0.895
	SF25509_c07810	hypothetical protein	-2.8	-2.13	-0.63	1	2	12	12	17	38	0.1971	0.6749	1
	SF25509_c07820	hypothetical protein	0.2	-0.05	-0.09	422	188	289	466	205	316	0.836	0.8798	0.8244
	SF25509_c07830	Mobile element protein	1.59	0.29	0	2	13	0	2	13	2	1	1	1
	SF25509_c07840	Mobile element protein	-0.03	-0.4	-0.43	70	26	53	70	27	54	1	0.6019	0.6265
	SF25509_c07850	hypothetical protein	0.33	0.47	0.06	79	46	55	86	53	56	0.7724	0.6922	1
	SF25509_c07860	putative periplasmic protein	-0.19	0	0.37	94	58	90	94	58	90	0.7174	0.9926	0.6367
	SF25509_c07870	Mll7390 protein	1.7	-0.22	-0.71	100	28	45	106	58	64	0.2013	1	0.5981
	SF25509_c07880	MISCELLANEOUS%3B Unknown	-0.42	0.68	0.08	41	7	22	41	7	22	0.334	0.6657	1
	SF25509_c07890	hypothetical protein	0	0	0	0	0	0	0	6	26	1	1	1
	SF25509_c07900	Succinoglycan biosynthesis protein	0.34	-0.8	-0.2	48	31	33	59	35	38	0.627	0.6652	0.8829
	SF25509_c07910	ATP-dependent DNA ligase (EC 6.5.1.1)	0.29	-0.22	-0.35	212	118	206	257	148	233	0.5943	0.6767	0.6788
	SF25509_c07920	hypothetical protein	-0.53	1.17	-0.27	53	62	51	65	68	66	0.5355	0.2693	0.6546
	SF25509_c07930	hypothetical protein	-0.49	0.1	-0.11	68	51	103	99	124	136	0.4982	0.8741	0.8569
	SF25509_c07940	hypothetical protein	-1	1.38	1.23	0	1	1	8	4	9	1	1	1
	SF25509_c07950	hypothetical protein	0.78	-0.05	-0.12	270	195	203	270	195	203	0.3427	0.6795	0.6635
	SF25509_c07960	hypothetical protein	0.85	0.21	-0.24	59	34	41	65	35	43	0.3312	1	1
	SF25509_c07970	DNA helicase-related protein	0.19	0.21	0.31	8023	3075	7515	8658	3334	8102	0.5795	0.5905	0.4474
	SF25509_c07980	hypothetical protein	0.26	-0.11	0.48	866	212	638	886	242	679	0.763	0.8238	0.4894
	SF25509_c07990	hypothetical protein	0.67	-0.59	-1.31	125	35	62	125	35	62	0.8532	0.5915	0.1019
	SF25509_c08000	hypothetical protein	-0.07	0.47	0.14	209	92	216	209	92	216	0.9373	0.4866	0.8391
	SF25509_c08010	hypothetical protein	-0.73	0.02	-0.61	33	49	40	33	49	40	0.3475	0.9807	0.2889
	SF25509_c08020	hypothetical protein	-1.07	-1.12	-0.18	18	19	53	33	60	79	0.4771	0.2471	0.7976
	SF25509_c08030	hypothetical protein	-0.92	-1.74	0.5	10	3	21	10	3	21	0.5038	0.5926	0.6032
	SF25509_c08040	hypothetical protein	-0.24	0.59	-0.56	325	221	242	332	234	248	0.6852	0.5771	0.3944
	SF25509_c08050	hypothetical protein	0.18	-1.52	-0.03	26	12	43	64	37	100	1	1	1
	SF25509_c08060	hypothetical protein	0	0	0	0	0	0	12	4	11	1	1	1
	SF25509_c08070	hypothetical protein	-0.51	0.69	0.04	243	89	135	251	101	141	0.7935	0.3515	0.9622
	SF25509_c08080	hypothetical protein	0.28	-0.53	-0.4	47	10	23	56	12	26	0.573	0.5801	0.6548
	SF25509_c08090	hypothetical protein	0.74	0.68	-0.64	10	8	19	10	8	19	0.6715	0.3277	0.6658
	SF25509_c08100	hypothetical protein	-0.05	-0.02	-0.52	74	40	45	78	44	48	0.9381	0.97	0.8811
	SF25509_c08110	Mobile element protein	-0.97	0.14	0.36	38	38	61	63	45	75	0.2938	0.7978	0.7173
	SF25509_c08120	Mobile element protein	-0.31	-0.48	0.69	28	9	30	28	9	30	0.714	0.428	0.5602
	SF25509_c08130	hypothetical protein	0.07	-0.53	-0.07	454	204	336	498	219	360	0.8886	0.272	0.8634
	SF25509_c08140	hypothetical protein	-0.28	-1.18	0.18	95	18	96	95	18	96	0.8307	0.2047	0.8327
	SF25509_c08150	Cell division protein FtsH (EC 3.4.24.-)	-0.15	-0.05	-0.93	357	209	269	436	235	334	0.8522	0.9529	0.1942
	SF25509_c08160	Phosphohydrolase (MutT/nudix family protein)	-0.25	-1.08	-1.1	46	16	36	108	72	129	0.7683	0.5158	0.3058
	SF25509_c08170	hypothetical protein	-0.32	0.38	-0.83	162	79	119	188	92	137	1	1	1
	SF25509_c08180	hypothetical protein	-0.3	0.27	-0.27	152	162	189	152	162	189	0.7497	0.8254	0.7766
	SF25509_c08190	hypothetical protein	0.4	0.32	0.36	239	85	163	239	85	163	1	0.6661	0.6621
	SF25509_c08200	hypothetical protein	0	0	0	0	0	0	1	2	0	1	1	1
	SF25509_c08210	hypothetical protein	-0.26	0.32	-0.18	55	47	61	62	61	88	0.8512	0.6938	0.8382
	SF25509_c08220	integrase	-0.33	-0.39	-0.29	1019	338	667	1084	387	721	0.3603	0.3623	0.4569
	SF25509_c08230	hypothetical protein	0	0	0	0	0	0	0	0	0	1	1	1
	SF25509_c08250	Sulfate adenylyltransferase subunit 2 (EC 2.7.7.4)	-1.67	-1.02	-0.61	439	177	668	448	190	697	0.0352	0.2004	0.3343
	SF25509_c08260	Phosphoadenylyl-sulfate reductase [thioredoxin] (EC 1.8.4.8) / Adenylyl-sulfate reductase [thioredoxin] (EC 1.8.4.10)	-2.22	-0.79	-0.64	615	390	1334	615	390	1334	0.1148	0.518	0.56
	SF25509_c08270	hypothetical protein	-0.6	-2.65	0.01	21	2	24	22	2	24	0.2951	0.1992	1
	SF25509_c08280	FIG00984365: hypothetical protein	-1.38	1.09	0.55	37	56	62	64	64	82	0.2108	0.5739	0.692
	SF25509_c08290	putative membrane protein	-0.51	-0.31	0	185	98	261	212	122	303	0.7252	0.7804	0.9965
	SF25509_c08300	Choline dehydrogenase (EC 1.1.99.1)	0.1	0.57	-0.03	554	516	769	601	538	838	0.8591	0.5712	0.9586
	SF25509_c08310	hypothetical protein	-2.16	-1	-0.57	2	0	2	2	0	2	1	1	1
	SF25509_c08320	Betaine aldehyde dehydrogenase (EC 1.2.1.8)	0.21	-0.13	-0.5	630	296	577	941	431	859	0.7689	0.8561	0.428
	SF25509_c08330	Choline-sulfatase (EC 3.1.6.6)	0.29	0.01	-0.25	754	378	741	770	390	767	0.5695	0.9859	0.6272
	SF25509_c08340	HTH-type transcriptional regulator BetI	1.04	-0.19	0.46	3187	1169	1859	3187	1169	1859	0.2657	0.7948	0.5369
	SF25509_c08350	FIG00985026: hypothetical protein	-0.26	0.08	0.27	195	92	191	400	145	425	0.5939	0.8918	0.5871
	SF25509_c08360	Sensory box/GGDEF family protein	-0.16	-0.25	-0.31	359	230	372	388	255	393	0.7418	0.6895	0.471
	SF25509_c08370	Quinone oxidoreductase (EC 1.6.5.5)	-0.4	-0.23	-0.74	73	56	86	121	70	134	0.6968	0.8051	0.5303
	SF25509_c08380	FIG01075174: hypothetical protein	0.06	-0.18	-0.01	295	118	211	302	119	225	0.8856	0.7158	0.9878
	SF25509_c08390	Hypothetical protein of L-Asparaginase type 2-like superfamily	0.44	-0.34	0.5	747	179	580	897	307	737	0.4916	0.6464	0.4536
	SF25509_c08400	Additional periplasmic component NikK of nickel ECF transporter	-0.37	0.18	0.06	173	177	218	198	185	245	0.6662	0.8094	0.9436
	SF25509_c08410	Glutathione S-transferase (EC 2.5.1.18)	-0.48	0	-0.78	279	223	272	309	250	297	0.5341	0.9954	0.231
	SF25509_c08420	hypothetical protein	0.43	-0.87	-0.38	103	24	84	103	24	84	0.9046	0.4106	0.8686
	SF25509_c08430	hypothetical protein	0.91	-0.32	-1.09	41	11	22	41	11	22	0.6649	1	0.6658
	SF25509_c08440	Glycine cleavage system transcriptional activator	-0.17	-0.49	-0.2	176	36	155	214	50	189	0.7886	0.4185	0.7929
	SF25509_c08450	Glutathione S-transferase (EC 2.5.1.18)	-0.21	-0.63	0.23	279	19	61	339	117	131	0.7826	0.3221	0.7246
	SF25509_c08460	hypothetical protein	-0.8	-0.91	0.9	36	6	25	36	6	25	0.6672	0.6671	0.663
	SF25509_c08470	ErfK/YbiS/YcfS/YnhG	-0.29	0.26	-0.19	590	332	517	701	365	658	0.6536	0.668	0.7299
	SF25509_c08480	Organic hydroperoxide resistance transcriptional regulator	-0.53	0.04	0.16	3572	1661	3520	3572	1661	3520	0.6298	0.9623	0.8598
	SF25509_c08490	Organic hydroperoxide resistance protein	0.14	-0.17	-0.38	204	80	216	240	96	253	0.8553	0.8381	0.666
	SF25509_c08500	Alkylphosphonate utilization operon protein PhnA	0.72	-0.06	0.2	105	3	35	105	3	35	1	1	1
	SF25509_c08510	ATPase component BioM of energizing module of biotin ECF transporter	-0.45	0.13	0.04	449	227	468	512	270	552	0.6904	0.8453	0.9467
	SF25509_c08520	Mlr6145 protein	-0.54	-0.24	-1.37	186	154	192	186	154	192	0.6679	0.6629	0.6707
	SF25509_c08530	oxidoreductase, aldo/keto reductase family	-0.09	-0.53	-0.65	366	101	254	366	107	261	0.8378	0.4065	0.4152
	SF25509_c08540	Trans-aconitate 2-methyltransferase (EC 2.1.1.144)	-0.11	0.05	0.13	579	341	491	762	371	585	0.8912	0.9554	0.8711
	SF25509_c08550	Putative FMN hydrolase (EC 3.1.3.-)%3B 5-Amino-6-(5'-phosphoribitylamino)uracil phosphatase	-0.41	-0.29	-0.27	192	124	262	315	162	380	0.5076	0.5211	0.6486
	SF25509_c08560	hypothetical protein	-0.21	-0.83	-0.17	12	6	37	12	6	37	1	1	1
	SF25509_c08570	FIG01073884: hypothetical protein	0.68	0.12	-0.48	172	36	48	172	36	48	0.6346	0.8315	0.547
	SF25509_c08580	Alcohol dehydrogenase (EC 1.1.1.1)	0.45	-0.49	-0.02	113	66	84	263	88	142	0.5786	0.4148	0.9887
	SF25509_c08590	MFS family multidrug efflux protein, similarity to bicyclomycin resistance protein Bcr	-0.15	-0.32	-0.68	288	179	245	327	210	322	0.7989	0.649	0.3171
	SF25509_c08600	Branched-chain amino acid aminotransferase (EC 2.6.1.42)	-0.04	0.21	-0.21	260	130	196	614	281	513	0.9544	0.7291	0.76
	SF25509_c08610	Glyoxalase family protein	-0.45	0.01	-0.35	195	131	163	217	149	187	0.5605	0.9958	0.6007
	SF25509_c08620	Lactoylglutathione lyase and related lyases	-0.76	-0.34	-1.02	139	103	82	139	103	82	0.3942	0.6171	0.2812
	SF25509_c08630	hypothetical protein	1.18	-0.17	-0.25	9	5	5	9	6	8	0.3339	0.6744	1
	SF25509_c08650	Transcriptional regulator, DeoR family	0	-0.17	-0.63	176	69	142	178	109	166	1	0.8116	0.4416
	SF25509_c08660	cell processes%3B transport of small molecules%3B amino acids, amines, peptides	0.05	-0.06	-0.4	206	105	156	236	120	183	0.9328	0.9053	0.5189
	SF25509_c08670	hypothetical protein	0.7	0.35	0.03	54	35	45	78	39	50	0.699	0.7015	0.9693
	SF25509_c08680	Cytochrome c-556	1.13	-1.49	-1.07	24	6	30	140	30	96	1	1	1
	SF25509_c08690	Putative diheme cytochrome c-553	-0.08	-0.26	0.04	183	87	188	197	105	221	0.9099	0.7731	0.9588
	SF25509_c08700	N-acetyltransferase	-0.81	0.68	-0.1	179	194	218	191	205	256	0.52	0.6245	0.8806
	SF25509_c08710	Transcriptional regulator, MerR family	0.4	-0.21	-0.21	1006	247	877	1136	290	972	0.6791	0.8012	0.7859
	SF25509_c08720	Beta-lactamase (EC 3.5.2.6)	0.09	0.31	0.17	1989	1757	1933	1989	1759	1935	0.9177	0.7438	0.8654
	SF25509_c08730	Glucose dehydrogenase, PQQ-dependent (EC 1.1.5.2)	-0.36	-0.24	-0.21	1662	847	1405	3200	1452	2338	0.5448	0.5875	0.5863
	SF25509_c08740	Selenoprotein O and cysteine-containing homologs	-0.2	-0.05	-0.68	275	93	154	466	169	257	0.7568	0.9369	0.3719
	SF25509_c08750	putative homocysteine S-methyltransferase( EC:2.1.1.10 )	0.26	-0.21	-0.29	440	205	385	492	237	472	0.7116	0.7716	0.6065
	SF25509_c08760	FIG00985240: hypothetical protein	-0.21	-0.77	-0.18	132	33	123	239	154	329	0.7182	0.3345	0.8132
	SF25509_c08770	Protease II (EC 3.4.21.83)	0.05	-0.09	0.03	3345	1126	3244	4055	1521	3965	0.8946	0.8066	0.9296
	SF25509_c08780	Glyoxalase family protein	-0.11	-0.22	0.25	244	85	179	244	85	179	0.8447	0.6963	0.6551
	SF25509_c08790	Universal stress family protein	0.62	0.14	-0.06	392	139	125	479	181	189	0.8313	0.9446	0.9133
	SF25509_c08800	DnaK suppressor protein	-0.58	-1.91	1.17	16	2	15	31	13	60	1	1	1
	SF25509_c08810	COG1272: Predicted membrane protein hemolysin III homolog	-1.05	0.04	0.09	465	187	359	1022	499	978	0.3487	0.9558	0.8839
	SF25509_c08820	FIG01076572: hypothetical protein	-0.18	-0.44	-0.21	185	81	123	185	81	123	0.8452	0.5641	0.6594
	SF25509_c08830	Peptide methionine sulfoxide reductase MsrB (EC 1.8.4.12)	0.16	-0.28	0.06	218	171	319	218	171	319	0.7971	0.7366	0.945
	SF25509_c08840	Na(+) H(+) antiporter subunit A	-0.5	-0.46	-0.32	1565	829	1221	1599	871	1299	0.3264	0.396	0.4895
	SF25509_c08850	Na(+) H(+) antiporter subunit B	0.55	-0.58	-1.77	162	21	53	162	21	53	1	0.1956	0.1009
	SF25509_c08860	Na(+) H(+) antiporter subunit C	-0.81	-0.92	0.04	138	37	131	163	45	153	0.2303	0.2595	0.9436
	SF25509_c08870	Na(+) H(+) antiporter subunit D	-0.66	-1.49	0.19	71	6	44	71	6	44	1	1	1
	SF25509_c08880	Na(+) H(+) antiporter subunit D	-0.19	-0.86	-0.32	1653	434	1160	1672	472	1186	0.797	0.2716	0.5959
	SF25509_c08890	Na(+) H(+) antiporter subunit E	-0.51	-0.18	0.33	410	188	409	410	188	409	0.5255	0.7305	0.6584
	SF25509_c08900	Na(+) H(+) antiporter subunit F	0.61	-0.94	-0.42	268	45	138	268	45	138	0.6017	0.6014	0.6993
	SF25509_c08910	Na(+) H(+) antiporter subunit G	0	-0.46	-0.39	507	163	300	507	163	300	0.9965	0.4576	0.6747
	SF25509_c08920	transcriptional regulator	-0.75	-2.11	-2.66	147	670	387	406	1057	921	0.4979	0.2829	0.2523
	SF25509_c08930	Sulfur acceptor protein SufE for iron-sulfur cluster assembly	0	0	0	0	0	0	0	0	0	1	1	1
	SF25509_c08940	FIG00985542: hypothetical protein	-1.02	0.15	-0.27	31	55	75	90	94	149	0.1297	0.8403	0.7768
	SF25509_c08950	hypothetical protein	0	0	0	0	0	0	0	0	0	1	1	1
	SF25509_c08960	Signal transduction histidine kinase	0.01	0	2.01	1	0	3	1	0	3	1	1	1
	SF25509_c08970	Peptidoglycan-binding protein	-0.03	0.27	0.88	39	49	119	55	51	140	1	0.8515	0.3011
	SF25509_c08980	FIG00791875: hypothetical protein	0.86	-0.42	-0.26	423	83	169	423	83	169	0.3969	0.6215	0.8319
	SF25509_c08990	FIG00984063: hypothetical protein	0.48	-0.53	0.48	86	26	92	86	26	92	0.8352	0.5973	0.6378
	SF25509_c09000	hypothetical protein	0.23	-0.57	0.25	146	37	104	161	39	112	0.7719	0.6235	0.826
	SF25509_c09010	FIG01074459: hypothetical protein	0.03	-0.44	-0.19	226	71	179	226	71	179	0.9759	0.6039	0.749
	SF25509_c09020	FIG01075975: hypothetical protein	0.11	0.29	1.17	173	74	176	173	74	176	0.7977	0.4986	0.8011
	SF25509_c09030	FIG00984711: hypothetical protein	-0.29	0.63	0.07	119	57	92	179	70	128	0.457	0.5934	0.8978
	SF25509_c09040	FIG00450489: hypothetical protein	-1.63	0.07	-1.03	19	93	72	34	119	113	0.0911	0.9481	0.1055
	SF25509_c09050	FIG00450701: hypothetical protein	0.17	0.68	-0.21	85	79	115	85	79	115	0.9432	0.2378	0.7406
	SF25509_c09060	Multimodular transpeptidase-transglycosylase (EC 2.4.1.129) (EC 3.4.-.-)	-0.08	0.48	0.17	184	318	365	184	318	367	0.7788	0.5324	0.6231
	SF25509_c09070	conserved protein of unknown function%3B putative YcgN protein	0.36	-0.04	-0.12	204	112	215	209	113	230	0.6412	0.9336	0.8926
	SF25509_c09080	FIG01074834: hypothetical protein	-0.47	-0.04	-0.42	457	147	332	460	147	333	0.3999	0.9438	0.5361
	SF25509_c09090	hypothetical protein	0.15	1.32	-0.02	22	36	19	430	507	380	1	1	1
	SF25509_c09100	FIG00985660: hypothetical protein	0.01	-0.53	-2.3	7	30	20	81	67	86	1	1	1
	SF25509_c09110	Two-component system response regulator QseB	0.79	0	0	12	0	0	31	13	20	1	1	1
	SF25509_c09120	Sensor histidine kinase	-0.64	-1.17	-0.47	21	17	22	21	18	28	0.2638	0.0888	0.346
	SF25509_c09130	Outer membrane lipoprotein-related protein	1.01	1.55	1.14	68	141	162	68	141	162	0.1708	0.2522	0.1228
	SF25509_c09150	Cytochrome c-type biogenesis protein CcmE, heme chaperone	-2.49	-2.29	-1.36	6	6	9	6	6	9	0.0107	0.0324	0.2871
	SF25509_c09170	Cytochrome c heme lyase subunit CcmL	-1.87	-2.32	-3.32	3	1	0	25	1	4	0.2991	0.6625	1
	SF25509_c09180	macromolecule metabolism%3B macromolecule degradation%3B degradation of proteins, peptides, glycopeptides	0.51	-0.83	-0.04	5653	4649	4874	6775	6522	6840	0.6691	0.4769	0.9597
	SF25509_c09190	hypothetical protein	0	0	0	0	0	0	0	0	0	1	1	1
	SF25509_c09200	response regulator in two-component regulatory system with PhoQ	-0.99	0.14	-0.3	138	42	76	138	42	76	0.8042	0.8233	0.6207
	SF25509_c09210	Sensor protein basS/pmrB (EC 2.7.3.-)	-0.05	-0.77	-0.37	133	41	107	141	46	123	0.957	0.2605	0.6606
	SF25509_c09220	macromolecule metabolism%3B macromolecule synthesis, modification%3B proteins and peptides - translation and modification	0.02	-0.03	-0.12	778	311	591	957	367	753	0.9739	0.9479	0.7662
	SF25509_c09230	Two-component sensor histidine kinase PleC	1.59	-1.42	0.43	3	0	1	3	0	1	0.4036	0.1058	1
	SF25509_c09240	Membrane alanine aminopeptidase N (EC 3.4.11.2)	0.27	-0.07	0.23	2465	873	1877	2482	899	1910	0.5004	0.8796	0.5471
	SF25509_c09250	membrane protein, putative	0.26	-0.04	0.02	931	246	582	931	246	582	0.6587	0.9289	0.9745
	SF25509_c09260	hypothetical protein	0	0	0	0	0	0	184	293	461	1	1	1
	SF25509_c09270	HYPOTHETICAL UNKNOWN PROTEIN	0.71	0.09	0.02	21692	9408	8518	21692	9408	8518	0.5947	0.8376	0.9033
	SF25509_c09280	Uracil-DNA glycosylase, family 4	0	0	0	0	0	0	0	0	0	1	1	1
	SF25509_c09290	Putative heat shock protein YegD	-0.75	-0.14	-0.09	160	125	210	184	131	242	0.1334	0.808	0.8366
	SF25509_c09300	Electron transfer flavoprotein-ubiquinone oxidoreductase (EC 1.5.5.1)	1.01	-4	-2.74	2	0	0	433	160	400	0.3391	1	0.1032
	SF25509_c09310	hypothetical protein	-1.58	1.26	-0.99	0	6	3	3	8	3	1	1	1
	SF25509_c09320	L-proline glycine betaine binding ABC transporter protein ProX (TC 3.A.1.12.1)	0.11	0.86	0.18	1193	758	1122	1284	806	1199	0.9009	0.1539	0.6655
	SF25509_c09330	hypothetical protein	-1.21	-0.85	-1.14	40	8	48	49	15	59	0.7014	0.6041	0.7002
	SF25509_c09340	L-proline glycine betaine ABC transport system permease protein ProW (TC 3.A.1.12.1)	-0.36	0.25	-0.14	410	297	556	411	300	568	0.5914	0.7652	0.8039
	SF25509_c09350	Permease of the drug/metabolite transporter (DMT) superfamily	0.4	-0.24	-0.28	658	154	322	879	184	457	0.6346	0.7582	0.7809
	SF25509_c09360	Transcriptional regulator, AsnC family	-0.18	0.53	0.49	88	46	95	117	50	112	0.6681	1	0.8011
	SF25509_c09370	Transcription regulator [contains diacylglycerol kinase catalytic domain]	-0.09	0.25	0.26	516	294	428	995	324	748	0.9151	0.6334	0.7257
	SF25509_c09380	FIG00983729: hypothetical protein	-0.71	-0.64	-0.56	148	147	230	275	245	376	0.2597	0.3006	0.3707
	SF25509_c09390	PUTATIVE GLYCOSYLTRANSFERASE TRANSMEMBRANE PROTEIN	-0.56	1.12	-0.12	117	197	200	358	362	461	0.5022	0.4119	0.8563
	SF25509_c09400	FIG01075715: hypothetical protein	-0.62	-0.34	-0.42	263	261	368	263	261	368	0.4201	0.6842	0.5945
	SF25509_c09410	AMP nucleosidase (EC 3.2.2.4)	-0.2	0.16	0.03	13	176	189	17	197	213	0.9011	0.8672	0.9426
	SF25509_c09420	HYPOTHETICAL UNKNOWN TRANSMEMBRANE PROTEIN	-1.27	-0.28	-1.61	12	16	19	12	16	19	0.6656	0.6618	0.6663
	SF25509_c09430	HYPOTHETICAL UNKNOWN TRANSMEMBRANE PROTEIN	-0.86	0.09	0.06	112	87	166	118	88	171	0.4507	0.9766	0.9723
	SF25509_c09440	Glutathione S-transferase (EC 2.5.1.18)	0.12	0.11	-0.2	371	215	337	504	306	463	0.8279	0.8579	0.8855
	SF25509_c09450	FIG00027233: possible membrane protein	-0.65	-0.01	0.1	336	118	245	527	146	385	0.423	1	1
	SF25509_c09460	FOG: TPR repeat, SEL1 subfamily	-1.04	-0.27	-0.81	15	15	33	15	15	33	0.6679	0.6618	0.6726
	SF25509_c09470	Biosynthetic Aromatic amino acid aminotransferase beta (EC 2.6.1.57)	-0.41	-0.41	-0.06	651	270	652	708	284	664	0.5555	0.5821	0.9181
	SF25509_c09480	hypothetical protein	-0.43	0.06	0.03	308	207	342	318	208	348	0.6956	0.9559	0.9735
	SF25509_c09490	hypothetical protein	0.15	-0.25	-0.23	76	57	85	136	61	111	0.7325	0.7631	0.7821
	SF25509_c09510	ATP/GTP-binding site motif A (P-loop) :Porin, alpha proteobacteria type	-0.15	-0.13	-0.98	76	40	71	1451	8411	4124	0.9033	0.8867	0.5297
	SF25509_c09520	Phage integrase	0.39	0.19	0.29	1374	526	1113	1418	549	1170	0.4474	0.6974	0.5778
	SF25509_c09530	ATP/GTP-binding site motif A (P-loop) :Porin, alpha proteobacteria type	0.45	-0.04	-0.12	870	300	630	901	316	661	0.4462	0.9508	0.7927
	SF25509_c09540	probable hydrolase	-0.07	-0.3	0.11	278	139	285	306	163	310	0.9245	0.6852	0.8735
	SF25509_c09550	Soluble lytic murein transglycosylase precursor (EC 3.2.1.-)	0.3	-0.25	0.13	1134	383	957	1311	481	1112	0.5009	0.5738	0.7251
	SF25509_c09560	hypothetical protein	-1.58	0	-0.57	0	0	2	7	2	8	1	1	1
	SF25509_c09570	4-hydroxy-tetrahydrodipicolinate synthase (EC 4.3.3.7)	-5.04	-3.32	-3.62	0	2	2	0	2	2	1	1	1
	SF25509_c09580	tmRNA-binding protein SmpB	0	0	-1	0	0	0	607	203	299	1	1	1
	SF25509_c09600	DNA-directed RNA polymerase omega subunit (EC 2.7.7.6)	0	0.68	-1.58	0	1	0	961	753	693	1	1	1
	SF25509_c09620	HYPOTHETICAL UNKNOWN PROTEIN	-0.08	0.41	-0.58	430	455	603	430	455	603	1	0.667	0.6735
	SF25509_c09630	hypothetical protein NAS141_09886	-0.31	0.09	1.54	16	12	13	16	12	13	0.6833	1	0.2636
	SF25509_c09640	Holo-[acyl-carrier protein] synthase (EC 2.7.8.7)	0	0	0	0	0	0	18	0	9	1	1	1
	SF25509_c09650	hypothetical protein	0.67	-0.06	0.19	1	3	2	1	3	2	1	1	0.6762
	SF25509_c09660	Signal peptidase I (EC 3.4.21.89)	-0.99	-1	1.23	1	0	1	1	0	1	1	0.3243	1
	SF25509_c09670	Ribonuclease III (EC 3.1.26.3)	0	-1.58	-1	0	0	0	0	0	0	1	1	1
	SF25509_c09680	GTP-binding protein Era	0	0	0	0	0	0	110	6	79	1	1	1
	SF25509_c09690	Glycerophosphoryl diester phosphodiesterase (EC 3.1.4.46)	-0.09	0.26	0.57	1052	507	1031	1229	560	1137	0.9212	0.7455	0.5491
	SF25509_c09700	Glutathione S-transferase, omega (EC 2.5.1.18)	0.14	-0.16	0.13	532	217	450	533	218	450	0.8238	0.7719	0.8311
	SF25509_c09710	Cyclopropane-fatty-acyl-phospholipid synthase (EC 2.1.1.79)	-0.08	-0.39	-0.3	763	278	611	763	279	615	0.8493	0.3937	0.4881
	SF25509_c09720	Transcription accessory protein (S1 RNA-binding domain)	0.19	0.26	0.57	1620	732	1405	1623	732	1407	0.7063	0.7231	0.3042
	SF25509_c09730	hypothetical protein	-0.55	0.52	0.67	174	120	224	174	120	224	0.6701	1	0.5981
	SF25509_c09740	conserved hypothetical signal peptide protein	-0.74	-0.35	-1.34	568	253	472	810	331	622	0.8265	0.804	0.6806
	SF25509_c09750	UDP-glucose dehydrogenase (EC 1.1.1.22)	-1	1.76	0	0	3	0	0	3	0	1	0.3308	1
	SF25509_c09760	UDP-glucuronate 5'-epimerase (EC 5.1.3.12)	0	-1	0	0	0	0	128	87	102	1	1	1
	SF25509_c09770	transcriptional regulator (ArsR family)	0.32	0.42	0.78	448	345	353	448	345	353	0.6653	0.6609	1
	SF25509_c09780	FIG01075546: hypothetical protein	0.01	0.22	0.01	92	101	221	121	128	241	0.9969	0.8394	0.9907
	SF25509_c09790	FIG01075665: hypothetical protein	-0.59	0.69	-0.57	163	158	158	283	197	223	0.6567	0.7214	0.4286
	SF25509_c09800	hypothetical protein	0.49	0.12	0.08	661	235	345	677	243	356	0.658	0.9238	0.9266
	SF25509_c09810	DNA recombination and repair protein RecO	-0.67	-0.7	-1.33	52	50	44	65	57	61	0.2825	0.2286	0.0491
	SF25509_c09820	Putative phosphatase	0	-0.56	-0.08	964	422	885	968	437	890	0.9969	0.2342	0.8781
	SF25509_c09830	FIG01074088: hypothetical protein	-0.6	-0.11	0.03	961	493	1136	1122	575	1276	0.1782	0.7786	0.9451
	SF25509_c09840	metal-dependent phosphohydrolase	0.51	-0.1	0.06	363	169	370	369	169	372	0.7013	0.899	0.9457
	SF25509_c09850	Flavodoxin reductases (ferredoxin-NADPH reductases) family 1	-0.2	0.12	1.67	249	60	369	675	203	888	0.678	1	0.6734
	SF25509_c09860	MFS permease	-0.18	-0.3	-0.54	998	387	925	998	387	925	0.7788	0.6297	0.7544
	SF25509_c09870	Quinolinate synthetase (EC 2.5.1.72)	-0.17	0.01	0.37	1284	564	1314	1304	583	1361	0.8204	0.9901	0.6049
	SF25509_c09880	L-aspartate oxidase (EC 1.4.3.16)	0.07	0.41	-0.11	493	241	381	520	249	392	0.9225	0.8182	0.888
	SF25509_c09890	Quinolinate phosphoribosyltransferase [decarboxylating] (EC 2.4.2.19)	0.03	0.23	0.03	306	161	342	314	168	348	0.9582	0.7973	0.9669
	SF25509_c09900	superoxide dismutase (Cu/Zn)	-0.39	0.08	0.87	44	37	34	91	45	54	0.6665	0.6715	0.6638
	SF25509_c09910	Predicted NAD regulator in Alphaproteobacteria	-0.68	-0.47	-0.17	156	93	229	156	93	229	0.6837	0.5128	0.8156
	SF25509_c09920	FIG00984242: hypothetical protein	0.42	-1.32	0	4	0	0	4	0	0	0.6677	0.3389	1
	SF25509_c09930	COG1896: Predicted hydrolases of HD superfamily	-1.4	-1.06	-0.05	31	9	33	31	9	33	0.315	0.574	0.952
	SF25509_c09940	Folate-dependent protein for Fe/S cluster synthesis/repair in oxidative stress	-1.43	-1.58	0.12	90	30	72	90	30	72	0.1751	0.1545	0.8544
	SF25509_c09950	FIG00985792: hypothetical protein	1.8	-0.45	0.34	45	17	78	45	17	78	0.283	0.704	0.4532
	SF25509_c09960	FIG00984290: hypothetical protein	0	0	0	0	0	0	19	30	56	1	1	1
	SF25509_c09970	FIG00983489: hypothetical protein	0.15	-0.55	-0.73	32	26	44	43	33	53	0.8648	0.4533	0.5169
	SF25509_c09980	Nudix hydrolase family protein	-1.07	-0.46	-1.63	160	83	206	160	83	206	0.5024	0.6985	0.793
	SF25509_c09990	Gifsy-2 prophage protein	0.81	-0.71	-0.33	186	57	229	192	59	233	0.7228	0.5467	0.6996
	SF25509_c10000	hypothetical protein	0.72	0.29	-0.64	23	13	20	23	13	20	1	1	1
	SF25509_c10010	Cysteinyl-tRNA synthetase (EC 6.1.1.16)	0	0.68	0.43	0	1	1	0	1	1	1	1	1
	SF25509_c10020	Gfa-like protein	0.44	-0.13	0.33	990	328	796	990	328	796	0.6552	0.8673	0.6599
	SF25509_c10030	Gfa-like protein	0.34	-0.16	-0.25	542	157	453	542	157	453	0.5775	0.7124	0.7496
	SF25509_c10040	Gfa-like protein	-0.58	-0.15	-0.16	360	173	320	360	173	320	0.5318	0.8592	0.8183
	SF25509_c10050	Proline iminopeptidase (EC 3.4.11.5)	-0.65	-0.17	-0.07	626	391	725	819	459	842	0.3042	0.7928	0.8975
	SF25509_c10060	(R)-citramalate synthase (EC 2.3.1.182)	-0.9	-0.29	-0.35	793	481	1072	1000	587	1328	0.2092	0.6144	0.578
	SF25509_c10070	Protein rarD	-0.01	0.24	0.21	3710	1671	2784	3955	1824	3137	0.9729	0.7361	0.6419
	SF25509_c10080	Lysine decarboxylase family	0.94	0.4	-0.17	557	152	285	597	156	295	0.2316	0.438	0.7572
	SF25509_c10090	LysM domain protein	-0.22	0.19	0.5	920	325	841	967	344	877	0.7936	0.7334	0.5382
	SF25509_c10100	ABC transporter HlyB/MsbA family	0.21	-0.02	0.25	2035	429	1308	3066	631	1853	0.6411	0.9719	0.5998
	SF25509_c10110	Phosphatidylserine decarboxylase (EC 4.1.1.65)	0	0	0	0	0	0	0	0	0	1	1	1
	SF25509_c10120	CDP-diacylglycerol--serine O-phosphatidyltransferase (EC 2.7.8.8)	-0.73	0.09	0.8	18	14	49	18	14	49	0.6619	0.8002	0.4969
	SF25509_c10130	small molecule metabolism	-2.03	-0.66	-1.59	90	60	103	394	107	331	0.3994	0.6004	0.2992
	SF25509_c10150	Colicin V production protein	-1.71	-0.31	0.88	267	440	1654	267	440	1654	0.2639	0.7165	0.6212
	SF25509_c10160	DNA repair protein RadA	-0.16	-1.13	-0.4	16	6	32	16	6	32	0.6703	0.6688	1
	SF25509_c10170	DNA repair protein RadA	-0.73	0.68	-0.14	9	8	29	10	8	29	0.434	0.3977	0.8687
	SF25509_c10180	Alanine racemase (EC 5.1.1.1)	-0.46	0.09	-0.15	264	164	247	315	197	310	0.5478	0.9085	0.7618
	SF25509_c10190	hypothetical protein	0.79	-0.39	0.09	167	34	112	189	85	199	0.6297	0.464	0.8617
	SF25509_c10200	Transcriptional regulator, AraC family	0	0	0	0	0	0	0	0	0	1	1	1
	SF25509_c10210	Transcriptional regulator, AraC family	-0.93	-0.06	-0.57	12	18	35	12	20	40	0.5855	0.8802	0.5009
	SF25509_c10220	FIG00985859: hypothetical protein	-0.03	0.11	-0.3	115	60	127	143	72	143	0.99	0.8846	0.6199
	SF25509_c10230	FIG00363986: hypothetical protein	-2.13	-0.47	0.01	5	14	42	47	36	119	0.6695	0.673	1
	SF25509_c10240	Replicative DNA helicase (EC 3.6.1.-)	-1	1.38	0.43	0	1	1	9	3	7	0.1021	1	1
	SF25509_c10250	LSU ribosomal protein L9p	0.41	0.57	-0.79	1525	2487	1357	2702	2777	2011	0.5885	0.5962	0.8752
	SF25509_c10260	FIG003573: hypothetical protein	-0.15	0.22	0	532	441	1173	549	508	1222	0.8551	0.7536	0.9949
	SF25509_c10270	SSU ribosomal protein S18p @ SSU ribosomal protein S18p, zinc-independent	-1.66	0.16	-1.42	439	569	862	2314	3045	3093	1	1	1
	SF25509_c10280	SSU ribosomal protein S6p	0	0	0	0	0	0	0	0	0	1	1	1
	SF25509_c10290	Ferredoxin	0.36	0.62	-0.86	42	52	34	61	56	67	0.7708	0.6653	0.3023
	SF25509_c10300	small molecule metabolism	0.05	0.17	-0.09	1210	340	901	1216	352	915	0.928	0.7482	0.8316
	SF25509_c10310	hypothetical protein	0	0	0	0	0	0	0	0	0	1	1	1
	SF25509_c10320	Malonyl CoA-acyl carrier protein transacylase (EC 2.3.1.39)	0	0	0	0	0	0	0	0	0	1	1	1
	SF25509_c10330	3-oxoacyl-[acyl-carrier protein] reductase (EC 1.1.1.100)	-1	1.38	-1	0	3	0	0	3	0	1	0.0983	1
	SF25509_c10340	Acyl carrier protein	0	0	0	0	0	0	0	0	0	1	1	1
	SF25509_c10350	3-oxoacyl-[acyl-carrier-protein] synthase, KASII (EC 2.3.1.179)	0.01	-2	0	1	0	0	31	83	44	1	1	1
	SF25509_c10360	FIG004453: protein YceG like	0.1	-1.11	-0.17	1565	243	583	1704	316	733	0.8362	0.142	0.7279
	SF25509_c10370	Protein YicC	-0.94	-1.58	1.07	13	0	14	13	0	14	0.3455	0.027	0.4404
	SF25509_c10380	Guanylate kinase (EC 2.7.4.8)	0	0	0	0	0	0	196	15	81	1	1	1
	SF25509_c10390	SSU rRNA (adenine(1518)-N(6)/adenine(1519)-N(6))-dimethyltransferase (EC 2.1.1.182)	-0.38	-0.47	-0.45	29	14	25	29	14	25	0.7909	0.5346	0.5935
	SF25509_c10400	4-hydroxythreonine-4-phosphate dehydrogenase (EC 1.1.1.262)	0.41	-0.32	-0.13	62	30	80	62	30	80	0.4904	0.646	0.8559
	SF25509_c10410	Survival protein SurA precursor (Peptidyl-prolyl cis-trans isomerase SurA) (EC 5.2.1.8)	-1	-1	0	0	0	0	0	0	1	0.3368	1	1
	SF25509_c10420	Outer membrane protein Imp, required for envelope biogenesis / Organic solvent tolerance protein precursor	-1	0.09	-0.57	0	2	1	31	18	21	0.3373	1	1
	SF25509_c10430	Permease, YjgP/YjgQ family	0.01	0	-1	2	0	0	2	0	0	0.6016	1	0.3333
	SF25509_c10440	FIG000988: Predicted permease	1	0	0	1	0	0	1	0	0	1	1	1
	SF25509_c10450	hypothetical protein	0	0.68	0	0	1	0	0	1	0	1	1	1
	SF25509_c10460	Cytosol aminopeptidase PepA (EC 3.4.11.1)	-1	1.38	0	0	1	0	0	1	0	1	1	1
	SF25509_c10470	DNA polymerase III chi subunit (EC 2.7.7.7)	0	0	0	0	0	0	0	2	0	1	1	1
	SF25509_c10480	Uncharacterized oxidoreductase ydgJ (EC 1.-.-.-)	-0.62	-0.35	-0.17	256	149	378	362	166	450	0.1032	0.5579	0.769
	SF25509_c10490	GCN5-related N-acetyltransferase	-0.63	0.03	-0.1	457	436	826	483	444	841	0.578	0.9697	0.8854
	SF25509_c10500	ABC transporter ATP-binding protein uup	0.6	0.04	0.54	1018	272	701	1209	350	854	0.4783	0.9593	0.5405
	SF25509_c10510	hypothetical protein	1.02	4.47	1.26	89	857	204	91	879	207	1	1	1
	SF25509_c10530	Long-chain-fatty-acid--CoA ligase (EC 6.2.1.3)	0.46	-0.22	-0.04	1776	568	1308	1823	619	1478	0.3038	0.6327	0.9139
	SF25509_c10540	hypothetical protein	-0.09	0.11	0.11	334	124	271	375	138	318	0.8782	0.8526	0.8466
	SF25509_c10550	lignin beta-ether hydrolase	-0.14	0.26	-0.23	187	114	166	248	187	227	0.6503	0.6483	0.7034
	SF25509_c10560	Nucleoside diphosphate kinase (EC 2.7.4.6)	0	0	0	0	0	0	0	0	0	1	1	1
	SF25509_c10570	FIG00984093: hypothetical protein	-0.21	-0.12	0.02	215	92	179	215	92	179	0.7544	0.8176	0.9707
	SF25509_c10580	FIG00985838: hypothetical protein	0.98	0.31	-0.2	9455	3797	4421	9578	3831	4506	0.4995	0.6943	0.8297
	SF25509_c10590	High-affinity branched-chain amino acid transport system permease protein LivH (TC 3.A.1.4.1)	-0.72	-0.04	-0.49	353	216	437	423	238	474	0.3263	0.9646	0.3678
	SF25509_c10600	Molybdenum cofactor biosynthesis protein MoaE	-1.99	-1.58	2.75	1	0	5	7	15	16	1	1	1
	SF25509_c10610	Molybdenum cofactor biosynthesis protein MoaD	0.2	-0.86	-0.3	150	19	118	153	27	141	0.9028	0.3775	0.6273
	SF25509_c10620	CDP-diacylglycerol--glycerol-3-phosphate 3-phosphatidyltransferase (EC 2.7.8.5)	0	0	0	0	0	0	0	0	0	1	1	1
	SF25509_c10640	FolM Alternative dihydrofolate reductase 1	-0.15	-0.63	-0.07	2867	303	734	3591	368	936	0.8518	0.5121	0.9279
	SF25509_c10650	Surface antigen	-0.18	-0.31	-0.32	511	368	577	518	375	583	0.7586	0.6163	0.5689
	SF25509_c10660	Glutathione S-transferase family protein	0.08	0.49	-0.13	271	92	214	348	120	264	0.8539	0.6894	0.8104
	SF25509_c10670	macromolecule metabolism%3B macromolecule degradation%3B degradation of rna	0.37	-0.1	0.1	385	122	321	385	122	321	0.639	0.8859	0.8564
	SF25509_c10680	Bacteriophage capsid protein [General function prediction only]	0.5	0.2	0.33	3614	1542	2728	3614	1542	2728	0.3291	0.7193	0.4786
	SF25509_c10690	Protein involved in catabolism of external DNA	-0.55	-0.39	0.32	324	140	324	381	181	372	0.3628	0.5563	0.64
	SF25509_c10700	hypothetical protein	0.23	-1.32	-1.59	21	2	15	21	2	15	1	0.6676	0.3283
	SF25509_c10710	Anaerobic dehydrogenases, typically selenocysteine-containing	0.04	-0.11	-0.2	352	160	378	450	204	454	0.9512	0.8547	0.651
	SF25509_c10720	Nudix hydrolase family protein YffH	0.8	-0.53	0.9	215	30	100	215	30	105	0.7133	0.6461	0.6287
	SF25509_c10730	hypothetical protein	0.17	-0.32	0.26	28	14	24	28	14	24	0.7874	0.7664	0.8006
	SF25509_c10740	membrane protein, putative	0.03	-0.09	0.45	1121	414	1857	1218	435	1955	0.9495	0.7898	0.5328
	SF25509_c10750	FIG00983992: hypothetical protein	-0.06	-0.61	-0.16	324	123	336	326	126	342	0.9299	0.3253	0.7818
	SF25509_c10780	hypothetical protein	-2.11	-1.91	-0.79	9	1	9	9	1	9	0.662	0.6738	1
	SF25509_c10790	Putative permease often clustered with de novo purine synthesis	0.2	0.29	0.32	8	33	13	8	33	13	0.5793	0.7164	0.7045
	SF25509_c10800	Chromosomal replication initiator protein DnaA	-1	0	0	0	0	0	0	0	0	1	1	1
	SF25509_c10810	Polyphosphate kinase (EC 2.7.4.1)	-1.07	0.63	-0.37	62	392	202	77	415	215	0.0698	0.1908	0.3507
	SF25509_c10820	Exopolyphosphatase (EC 3.6.1.11)	-0.01	-0.78	0.16	2187	327	944	2187	327	944	0.9874	0.2315	0.7343
	SF25509_c10830	Glycerophosphoryl diester phosphodiesterase (EC 3.1.4.46)	0.06	-0.36	-0.53	264	86	237	306	101	269	0.9106	0.5032	0.4954
	SF25509_c10840	Bll5656 protein	0.07	0.09	-0.08	96	46	75	141	59	110	0.935	0.9324	0.895
	SF25509_c10850	Adenylate cyclase (EC 4.6.1.1)	-0.15	0.31	0.11	352	231	403	363	237	417	0.8318	0.6057	0.8496
	SF25509_c10860	Ribonuclease D (EC 3.1.26.3)	-0.46	0.23	-0.06	205	207	249	205	207	249	0.6465	0.8046	0.9342
	SF25509_c10870	Multicopper oxidase	-0.73	-0.28	-0.36	614	261	443	621	261	447	0.4955	0.7561	0.5703
	SF25509_c10880	Transmembrane transport protein	0.06	0.11	-0.35	537	294	476	538	297	476	0.9109	0.8545	0.4871
	SF25509_c10890	hypothetical protein	0	0	0	0	0	0	0	0	3	1	1	1
	SF25509_c10900	Aspartyl-tRNA synthetase (EC 6.1.1.12) @ Aspartyl-tRNA(Asn) synthetase (EC 6.1.1.23)	1	1.38	0.43	1	1	2	1	1	2	1	1	0.6525
	SF25509_c10910	Rhodanese domain protein	0.2	0.23	0.28	127	41	139	127	41	139	0.8987	0.5953	0.8161
	SF25509_c10920	Heat shock protein 60 family chaperone GroEL	-0.67	-0.42	-0.16	333	105	214	402	118	245	0.7709	0.53	0.8083
	SF25509_c10930	FIG01075262: hypothetical protein	1.76	-0.96	-0.91	27	10	17	27	10	17	0.6601	0.6676	1
	SF25509_c10940	FIG00450156: hypothetical protein	0.25	0.29	-0.23	2133	2059	3240	2134	2060	3244	0.8128	0.7486	0.7294
	SF25509_c10950	hypothetical protein	1.36	-0.19	0.43	87	11	36	87	11	36	0.6655	0.667	0.6737
	SF25509_c10960	hypothetical protein	-0.88	0.31	0.81	13	14	30	22	17	48	0.9714	1	0.8051
	SF25509_c10970	Topoisomerase IV subunit A (EC 5.99.1.-)	0.01	0	1.23	3	0	2	3	0	3	0.7938	1	0.325
	SF25509_c10980	Transcriptional regulator, ArsR family	0.56	-0.09	-0.5	402	139	335	402	139	335	0.775	0.9438	0.6815
	SF25509_c10990	Permeases of the drug/metabolite transporter (DMT) superfamily	-0.14	-0.67	-0.17	160	28	147	176	30	158	0.7996	0.8081	0.828
	SF25509_c11000	Arginine-tRNA-protein transferase (EC 2.3.2.8)	-0.66	-0.55	-0.48	377	194	666	419	196	716	0.3208	0.475	0.5354
	SF25509_c11010	FIG00451006: hypothetical protein	0.61	0.26	0.54	1063	481	747	2728	1433	2519	0.5807	0.7051	0.6913
	SF25509_c11020	Porphobilinogen synthase (EC 4.2.1.24)	0	0	0	0	0	0	1	0	0	1	1	1
	SF25509_c11030	Permeases of the major facilitator superfamily	-0.27	-0.81	0.3	288	47	149	464	74	211	0.7047	0.3562	0.6404
	SF25509_c11040	Transcriptional regulator, MarR family	0.43	-0.69	-0.22	768	229	620	789	239	640	0.6539	0.6219	0.8239
	SF25509_c11050	hypothetical protein	-1.25	-0.57	-0.55	18	30	38	35	32	66	0.6917	0.6967	0.6078
	SF25509_c11060	FIG00984076: hypothetical protein	-0.87	-0.85	-0.87	2075	665	1731	2195	718	1798	0.1534	0.1365	0.181
	SF25509_c11070	Serine hydroxymethyltransferase (EC 2.1.2.1)	0.62	-0.48	0.36	49	9	19	49	9	19	0.6648	0.4965	1
	SF25509_c11080	Ribonucleotide reductase transcriptional regulator NrdR	0	0	0	0	0	0	0	0	0	1	1	1
	SF25509_c11090	Diaminohydroxyphosphoribosylaminopyrimidine deaminase (EC 3.5.4.26) / 5-amino-6-(5-phosphoribosylamino)uracil reductase (EC 1.1.1.193)	0	0	0	0	0	0	2	0	4	1	1	1
	SF25509_c11100	Riboflavin synthase eubacterial/eukaryotic (EC 2.5.1.9)	0	-1	0	0	0	0	0	0	0	1	1	1
	SF25509_c11110	HYPOTHETICAL TRANSMEMBRANE PROTEIN	0.19	0.55	1.32	134	11	65	584	107	335	1	0.6655	1
	SF25509_c11120	putative acetyltransferase protein	-1.08	-0.2	-0.29	202	132	178	202	132	178	0.5478	0.8056	0.7206
	SF25509_c11130	FIG00983544: hypothetical protein	0.77	-0.53	-0.46	381	61	151	381	61	151	0.5695	0.7221	0.7345
	SF25509_c11140	6,7-dimethyl-8-ribityllumazine synthase (EC 2.5.1.78)	0.59	-1	0	3	0	0	3	0	0	0.4005	1	1
	SF25509_c11150	Transcription termination protein NusB	-1	1.38	1.23	0	1	1	119	39	117	1	1	1
	SF25509_c11160	MFS permease	-0.24	0.12	0.06	781	436	781	924	498	978	0.8072	0.8228	0.9105
	SF25509_c11170	Pyrophosphate-energized proton pump (EC 3.6.1.1)	0.56	0.01	0.46	5843	2342	4874	6515	2655	5456	0.3039	0.9925	0.342
	SF25509_c11180	Outer membrane lipoprotein OmlA	0.33	-0.32	-1.16	5	2	1	105	106	136	1	1	1
	SF25509_c11190	Ubiquinol-cytochrome C chaperone	0.32	-0.29	0.38	765	151	402	770	158	409	0.5902	0.6964	0.5701
	SF25509_c11200	Conserved hypothetical protein, gene in Ubiquinol-cytochrome C chaperone locus	0.4	0.09	0.43	63	32	76	63	32	76	0.6676	0.8774	0.6487
	SF25509_c11210	Phosphate:acyl-ACP acyltransferase PlsX	1	-1.58	1.23	2	0	1	60	8	12	0.3324	1	1
	SF25509_c11220	3-oxoacyl-[acyl-carrier-protein] synthase, KASIII (EC 2.3.1.180)	1.02	1.05	0.19	85	13	11	86	17	18	0.3161	0.4696	0.7516
	SF25509_c11230	Integration host factor alpha subunit	0.01	0.36	0.29	97	58	59	97	58	59	1	1	1
	SF25509_c11240	Transcriptional regulator, MerR family	-1.61	-0.67	-0.09	132	80	247	134	82	259	0.1124	0.3611	0.842
	SF25509_c11250	Universal stress protein UspA and related nucleotide-binding proteins	-0.07	-0.28	-0.14	325	82	226	394	90	252	0.9043	0.519	0.7726
	SF25509_c11260	hypothetical protein	-0.51	-1.02	0.01	7	4	12	24	31	36	1	1	1
	SF25509_c11270	hypothetical protein	0	0	0	0	0	0	0	0	0	1	1	1
	SF25509_c11280	Miscellaneous%3B Unknown	0.01	0	2.33	2	0	3	2	0	3	1	1	1
	SF25509_c11290	FIG139928: Putative protease	-0.34	-0.44	-0.18	329	138	303	341	139	310	0.6476	0.6066	0.8229
	SF25509_c11300	FIG139552: Putative protease	0.34	0.01	-0.47	216	118	224	219	119	234	0.6605	0.9863	0.797
	SF25509_c11310	Sterol binding protein	-0.16	0.54	0.53	24	20	44	61	41	91	0.915	0.7422	0.6199
	SF25509_c11320	3-polyprenyl-4-hydroxybenzoate carboxy-lyase (EC 4.1.1.-)	-0.36	0.14	-0.16	377	253	444	377	253	444	0.502	0.8441	0.7743
	SF25509_c11330	NnrU family protein, required for expression of nitric oxide and nitrite reductases (Nir and Nor)	-0.39	-0.26	-0.15	93	58	108	104	59	108	0.5533	0.7629	0.7926
	SF25509_c11340	hypothetical protein	0.77	0.68	-0.42	220	46	64	261	49	70	0.3584	0.1696	0.3386
	SF25509_c11350	hypothetical protein	-0.41	-2.81	0.11	3	0	4	3	0	4	1	1	1
	SF25509_c11360	Nitric oxide reductase activation protein NorE	0.86	0.84	-0.41	56	37	28	89	39	50	0.4998	0.3978	0.5352
	SF25509_c11370	Nitric oxide reductase activation protein NorF	-0.73	-1.58	1.01	6	0	6	6	0	6	1	1	0.6678
	SF25509_c11380	Nitric-oxide reductase subunit C (EC 1.7.99.7)	-0.26	-0.21	0.13	136	91	185	145	100	195	0.8775	0.8045	0.8644
	SF25509_c11390	Nitric-oxide reductase subunit B (EC 1.7.99.7)	-0.18	-0.12	-0.12	602	457	658	684	472	684	0.6829	0.8382	0.8343
	SF25509_c11400	Nitric oxide reductase activation protein NorQ	0.42	-2.02	-0.35	101	10	60	105	10	63	0.5601	0.0501	0.568
	SF25509_c11410	Nitric oxide reductase activation protein NorD	-0.49	0.11	-0.03	244	144	264	278	171	299	0.4354	0.8361	0.9566
	SF25509_c11420	hypothetical protein	-0.9	-0.09	-1.02	24	43	29	185	157	268	0.8034	0.8898	0.689
	SF25509_c11430	Coproporphyrinogen III oxidase, oxygen-independent (EC 1.3.99.22)	-0.5	-0.24	-0.08	250	97	196	284	122	239	0.4946	0.6717	0.9184
	SF25509_c11440	hypothetical protein	-1.18	0.57	-1.02	7	27	19	7	27	19	0.2497	0.7406	0.4865
	SF25509_c11450	Protein	-0.45	-0.04	0.11	209	165	263	259	204	321	0.3398	0.9493	0.8442
	SF25509_c11460	hypothetical protein	-0.32	0.28	-1.48	39	22	32	39	22	32	0.6871	0.7949	0.4973
	SF25509_c11470	Phenylacetic acid degradation protein paaD%3B PaaD-like protein (DUF59) involved in Fe-S cluster assembly	-0.49	-0.28	0.48	137	91	142	137	91	142	0.5333	0.6547	0.5163
	SF25509_c11480	NnrS protein involved in response to NO	-0.05	-0.13	-0.2	270	112	229	291	140	262	0.9353	0.8295	0.6492
	SF25509_c11490	Copper-containing nitrite reductase (EC 1.7.2.1)	-0.26	-0.52	-0.05	376	159	390	376	159	390	0.7546	0.4301	0.9351
	SF25509_c11500	Nitrite reductase accessory protein NirV	-0.57	-0.02	-0.16	163	68	146	248	179	204	0.5638	0.9816	0.8551
	SF25509_c11510	Nitric oxide -responding transcriptional regulator NnrR (Crp/Fnr family)	-0.83	-0.02	-0.13	110	92	106	110	92	106	0.6092	0.9237	0.7655
	SF25509_c11520	Pseudoazurin	-0.08	-0.06	0.19	284	137	277	290	138	284	0.8322	0.9447	0.8319
	SF25509_c11530	Periplasmic nitrate reductase component NapE	0.07	1.26	0.24	23	12	22	23	12	22	1	1	1
	SF25509_c11540	Ferredoxin-type protein NapF (periplasmic nitrate reductase)	1.82	3	-0.31	7	5	6	7	5	6	1	1	1
	SF25509_c11550	Periplasmic nitrate reductase component NapD	-0.95	-0.19	-0.94	33	17	40	33	17	40	0.1973	0.9641	0.2826
	SF25509_c11560	Periplasmic nitrate reductase precursor (EC 1.7.99.4)	0.02	0.04	-0.29	646	397	508	646	398	516	0.9571	0.9384	0.3405
	SF25509_c11570	Nitrate reductase cytochrome c550-type subunit	-0.6	0.16	-1.08	80	60	56	87	72	71	0.5138	0.8661	0.6244
	SF25509_c11580	Cytochrome c-type protein NapC	0.8	-0.56	-0.95	38	14	25	70	19	39	0.454	0.5805	0.6902
	SF25509_c11590	Copper resistance protein D	-0.57	0.14	-0.32	95	42	120	126	55	151	0.3797	0.8423	0.5856
	SF25509_c11600	Copper metallochaperone, bacterial analog of Cox17 protein / Conserved membrane protein in copper uptake, YcnI	-0.11	-0.07	0.19	79	52	88	102	57	97	0.8078	0.9108	0.7602
	SF25509_c11610	Miscellaneous%3B Unknown	-2.81	0	1.23	0	0	1	0	0	1	1	1	1
	SF25509_c11620	Hypothetical protein DUF454	-1.65	0.68	-1.34	19	25	22	22	26	24	0.3026	0.399	0.1971
	SF25509_c11630	HYPOTHETICAL/UNKNOWN PROTEIN	0.46	0.06	0.24	445	139	271	468	153	303	0.5293	0.9037	0.6576
	SF25509_c11650	miscellaneous%3B unknown	-0.58	0.02	0.04	60	43	45	104	81	92	1	1	1
	SF25509_c11660	FIG01285335: hypothetical protein	0	-0.43	-0.47	442	205	391	443	209	393	0.9995	0.6353	0.6529
	SF25509_c11670	FIG01285335: hypothetical protein	0.11	0.72	0.37	45	37	75	45	37	75	1	1	1
	SF25509_c11680	Probable glycosyl transferase	0.39	-0.09	-0.12	581	348	509	605	355	540	0.5105	0.8621	0.7672
	SF25509_c11690	Glycosyltransferase	0.1	0.16	0.02	439	230	479	484	257	520	0.8696	0.8345	0.9773
	SF25509_c11700	Polysaccharide export protein	-0.27	0.32	0.18	1039	675	1255	1250	799	1479	0.6238	0.6963	0.8001
	SF25509_c11710	putative transmembrane succinoglycan biosynthesis transport protein	-0.7	0.36	-0.06	382	222	433	386	222	438	0.1879	0.2968	0.8896
	SF25509_c11720	FIG00984865: hypothetical protein	1.09	-0.5	-0.24	597	127	293	618	128	309	0.462	0.2721	0.7003
	SF25509_c11730	Chloramphenicol acetyltransferase (EC 2.3.1.28)	-0.76	-0.3	-0.39	122	33	72	134	35	84	0.5938	0.6819	0.643
	SF25509_c11740	FIG01076144: hypothetical protein	0.1	0.27	0.06	157	86	154	157	86	154	0.8555	0.6075	0.9038
	SF25509_c11750	FIG00984276: hypothetical protein	0.92	-0.85	0.04	49	9	36	65	21	57	0.2997	0.3932	0.8015
	SF25509_c11770	N-acetyl-gamma-glutamyl-phosphate reductase (EC 1.2.1.38)	0	-1.58	0	0	0	0	23	0	0	1	1	1
	SF25509_c11780	hypothetical protein	-3.11	0	0	0	0	0	2	0	3	1	1	1
	SF25509_c11790	Agmatinase (EC 3.5.3.11)	0.03	-0.33	-0.19	266	118	285	554	215	547	0.9582	0.6203	0.7768
	SF25509_c11800	hypothetical protein	-0.06	-0.25	0.24	260	158	323	260	158	323	0.9389	0.7067	0.7331
	SF25509_c11810	SSU ribosomal protein S9p (S16e)	-0.99	-0.52	-1.81	24	49	11	206	497	380	0.6628	1	1
	SF25509_c11820	LSU ribosomal protein L13p (L13Ae)	0	0	0	0	0	0	0	0	0	1	1	1
	SF25509_c11830	Phenylacetic acid degradation-related protein	-0.58	-0.16	-0.15	28	23	45	28	24	45	0.7677	0.8172	0.8694
	SF25509_c11840	Enoyl-CoA hydratase (EC 4.2.1.17)	-0.35	0.1	-0.49	274	117	329	310	142	391	0.5322	0.8964	0.5651
	SF25509_c11850	Integral membrane protein	-0.68	0.2	-0.5	196	128	180	216	128	188	0.4412	0.8473	0.516
	SF25509_c11860	O-acetylhomoserine sulfhydrylase (EC 2.5.1.49) / O-succinylhomoserine sulfhydrylase (EC 2.5.1.48)	0.52	-0.47	-0.27	50	23	48	71	25	62	0.5971	0.6686	0.5008
	SF25509_c11870	O-acetylhomoserine sulfhydrylase (EC 2.5.1.49) / O-succinylhomoserine sulfhydrylase (EC 2.5.1.48)	-0.17	-0.06	-0.15	339	172	373	341	173	373	0.8453	0.9458	0.8151
	SF25509_c11880	Nucleoside-diphosphate-sugar epimerases	0.07	0.62	-0.39	47	25	68	165	84	194	0.9077	0.2845	0.7363
	SF25509_c11890	hypothetical protein	0.33	-0.2	-0.45	416	144	346	416	144	346	0.5231	0.7559	0.5056
	SF25509_c11900	hypothetical protein	0.94	-1.64	-0.28	151	28	128	164	28	133	0.6707	0.5043	0.56
	SF25509_c11910	putative cytochrome P450 hydroxylase	-0.36	0.06	-0.44	323	198	263	339	207	292	0.5931	0.9281	0.2786
	SF25509_c11920	dioxygenase (EC 1.13.11.-)	-0.62	0.06	-0.71	11	17	20	12	18	22	0.6643	1	0.5485
	SF25509_c11930	Cardiolipin synthetase (EC 2.7.8.-)	0.84	-0.39	0.09	238	53	170	342	155	333	0.1741	0.3768	0.8059
	SF25509_c11940	hypothetical protein	0.6	-0.55	0.05	77	3	23	77	3	23	0.5034	0.669	0.8985
	SF25509_c11950	ATP-dependent Clp protease proteolytic subunit (EC 3.4.21.92)	1.59	0	-1	2	0	0	2	0	0	1	1	1
	SF25509_c11960	ATP-dependent Clp protease ATP-binding subunit ClpX	1	-1.58	-1	1	0	0	62	322	685	1	1	0.3307
	SF25509_c11970	hypothetical protein	0.1	0.18	0.34	350	110	242	390	113	255	0.8009	0.8987	0.6982
	SF25509_c11980	ATP-dependent protease La (EC 3.4.21.53) Type I	-1.99	2	0.84	2	5	4	2	5	4	0.1212	1	0.6982
	SF25509_c11990	DNA-binding protein HU-beta	-0.32	-1.74	-0.22	1106	249	253	2333	885	1014	0.9022	0.498	0.7993
	SF25509_c12000	hypothetical protein	0	0	0	0	0	0	15	6	15	1	1	1
	SF25509_c12010	Alkaline phosphatase (EC 3.1.3.1)	0.03	-0.3	-0.13	498	171	427	603	228	517	0.9654	0.5336	0.8082
	SF25509_c12020	Transcriptional regulator, MarR family	-0.13	-0.81	0.57	321	65	173	349	71	191	0.9067	0.5065	0.4403
	SF25509_c12030	Methyl-accepting chemotaxis protein I (serine chemoreceptor protein)	0.38	-0.15	-0.31	173	70	137	175	72	142	0.7003	0.7916	0.7244
	SF25509_c12040	hypothetical protein	1.42	-0.91	-0.65	8	6	9	8	6	9	1	1	1
	SF25509_c12050	DNA repair exonuclease family protein YhaO	0.84	-0.13	0.46	237	71	171	237	71	173	0.2584	0.8349	0.4883
	SF25509_c12060	Chromosome partition protein smc	-0.1	-0.21	-0.16	474	142	423	839	211	593	0.8265	0.6595	0.7209
	SF25509_c12070	Transcriptional regulator	-0.18	0.05	-1.08	44	22	20	44	22	21	1	1	0.5444
	SF25509_c12080	hypothetical protein	1.1	0.13	-0.57	62	24	32	63	24	32	0.4081	0.9152	0.5987
	SF25509_c12090	Mobile element protein	0.06	0.22	0.07	123	121	136	123	121	136	0.9326	0.7788	0.9441
	SF25509_c12100	Mobile element protein	0.43	0.25	0.44	708	322	606	708	322	606	0.5927	0.8203	0.5796
	SF25509_c12110	hypothetical protein	0.19	-0.91	0.68	43	14	25	52	15	27	0.8321	0.3299	0.597
	SF25509_c12150	NADH ubiquinone oxidoreductase chain A (EC 1.6.5.3)	0	0.68	0	0	1	0	0	1	0	1	1	1
	SF25509_c12160	NADH-ubiquinone oxidoreductase chain B (EC 1.6.5.3)	-0.87	-1.65	0.43	6	2	2	6	2	2	1	0.6775	1
	SF25509_c12170	NADH-ubiquinone oxidoreductase chain C (EC 1.6.5.3)	2.01	1.38	0	3	1	0	3	1	0	1	1	1
	SF25509_c12180	NADH-ubiquinone oxidoreductase chain D (EC 1.6.5.3)	-2.31	0	0	1	0	0	1	0	0	0.1168	1	1
	SF25509_c12190	FIG00986842: hypothetical protein	0	0	0	0	0	0	0	0	0	1	1	1
	SF25509_c12200	NADH-ubiquinone oxidoreductase chain E (EC 1.6.5.3)	0.01	0.68	0.43	2	1	1	2	1	1	1	1	1
	SF25509_c12210	NADH-ubiquinone oxidoreductase chain F (EC 1.6.5.3)	-1	-1	-1.57	0	0	1	0	0	1	1	1	0.6949
	SF25509_c12220	NADH-ubiquinone oxidoreductase chain E (EC 1.6.5.3)	0	0	0	0	0	0	0	0	0	1	1	1
	SF25509_c12230	NADH-ubiquinone oxidoreductase chain G (EC 1.6.5.3)	-1	-1	0	0	0	0	2	0	3	1	1	1
	SF25509_c12240	NADH-ubiquinone oxidoreductase chain H (EC 1.6.5.3)	0	-1.32	0	0	1	0	0	1	0	1	1	1
	SF25509_c12250	NADH-ubiquinone oxidoreductase chain I (EC 1.6.5.3)	0	0	0	0	0	0	0	0	0	1	1	1
	SF25509_c12260	NADH-ubiquinone oxidoreductase chain J (EC 1.6.5.3)	0.01	0	0	1	0	0	1	0	0	1	1	1
	SF25509_c12270	NADH-ubiquinone oxidoreductase chain K (EC 1.6.5.3)	0	0	0	0	0	0	0	0	0	1	1	1
	SF25509_c12280	NADH-ubiquinone oxidoreductase chain L (EC 1.6.5.3)	-1	1.68	-0.57	0	2	1	0	2	1	0.3346	0.3977	1
	SF25509_c12290	NADH-ubiquinone oxidoreductase chain M (EC 1.6.5.3)	-0.31	-1	1.43	4	0	2	4	0	2	1	0.1019	0.3397
	SF25509_c12300	NADH-ubiquinone oxidoreductase chain N (EC 1.6.5.3)	1	0.68	-1	1	1	0	1	1	0	1	1	1
	SF25509_c12310	Biotin--protein ligase (EC 6.3.4.9, EC 6.3.4.10, EC 6.3.4.11, EC 6.3.4.15)	-1.32	-1	0	0	0	0	2	1	4	0.3305	1	1
	SF25509_c12320	Metallo-beta-lactamase family protein, RNA-specific	0.39	0.73	-0.23	359	297	437	367	311	462	0.5913	0.534	0.6968
	SF25509_c12330	Methylmalonyl-CoA epimerase (EC 5.1.99.1)%3B Ethylmalonyl-CoA epimerase	-0.49	0.57	-0.37	44	26	108	44	26	108	0.5678	0.429	0.7205
	SF25509_c12340	FIG00984333: hypothetical protein	0.03	-1.89	-0.08	297	23	150	297	23	150	0.9582	0.2583	0.9357
	SF25509_c12350	Prolyl-tRNA synthetase (EC 6.1.1.15), bacterial type	0.59	0	-1	3	0	0	3	0	0	0.4069	1	0.3268
	SF25509_c12360	Lipoprotein releasing system transmembrane protein LolC	0.01	1.68	1.23	1	2	2	1	2	2	1	1	0.3298
	SF25509_c12370	Lipoprotein releasing system ATP-binding protein LolD	0.01	0	-1.58	1	0	0	13	16	40	1	1	1
	SF25509_c12380	FIG00983817: hypothetical protein	-0.43	-0.05	-0.11	1028	394	667	1028	394	667	0.6486	0.9503	0.8704
	SF25509_c12390	hypothetical protein	-0.75	-0.23	0.31	249	121	240	365	128	279	0.7101	0.725	0.8038
	SF25509_c12400	hypothetical protein	0.65	0.52	0.49	344	170	249	344	170	249	0.7	0.7164	0.7327
	SF25509_c12410	DNA polymerase III alpha subunit (EC 2.7.7.7)	-0.58	0.26	0.43	2	3	2	16	8	9	1	0.8752	0.5968
	SF25509_c12420	FIG00985096: hypothetical protein	0.12	0.11	-0.7	130	60	88	180	82	148	0.833	0.8697	0.11
	SF25509_c12430	DNA polymerase IV (EC 2.7.7.7)	0.4	-0.09	-0.11	737	220	392	742	220	397	0.6141	0.8639	0.8223
	SF25509_c12440	Histone acetyltransferase HPA2 and related acetyltransferases	-0.41	-0.13	-0.14	184	110	161	186	115	168	0.7401	0.8335	0.7837
	SF25509_c12450	FIG00985688: hypothetical protein	-0.31	0.18	-0.57	144	112	114	144	112	114	0.7131	0.8917	0.4301
	SF25509_c12460	hypothetical protein	2.04	-0.74	-0.4	131	3	22	131	3	22	1	1	1
	SF25509_c12470	hypothetical protein	0.79	-0.45	-0.18	79	16	36	79	16	36	0.7742	0.6872	0.7985
	SF25509_c12480	TWO COMPONENT RESPONSE REGULATOR	1	0	0	2	0	0	3	2	0	0.3358	1	1
	SF25509_c12490	Pole remodelling regulatory diguanylate cyclase	-0.75	0.42	-0.31	242	168	287	437	220	378	0.4918	0.6996	0.7627
	SF25509_c12500	LSU ribosomal protein L33p @ LSU ribosomal protein L33p, zinc-independent	0.93	0.12	1.12	34	19	29	5284	7563	4319	0.3684	1	0.2883
	SF25509_c12510	Transporter, MFS superfamily	-0.56	-0.34	-0.06	658	246	641	677	258	663	0.3507	0.5576	0.9155
	SF25509_c12520	MutT/nudix family protein	-0.15	-0.75	0.11	288	51	223	293	54	232	0.8602	0.4499	0.8742
	SF25509_c12530	ZINC-FINGER PROTEIN	-0.53	-0.13	-0.42	283	98	243	283	98	243	0.4219	0.8542	0.4806
	SF25509_c12540	3'-to-5' exoribonuclease RNase R	0.41	0.06	-0.13	1835	1197	1969	1835	1197	1969	0.6272	0.9214	0.8649
	SF25509_c12550	DNA topoisomerase I (EC 5.99.1.2)	-0.33	-0.39	1.13	38	21	57	38	21	57	0.6623	0.4517	0.5846
	SF25509_c12560	Rossmann fold nucleotide-binding protein Smf possibly involved in DNA uptake	0.72	0.9	-0.52	190	78	87	261	97	119	0.6035	0.6119	0.577
	SF25509_c12570	Acyl-phosphate:glycerol-3-phosphate O-acyltransferase PlsY	-1	-0.32	0.43	0	1	2	162	57	118	0.1002	1	0.3337
	SF25509_c12590	Aspartate carbamoyltransferase (EC 2.1.3.2)	-2	-1.91	-1.5	0	5	10	0	5	10	0.0918	0.0851	0.2048
	SF25509_c12600	Acyl-CoA dehydrogenase (EC 1.3.8.7)	0.74	-2.06	0.43	5	3	20	18	15	53	0.2032	0.0117	0.4012
	SF25509_c12610	Transporter	0.06	0.08	0.49	345	182	359	374	190	371	0.9242	0.896	0.462
	SF25509_c12620	hypothetical protein	0.42	0.7	0.63	256	136	227	256	136	227	0.6622	1	0.6679
	SF25509_c12630	HYPOTHETICAL TRANSMEMBRANE PROTEIN	-0.4	-0.12	0.03	158	49	162	169	59	183	0.4966	0.8748	0.9488
	SF25509_c12640	hypothetical protein	-0.26	0.24	-0.05	94	66	111	94	66	111	0.6792	0.6737	0.9546
	SF25509_c12650	Mobile element protein	0.25	0.03	-0.04	295	108	248	418	152	341	0.6266	0.9375	0.9178
	SF25509_c12660	hypothetical protein	-0.18	0.38	-0.38	43	35	41	43	35	41	0.6591	0.3371	0.0222
	SF25509_c12670	Putative Holliday junction resolvase YqgF	0	0	0	0	0	0	9	9	15	1	1	1
	SF25509_c12680	metallo-beta-lactamase family protein	0.5	0.23	-0.14	191	53	111	198	58	131	0.71	0.7511	0.8315
	SF25509_c12690	Aspartyl-tRNA(Asn) amidotransferase subunit C (EC 6.3.5.6) @ Glutamyl-tRNA(Gln) amidotransferase subunit C (EC 6.3.5.7)	0	0	0	0	0	0	0	0	0	1	1	1
	SF25509_c12700	Aspartyl-tRNA(Asn) amidotransferase subunit A (EC 6.3.5.6) @ Glutamyl-tRNA(Gln) amidotransferase subunit A (EC 6.3.5.7)	-0.99	-0.06	-0.57	2	3	1	26	27	27	0.6866	1	1
	SF25509_c12710	N-acetylglutamate synthase (EC 2.3.1.1)	0.31	-1.65	3.43	16	2	16	99	50	69	1	1	1
	SF25509_c12720	FIG00985406: hypothetical protein	0.91	-0.75	0.35	73	16	37	73	16	37	0.5952	0.4986	0.7855
	SF25509_c12730	Aspartyl-tRNA(Asn) amidotransferase subunit B (EC 6.3.5.6) @ Glutamyl-tRNA(Gln) amidotransferase subunit B (EC 6.3.5.7)	-0.8	1.68	-2.38	4	150	2	4	156	3	0.8022	1	1
	SF25509_c12740	Protein export cytoplasm protein SecA ATPase RNA helicase (TC 3.A.5.1.1)	-0.07	0.11	-0.2	870	269	645	890	270	654	0.9271	0.909	0.832
	SF25509_c12750	hypothetical protein	0.5	0.19	0.24	385	180	282	385	180	282	0.5146	0.7831	0.6167
	SF25509_c12760	Regulatory protein for C-P lyase	-0.44	-0.26	-1.13	89	43	56	89	43	56	0.7014	0.7305	0.6843
	SF25509_c12770	NADH:ubiquinone oxidoreductase 17.2 kD subunit	-0.99	-0.77	-2.81	2	26	12	2	26	12	0.6034	0.5013	0.2081
	SF25509_c12780	FIG167255: hypothetical protein	0.11	-1.26	-0.05	1497	239	1021	1590	252	1073	0.9452	0.2287	0.9121
	SF25509_c12790	Leucyl/phenylalanyl-tRNA--protein transferase (EC 2.3.2.6)	0	0.38	0.9	532	190	514	852	261	699	0.9974	0.6663	0.3183
	SF25509_c12800	Biotin carboxylase of acetyl-CoA carboxylase (EC 6.3.4.14)	0.01	0	0	1	0	0	457	286	335	1	1	1
	SF25509_c12810	Biotin carboxyl carrier protein of acetyl-CoA carboxylase	0	0	0	0	0	0	0	0	0	1	1	1
	SF25509_c12820	Biotin carboxyl carrier protein of acetyl-CoA carboxylase	1	0	0	1	0	0	1	0	0	1	1	1
	SF25509_c12830	3-dehydroquinate dehydratase II (EC 4.2.1.10)	-1	-1	0	0	0	0	0	1	0	1	1	1
	SF25509_c12840	Protein-disulfide isomerase	1.13	0.09	0.45	1766	431	803	1766	431	803	0.2423	0.9206	0.6281
	SF25509_c12850	Valine--pyruvate aminotransferase (EC 2.6.1.66)	-0.07	0.02	0.18	599	240	663	604	245	681	0.9227	0.9731	0.8218
	SF25509_c12860	Cytoplasmic axial filament protein CafA and Ribonuclease G (EC 3.1.4.-)	-0.29	-0.23	-1.88	4607	1374	965	4613	1382	968	1	1	1
	SF25509_c12870	Cytoplasmic axial filament protein CafA and Ribonuclease G (EC 3.1.4.-)	1.22	-0.18	-2.13	67	26	10	1042	321	351	0.9035	0.9019	0.5207
	SF25509_c12880	hypothetical protein	0	0	1.75	0	0	5	0	0	5	1	1	1
	SF25509_c12890	N-acetylmuramoyl-L-alanine amidase (EC 3.5.1.28)	-0.64	0.16	-0.57	7	7	11	9	8	12	0.7202	0.8781	0.5375
	SF25509_c12900	hypothetical protein	-0.82	-0.42	-0.17	263	76	138	263	76	138	0.6966	0.738	0.6629
	SF25509_c12920	Peptide chain release factor 2%3B programmed frameshift-containing	1.01	0.68	1.23	2	1	1	3	4	1	1	1	1
	SF25509_c12930	FIG00986121: hypothetical protein	0.65	0	0.17	279	74	254	279	74	254	0.6574	0.9951	0.7151
	SF25509_c12940	NAD kinase (EC 2.7.1.23)	0.01	0	-1.58	1	0	0	1	0	0	1	1	1
	SF25509_c12960	Transcriptional regulator, LysR family	1.12	-0.34	0.27	312	68	288	323	72	297	0.5943	0.5827	0.7887
	SF25509_c12970	FMN-dependent NADH-azoreductase	0.82	0.41	-0.58	269	125	162	287	158	193	0.6821	0.73	0.5853
	SF25509_c12980	FIG01075925: hypothetical protein	-0.44	-0.38	0.75	107	37	127	315	85	228	0.7983	0.6145	0.3196
	SF25509_c12990	23S rRNA (guanosine-2'-O-) -methyltransferase rlmB (EC 2.1.1.-)	0.01	0.38	0.61	100	53	108	280	119	232	0.9681	0.5559	0.2781
	SF25509_c13020	Translation elongation factor Tu	-0.45	-0.57	-1.26	770	449	306	2822	2620	1595	0.3527	0.2051	0.015
	SF25509_c13030	UDP-glucose 4-epimerase (EC 5.1.3.2)	0.01	0.21	-0.39	811	277	534	859	283	560	0.9852	0.7462	0.5689
	SF25509_c13050	Preprotein translocase subunit SecE (TC 3.A.5.1.1)	0	0	0	0	0	0	0	0	0	1	1	1
	SF25509_c13060	Transcription antitermination protein NusG	1	0	1.93	1	0	17	1	0	17	1	1	1
	SF25509_c13070	LSU ribosomal protein L11p (L12e)	0	-1	0	0	0	0	0	0	0	1	1	1
	SF25509_c13080	LSU ribosomal protein L1p (L10Ae)	1.59	1.38	0	2	1	0	2	1	0	1	1	1
	SF25509_c13090	LSU ribosomal protein L10p (P0)	0	0	0	0	0	0	0	0	0	1	1	1
	SF25509_c13100	LSU ribosomal protein L7/L12 (P1/P2)	0	0	0	0	0	0	0	0	0	1	1	1
	SF25509_c13110	DNA-directed RNA polymerase beta subunit (EC 2.7.7.6)	1.42	1.26	0.43	8	6	2	8	6	2	0.0943	0.3562	1
	SF25509_c13120	DNA-directed RNA polymerase beta' subunit (EC 2.7.7.6)	-0.33	-0.22	-0.57	34	14	28	34	14	28	0.7536	0.7267	0.7154
	SF25509_c13130	FIG00986609: hypothetical protein	0.17	-1.37	-0.08	133	7	57	133	7	57	0.7016	0.3944	0.9021
	SF25509_c13140	SSU ribosomal protein S12p (S23e)	0	0	0	0	0	0	0	0	0	1	1	1
	SF25509_c13150	SSU ribosomal protein S7p (S5e)	-1	0	-1	0	0	0	0	0	0	1	1	1
	SF25509_c13160	Translation elongation factor G	2.47	-1	2.43	132	0	4	132	0	4	0.6715	1	1
	SF25509_c13170	Translation elongation factor Tu	-0.36	-0.53	-1.3	801	446	304	2821	2608	1628	0.4566	0.3118	0.0105
	SF25509_c13180	SSU ribosomal protein S10p (S20e)	0	0	0	0	0	0	0	0	0	1	1	1
	SF25509_c13190	LSU ribosomal protein L3p (L3e)	1	0	0	1	0	0	1	0	0	1	1	1
	SF25509_c13200	LSU ribosomal protein L4p (L1e)	0	0	0	0	0	0	0	0	0	1	1	1
	SF25509_c13210	LSU ribosomal protein L23p (L23Ae)	0	0	0	0	0	0	0	0	0	1	1	1
	SF25509_c13220	LSU ribosomal protein L2p (L8e)	1.63	-3.25	-0.54	43	0	25	43	0	25	0.5411	0.3298	1
	SF25509_c13230	SSU ribosomal protein S19p (S15e)	0	0	0	0	0	0	0	0	0	1	1	1
	SF25509_c13240	LSU ribosomal protein L22p (L17e)	0	0	0	0	0	0	0	0	0	1	1	1
	SF25509_c13250	SSU ribosomal protein S3p (S3e)	0	0	-1	0	0	0	0	0	0	1	1	1
	SF25509_c13260	LSU ribosomal protein L16p (L10e)	1	0	1.23	1	0	1	1	0	1	1	1	1
	SF25509_c13270	LSU ribosomal protein L29p (L35e)	0	0	0	0	0	0	0	0	0	1	1	1
	SF25509_c13280	SSU ribosomal protein S17p (S11e)	0	0	0	0	0	0	0	0	0	1	1	1
	SF25509_c13290	LSU ribosomal protein L14p (L23e)	0	0	0	0	0	0	0	0	0	1	1	1
	SF25509_c13300	LSU ribosomal protein L24p (L26e)	0	0	0	0	0	0	0	0	0	1	1	1
	SF25509_c13310	LSU ribosomal protein L5p (L11e)	0	0	0	0	0	0	0	0	0	1	1	1
	SF25509_c13320	SSU ribosomal protein S14p (S29e) @ SSU ribosomal protein S14p (S29e), zinc-independent	0	0	0	0	0	0	0	0	0	1	1	1
	SF25509_c13330	SSU ribosomal protein S8p (S15Ae)	0	0	0	0	0	0	0	0	0	1	1	1
	SF25509_c13340	LSU ribosomal protein L6p (L9e)	1	-1	-1	2	0	0	2	0	0	0.3303	1	0.3332
	SF25509_c13350	LSU ribosomal protein L18p (L5e)	0	0	0	0	0	0	0	0	0	1	1	1
	SF25509_c13360	SSU ribosomal protein S5p (S2e)	0	0	0	0	0	0	0	0	0	1	1	1
	SF25509_c13370	LSU ribosomal protein L30p (L7e)	0	0	0	0	0	0	0	0	0	1	1	1
	SF25509_c13380	LSU ribosomal protein L15p (L27Ae)	-1	0	0	0	0	0	34	2	8	1	1	1
	SF25509_c13390	Preprotein translocase secY subunit (TC 3.A.5.1.1)	-1	-1	-1	0	0	0	0	0	0	1	0.099	0.1046
	SF25509_c13400	Adenylate kinase (EC 2.7.4.3)	-1	0	0	0	0	0	803	1327	731	1	1	1
	SF25509_c13410	SSU ribosomal protein S13p (S18e)	1.59	-1	1.88	3	0	2	3	0	2	1	1	1
	SF25509_c13420	SSU ribosomal protein S11p (S14e)	0	0	0	0	0	0	0	0	0	1	1	1
	SF25509_c13430	DNA-directed RNA polymerase alpha subunit (EC 2.7.7.6)	-1	-1	0	0	0	0	0	0	0	1	1	1
	SF25509_c13440	LSU ribosomal protein L17p	0	0	0	0	0	0	1	0	0	1	1	1
	SF25509_c13450	FIG001196: Membrane protein YedZ	-0.55	-0.26	0.13	756	360	821	768	360	838	0.3672	0.6305	0.8003
	SF25509_c13460	Putative sulfite oxidase subunit YedY	0.03	-0.01	-0.17	347	149	282	397	173	300	0.9584	0.995	0.8425
	SF25509_c13470	hypothetical protein	-0.8	-1.46	0.7	4	15	23	4	15	23	0.6734	0.5065	0.7073
	SF25509_c13480	macromolecule metabolism%3B macromolecule degradation%3B degradation of proteins, peptides, glycopeptides	-0.02	-0.57	0.73	230	62	257	297	78	313	0.9598	0.5487	0.6007
	SF25509_c13490	FIG065221: Holliday junction DNA helicase	0.28	-0.09	-0.13	716	379	661	716	379	661	0.6211	0.8935	0.7929
	SF25509_c13500	Quaternary ammonium compound-resistance protein SugE	0.06	-0.04	-0.26	806	243	534	806	243	541	0.9223	0.9634	0.7919
	SF25509_c13510	Chaperone required for the assembly of the mitochondrial F1-ATPase	0	0	0	0	0	0	105	12	56	1	1	1
	SF25509_c13520	Similar to phosphoglycolate phosphatase, clustered with ribosomal large subunit pseudouridine synthase C	-0.36	0.12	-0.36	147	61	114	148	61	114	0.8017	0.6996	0.5725
	SF25509_c13530	Ribosomal large subunit pseudouridine synthase C (EC 4.2.1.70)	0.17	-0.5	-0.33	140	23	81	140	23	81	0.773	0.3928	0.6155
	SF25509_c13540	hypothetical protein	-0.8	-0.65	0.06	8	4	17	73	34	40	0.5491	0.5538	0.971
	SF25509_c13550	hypothetical protein	-0.58	-0.18	0.43	20	21	48	28	21	53	0.4608	0.8049	0.7343
	SF25509_c13560	S-formylglutathione hydrolase (EC 3.1.2.12)	-0.62	-0.1	-0.02	191	129	182	197	130	197	0.4649	0.8665	0.9716
	SF25509_c13570	FIG01074140: hypothetical protein	-1.65	0.93	-0.23	225	314	180	225	314	180	0.5533	0.6659	0.7372
	SF25509_c13580	ElaA protein	-0.58	1.24	1.29	67	37	40	205	146	196	0.6795	0.6152	0.5997
	SF25509_c13590	S-(hydroxymethyl)glutathione dehydrogenase (EC 1.1.1.284)	0.18	0.13	-0.25	320	133	228	607	288	416	0.7585	0.811	0.7521
	SF25509_c13600	PUTATIVE TRANSCRIPTION REGULATOR PROTEIN	0.14	-1.74	-0.74	34	3	8	49	19	12	1	0.3337	0.4942
	SF25509_c13610	putative transmembrane protein	-1.15	-0.18	0.27	259	82	230	277	102	250	0.2895	0.7079	0.6281
	SF25509_c13620	Octanoate-[acyl-carrier-protein]-protein-N-octanoyltransferase	0	0	0	0	0	0	1	0	0	1	1	1
	SF25509_c13640	Serine protein kinase (prkA protein), P-loop containing	0.01	-0.12	0.25	2143	632	1501	3137	1114	2029	0.9923	0.8133	0.6852
	SF25509_c13650	FIG002076: hypothetical protein	0.03	-0.46	-0.2	385	125	268	452	185	340	0.9632	0.5341	0.8168
	SF25509_c13660	FIG004684: SpoVR-like protein	0.01	-0.07	-0.15	364	199	314	526	251	397	0.9832	0.91	0.7232
	SF25509_c13670	conserved hypothetical protein	-0.89	0.43	-0.46	45	43	70	58	48	87	0.6047	0.8545	0.6996
	SF25509_c13680	HYPOTHETICAL TRANSMEMBRANE PROTEIN	0.32	0.44	0.4	501	281	471	501	281	471	0.5968	0.5642	0.2941
	SF25509_c13690	Peptide deformylase (EC 3.5.1.88)	-0.84	-0.12	-0.53	49	31	54	49	31	54	0.1732	0.924	0.5294
	SF25509_c13700	Magnesium transporter	0.47	-2.13	0.01	11	1	6	12	3	11	0.487	0.0116	1
	SF25509_c13710	Predicted transcriptional regulator LiuR of leucine degradation pathway, MerR family	-0.35	-0.27	-0.12	3526	1038	1916	10457	1721	3296	0.7187	0.9073	0.8974
	SF25509_c13720	Putative protein-S-isoprenylcysteine methyltransferase	-0.17	-0.23	-0.17	414	81	229	511	114	295	0.9321	0.5611	0.7082
	SF25509_c13730	FIG028593: membrane protein	-0.31	-0.16	-0.75	170	109	114	325	170	188	0.5787	0.8133	0.1458
	SF25509_c13740	Mlr0671 protein	0.45	-0.17	0.14	229	92	173	319	131	233	0.6802	0.7989	0.8466
	SF25509_c13750	Alpha/beta hydrolase fold (EC 3.8.1.5)	-0.2	-0.16	-0.77	306	114	169	428	145	224	0.7764	0.7674	0.1883
	SF25509_c13760	hypothetical protein	-0.99	-1.58	-3.17	3	0	0	3	0	0	1	1	1
	SF25509_c13770	L-serine dehydratase (EC 4.3.1.17)	-0.69	-0.56	-0.15	133	51	145	152	69	171	0.2979	0.4819	0.8199
	SF25509_c13780	FIG00984386: hypothetical protein	0.51	0.27	0.95	595	189	423	696	212	497	0.6291	0.7444	0.3732
	SF25509_c13790	hypothetical protein	0.68	0.39	0.5	139	51	131	163	55	165	0.6652	1	1
	SF25509_c13800	D-alanyl-D-alanine carboxypeptidase (EC 3.4.16.4)	-0.73	-0.2	-0.54	9	24	25	9	24	25	0.4531	0.9596	0.5258
	SF25509_c13810	hypothetical protein	-1.58	2.26	-1.36	2	3	9	2	3	9	0.6726	1	0.6655
	SF25509_c13820	FIG00794796: hypothetical protein	0.13	0.15	-0.1	87	50	114	87	50	114	0.8058	0.7485	0.8781
	SF25509_c13830	COGs COG3672	0.34	-1.16	0.16	64	14	43	71	16	49	0.8561	0.267	0.8296
	SF25509_c13840	FIG00983977: hypothetical protein	-0.64	0.45	-0.22	39	71	86	80	78	103	0.4986	0.5953	0.7915
	SF25509_c13850	FIG00984560: hypothetical protein	0.15	0.41	0.25	129	139	77	133	143	84	0.9035	0.6949	0.7133
	SF25509_c13860	INTEGRAL MEMBRANE PROTEIN (Rhomboid family)	-0.88	0.09	0.18	134	76	68	135	76	69	0.4958	0.8055	0.8318
	SF25509_c13870	Adenylate cyclase (EC 4.6.1.1)	-0.1	0.01	-0.15	459	304	413	466	319	428	0.8515	0.9839	0.762
	SF25509_c13880	Inosine-5'-monophosphate dehydrogenase (EC 1.1.1.205)	0.5	0.18	-0.19	579	320	388	682	341	429	0.5532	0.8223	0.7975
	SF25509_c13890	UPF0028 protein YchK	0.25	-0.46	-0.28	568	124	293	578	127	305	0.7257	0.3914	0.4947
	SF25509_c13900	Phosphoribosyl-AMP cyclohydrolase (EC 3.5.4.19)	0.23	0	-1	7	0	0	16	11	22	0.703	1	1
	SF25509_c13910	GTP cyclohydrolase I (EC 3.5.4.16) type 1	0	0	0	0	0	0	0	0	0	1	1	1
	SF25509_c13920	Putative iron-sulfur cluster assembly scaffold protein for SUF system, SufE2	-1.23	-1.65	-0.6	17	4	29	76	9	44	0.3333	0.3403	0.6072
	SF25509_c13930	Protein YidD	-0.64	-0.65	-0.75	48	18	56	48	18	56	0.726	0.3219	0.3797
	SF25509_c13940	FIG01074281: hypothetical protein	-0.42	-0.59	-0.51	101	35	115	101	35	115	0.5443	0.3579	0.3658
	SF25509_c13950	FIG00984507: hypothetical protein	0.67	-0.76	-0.66	119	24	38	137	45	74	0.4557	0.4911	0.5211
	SF25509_c13960	Threonyl-tRNA synthetase (EC 6.1.1.3)	1.59	0	-1	3	0	0	3	0	0	1	1	0.3341
	SF25509_c13970	diguanylate cyclase/phosphodiesterase (GGDEF & EAL domains) with PAS/PAC sensor(s)	0.38	0.21	-0.27	635	247	352	658	291	383	0.5648	0.6572	0.5496
	SF25509_c13980	FIG00984601: hypothetical protein	-1	-1	1.43	0	0	2	0	1	2	1	0.3304	0.398
	SF25509_c13990	Nitroreductase family protein	0.7	1.43	1.06	541	148	433	542	148	442	0.3635	0.3884	0.3504
	SF25509_c14000	Nitrilotriacetate monooxygenase component B (EC 1.14.13.-)	-0.29	0.32	0.15	519	306	489	573	327	507	0.9909	0.7397	0.4832
	SF25509_c14010	FIG01075119: hypothetical protein	-0.58	1.17	0.48	32	24	30	39	26	36	1	1	1
	SF25509_c14020	FIG00985737: hypothetical protein	-0.46	0.18	-0.42	81	71	54	221	132	120	0.7058	0.813	0.6641
	SF25509_c14030	FIG00985335: hypothetical protein	0.14	0.83	0.11	34	29	49	34	29	49	0.7003	0.3334	0.9144
	SF25509_c14040	hypothetical protein	0.69	-0.04	0.2	88	14	35	96	15	42	0.9704	1	0.8475
	SF25509_c14050	IAA acetyltransferase (EC 2.3.1.-)	0.04	-0.23	-0.66	245	119	231	258	128	248	0.9568	0.7902	0.474
	SF25509_c14060	Topoisomerase IV subunit B (EC 5.99.1.-)	0.01	1.38	0.43	2	1	2	7	1	5	1	1	0.6036
	SF25509_c14070	Phospholipase/carboxylesterase family protein	0.93	-0.27	-0.39	614	187	360	615	187	363	0.2396	0.739	0.5746
	SF25509_c14080	Oxidoreductase, FAD-binding	0.04	0.52	-0.78	208	114	154	208	114	154	0.9404	0.377	0.4986
	SF25509_c14090	YceI	0.28	0.16	-0.16	111	44	81	144	60	101	0.7413	0.8458	0.91
	SF25509_c14100	cytochrome B561	-0.32	-0.68	-0.8	63	23	54	63	23	54	0.5712	0.2282	0.0306
	SF25509_c14110	Triosephosphate isomerase (EC 5.3.1.1)	0.07	0.78	-0.28	229	198	259	325	255	309	0.9208	0.6311	0.9004
	SF25509_c14120	Preprotein translocase subunit SecG (TC 3.A.5.1.1)	-0.84	0.07	0.07	166	159	213	242	233	309	0.4955	0.8984	0.9195
	SF25509_c14130	hypothetical protein	0	0	0	0	0	0	0	0	0	1	1	1
	SF25509_c14140	CTP synthase (EC 6.3.4.2)	0.59	2.26	-1	3	3	0	21	46	85	0.6969	0.3334	0.029
	SF25509_c14150	Lactoylglutathione lyase and related lyases	0	0	0	0	0	0	0	0	0	1	1	1
	SF25509_c14160	2-Keto-3-deoxy-D-manno-octulosonate-8-phosphate synthase (EC 2.5.1.55)	0	0	0	0	0	0	0	0	0	1	1	1
	SF25509_c14170	Enolase (EC 4.2.1.11)	-0.24	0.85	-0.63	275	462	849	295	494	909	0.7483	0.6491	0.6375
	SF25509_c14180	Cell division protein DivIC (FtsB), stabilizes FtsL against RasP cleavage	0	0	0	0	0	0	0	0	0	1	1	1
	SF25509_c14190	Pyruvate dehydrogenase E1 component alpha subunit (EC 1.2.4.1)	-2.58	-2.06	-1.79	1	3	3	2	3	3	0.0344	0.0519	0.0348
	SF25509_c14200	Pyruvate dehydrogenase E1 component beta subunit (EC 1.2.4.1)	-1.26	-2.02	-1.69	5	2	3	5	2	3	0.214	0.0244	0.0728
	SF25509_c14210	Dihydrolipoamide acetyltransferase component of pyruvate dehydrogenase complex (EC 2.3.1.12)	2.01	-1.58	-1	4	0	0	4	0	0	0.3359	0.3297	1
	SF25509_c14220	Arylesterase	-0.46	-0.07	-1	216	97	39	271	126	47	0.5449	0.9468	0.2198
	SF25509_c14230	FIG00984483: hypothetical protein	0.11	0.37	-0.95	463	209	196	463	209	196	0.8705	0.6	0.3391
	SF25509_c14240	Dihydrolipoamide dehydrogenase of pyruvate dehydrogenase complex (EC 1.8.1.4)	0.21	-0.91	-1.02	46	10	11	48	12	12	0.7614	0.2052	0.0932
	SF25509_c14250	FIG01075761: hypothetical protein	0.96	0.78	0.62	2631	1102	2545	2636	1102	2553	0.454	0.6883	0.7367
	SF25509_c14260	hypothetical protein	2.45	-0.1	1.81	488	35	135	488	35	135	0.5021	0.8541	0.7709
	SF25509_c14270	Lipoate synthase	-1.93	0.31	-0.05	6	24	28	44	40	117	0.012	0.8703	0.9448
	SF25509_c14280	FIG00983769: hypothetical protein	0.64	-0.35	-0.02	390	129	362	435	132	392	0.5177	0.6166	0.9695
	SF25509_c14290	hypothetical protein	1.48	0.44	0.36	25	11	19	42	14	37	1	0.6642	1
	SF25509_c14300	NAD-dependent formate dehydrogenase (EC 1.2.1.2)	-0.54	-0.1	-0.25	245	177	328	312	210	421	0.5826	0.8721	0.7468
	SF25509_c14310	Putative oligoketide cyclase/lipid transport protein, similarity with yeast ubiquinone-binding protein YOL008W	-0.7	-0.47	-0.6	44	66	133	92	97	181	0.1995	0.2815	0.3348
	SF25509_c14320	C-terminal domain of CinA paralog, YdeJ	0.15	1.09	-0.46	11	4	7	11	4	7	0.67	0.3325	1
	SF25509_c14330	2-C-methyl-D-erythritol 4-phosphate cytidylyltransferase (EC 2.7.7.60) / 2-C-methyl-D-erythritol 2,4-cyclodiphosphate synthase (EC 4.6.1.12)	0	0	0	0	0	0	0	0	0	1	1	1
	SF25509_c14340	tRNA dihydrouridine synthase B (EC 1.-.-.-)	-0.72	-0.1	-0.04	2118	1442	1277	2362	1567	1379	0.6824	0.79	0.9783
	SF25509_c14350	Nitrogen regulation protein NtrB (EC 2.7.13.3)	-1.32	-1.43	-1.4	3418	1387	1288	4471	2218	2177	0.0631	0.0488	0.0771
	SF25509_c14360	Nitrogen regulation protein NR(I)	-1.04	-1.38	-1.42	5988	1910	1679	6072	1943	1716	0.0753	0.0269	0.0112
	SF25509_c14370	Nitrogen regulation protein NtrY (EC 2.7.3.-)	0	0	0	0	0	0	0	0	0	1	1	1
	SF25509_c14380	Nitrogen regulation protein NtrY (EC 2.7.3.-)	-0.78	-2.13	-1.45	11	1	3	11	1	3	0.5713	0.6644	1
	SF25509_c14390	Nitrogen regulation protein NR(I)	0.59	0.68	0	3	1	0	3	2	0	0.3964	1	1
	SF25509_c14400	D-alanine aminotransferase (EC 2.6.1.21)	0.56	-0.04	0.32	605	111	343	671	133	411	0.5478	0.9612	0.663
	SF25509_c14410	RNA-binding protein Hfq	-1	0	-1.32	0	0	0	0	0	0	0.3318	1	0.3366
	SF25509_c14420	GTP-binding protein HflX	0.24	0.2	0.42	499	310	732	499	310	732	0.7844	0.7894	0.7115
	SF25509_c14430	Nucleoside triphosphate pyrophosphohydrolase MazG (EC 3.6.1.8)	-0.56	0.29	-0.53	109	89	128	126	109	183	0.6275	0.7416	0.6381
	SF25509_c14440	Deoxycytidylate deaminase (EC 3.5.4.12)	0.54	-0.59	0.68	444	40	213	454	41	230	0.5594	0.2286	0.6624
	SF25509_c14450	Siroheme synthase / Precorrin-2 oxidase (EC 1.3.1.76) / Sirohydrochlorin ferrochelatase (EC 4.99.1.4) / Uroporphyrinogen-III methyltransferase (EC 2.1.1.107)	-2.15	-2.1	-1.2	104	57	197	118	68	220	0.0104	0.0391	0.0814
	SF25509_c14460	Conserved hypothetical protein probably involved in sulfate reduction	-1.97	-1.44	-0.93	138	129	240	138	129	240	0.2867	0.5584	0.4623
	SF25509_c14480	Oxidoreductase probably involved in sulfite reduction	-1.1	-1.73	-0.88	157	74	184	157	74	184	0.5637	0.3246	0.6203
	SF25509_c14490	Ferredoxin--NADP(+) reductase (EC 1.18.1.2)	-1	-1	0	0	0	0	0	0	0	1	1	1
	SF25509_c14500	Transcriptional regulator, GntR family	-0.26	0.02	0.06	341	240	278	459	266	368	0.8863	0.9699	0.8585
	SF25509_c14510	1-pyrroline-4-hydroxy-2-carboxylate deaminase (EC 3.5.4.22)	-0.41	0.71	0.25	197	133	221	209	138	238	0.5304	0.4386	0.729
	SF25509_c14520	ABC-type polar amino acid transport system, ATPase component	1.62	-0.44	-0.91	495	373	349	525	398	376	0.7102	0.9707	0.6206
	SF25509_c14530	Glutamate Aspartate transport system permease protein GltK (TC 3.A.1.3.4)	0.48	0	-0.05	491	231	512	528	258	533	0.4968	0.996	0.9448
	SF25509_c14540	Glutamate Aspartate transport system permease protein GltJ (TC 3.A.1.3.4)	0.16	0.53	0.11	1158	1093	1532	2182	2049	2442	0.6931	0.3088	0.815
	SF25509_c14550	Glutamate Aspartate periplasmic binding protein precursor GltI (TC 3.A.1.3.4)	0.2	0.35	-0.02	3466	4626	4091	3814	5133	4523	0.725	0.5831	0.9656
	SF25509_c14560	hypothetical protein	-0.77	0.3	-0.18	79	85	151	79	85	151	0.7718	0.6812	0.8088
	SF25509_c14570	Cystathionine beta-lyase (EC 4.4.1.8)	-0.21	0.07	-0.02	1489	572	1123	1489	572	1123	0.7075	0.9064	0.976
	SF25509_c14580	Salicylate hydroxylase (EC 1.14.13.1)	0	0	-1	0	0	0	154	159	238	1	1	1
	SF25509_c14590	FIG00450516: Zinc-finger domain protein	0	0	-1	0	0	0	0	0	0	1	1	1
	SF25509_c14600	Hydrolase	1	0.03	0.79	267	44	178	300	62	221	0.2124	0.9626	0.2648
	SF25509_c14610	Serine acetyltransferase (EC 2.3.1.30)	-0.35	-0.33	0.45	852	651	956	855	651	964	0.5246	0.7413	0.647
	SF25509_c14620	FIG00451007: hypothetical protein	-0.65	-2.05	-0.82	895	519	477	895	519	477	0.467	0.1239	0.3218
	SF25509_c14630	FIG00440041: hypothetical protein	0.73	0	0.77	48868	20887	23090	52097	21088	23628	0.451	0.9978	0.3498
	SF25509_c14640	ATP-dependent Clp protease adaptor protein ClpS	-0.65	-1.04	0.4	33	17	43	33	17	43	0.4554	0.1259	0.6016
	SF25509_c14650	ATP-dependent Clp protease ATP-binding subunit ClpA	-0.43	-0.96	-0.46	465	264	446	502	292	518	0.5551	0.154	0.4748
	SF25509_c14660	FIG00440573: hypothetical protein	-0.12	-0.04	0.53	141	31	114	141	31	114	0.8345	0.9683	0.6367
	SF25509_c14670	Bll5137 protein	0.15	0	-0.07	42	20	39	42	20	39	0.8856	1	0.9394
	SF25509_c14680	Bis(5'-nucleosyl)-tetraphosphatase (asymmetrical) (EC 3.6.1.17)	-1.95	-0.65	-0.31	27	14	39	37	17	47	0.6623	0.6713	1
	SF25509_c14690	FIG110192: hypothetical protein	-0.63	-0.06	-0.18	225	136	346	249	143	413	0.3457	0.9009	0.7134
	SF25509_c14700	Glycerophosphoryl diester phosphodiesterase (EC 3.1.4.46)	0.95	-0.7	0.1	73	22	43	80	37	66	0.2619	0.4805	0.9158
	SF25509_c14710	Bona fide RidA/YjgF/TdcF/RutC subgroup	-0.4	-0.56	-0.61	64	28	86	64	28	86	0.6461	0.6171	0.5326
	SF25509_c14720	ATP/GTP-binding site motif A	0.2	0.56	0.64	80	143	142	143	188	226	0.6658	0.5351	0.3488
	SF25509_c14730	hypothetical protein	0.44	0.42	0.71	53	28	42	53	28	42	0.6231	0.7004	0.4825
	SF25509_c14740	SSU ribosomal protein S2p (SAe)	0	0	0	0	0	0	0	1	0	1	1	1
	SF25509_c14750	hypothetical protein	1.15	-1.78	-2.38	22	2	3	38	5	7	0.495	1	0.3269
	SF25509_c14760	Translation elongation factor Ts	1	0	-2	1	0	0	1	0	0	1	1	1
	SF25509_c14770	Uridine monophosphate kinase (EC 2.7.4.22)	0	0	0	0	0	0	0	0	2	1	1	1
	SF25509_c14780	Ribosome recycling factor	0	0	0	0	0	0	0	0	0	1	1	1
	SF25509_c14790	Undecaprenyl diphosphate synthase (EC 2.5.1.31)	0	0	0	0	0	0	0	0	0	1	1	1
	SF25509_c14800	Phosphatidate cytidylyltransferase (EC 2.7.7.41)	0	0.68	-1	0	1	0	60	16	43	1	1	1
	SF25509_c14810	Membrane-associated zinc metalloprotease	0	-1.02	-0.16	468	53	225	528	69	267	0.9967	0.4747	0.7502
	SF25509_c14820	Outer membrane protein assembly factor YaeT precursor	0.01	1.38	-0.57	3	1	1	3	1	1	0.7977	1	1
	SF25509_c14830	UDP-3-O-[3-hydroxymyristoyl] glucosamine N-acyltransferase (EC 2.3.1.191)	-1	-1	0	0	0	0	0	0	0	1	1	1
	SF25509_c14840	3-hydroxyacyl-[acyl-carrier-protein] dehydratase, FabZ form (EC 4.2.1.59)	0	0	0	0	0	0	0	0	0	1	1	1
	SF25509_c14850	Acyl-[acyl-carrier-protein]--UDP-N-acetylglucosamine O-acyltransferase (EC 2.3.1.129)	1	0	0	1	0	0	1	0	0	1	1	1
	SF25509_c14860	Protein of unknown function DUF1009 clustered with KDO2-Lipid A biosynthesis genes	0	0	0	0	0	0	0	0	0	1	1	1
	SF25509_c14870	Lipid-A-disaccharide synthase (EC 2.4.1.182)	0	-1	-2	0	0	0	0	0	0	1	0.3421	1
	SF25509_c14890	DNA internalization-related competence protein ComEC/Rec2	0.08	-0.32	-0.16	201	81	200	252	114	256	0.8273	0.4942	0.6977
	SF25509_c14900	MotA/TolQ/ExbB proton channel family protein	1.64	-0.11	-0.07	371	68	147	418	69	147	0.0818	0.8947	0.8892
	SF25509_c14910	Biopolymer transport protein ExbD/TolR	1.38	0.34	0.42	400	99	229	400	99	240	0.1246	0.6278	0.5089
	SF25509_c14930	hypothetical protein	0	0	0	0	0	0	94	9	41	1	1	1
	SF25509_c14940	Type I secretion outer membrane protein, TolC precursor	-1.13	0.2	0.6	213	202	229	2721	1089	1606	1	0.6645	0.5033
	SF25509_c14950	FIG00441938: hypothetical protein	0.59	-0.24	-0.38	6	9	8	6	9	8	0.4861	0.8302	0.794
	SF25509_c14960	Valyl-tRNA synthetase (EC 6.1.1.9)	-1	-1	0	0	0	0	1268	658	963	1	0.3361	1
	SF25509_c14980	Exopolysaccharide production negative regulator precursor	-1.32	0	0.43	0	0	1	0	0	1	0.3372	1	1
	SF25509_c14990	Exodeoxyribonuclease III (EC 3.1.11.2)	0.73	-0.29	-0.07	717	170	423	904	195	556	0.4621	0.7054	0.9578
	SF25509_c15000	Cardiolipin synthetase (EC 2.7.8.-)	0.44	-0.12	0.09	1392	261	668	1584	306	772	0.6	0.831	0.9021
	SF25509_c15010	probable iron binding protein from the HesB_IscA_SufA family	-1.99	-1.1	-1.14	185	217	154	308	245	225	0.435	0.4546	0.4505
	SF25509_c15020	Deoxyguanosinetriphosphate triphosphohydrolase (EC 3.1.5.1)	0.09	-0.17	0.13	292	122	255	301	123	261	0.8539	0.7883	0.8249
	SF25509_c15030	Arginyl-tRNA synthetase (EC 6.1.1.19)	-1.41	-1.58	-0.57	3	0	2	89	47	83	0.6101	1	0.6641
	SF25509_c15040	Soluble lytic murein transglycosylase (EC 3.2.1.-)	-2.18	-0.51	-0.27	25	107	199	252	198	395	0.1546	0.5542	0.833
	SF25509_c15050	Beta N-acetyl-glucosaminidase (EC 3.2.1.52)	1.01	0.31	0.34	429	141	255	431	143	260	0.496	0.6975	0.652
	SF25509_c15060	Segregation and condensation protein A	-0.33	-1.21	0.25	201	34	165	201	34	165	0.6764	0.1267	0.7017
	SF25509_c15070	Segregation and condensation protein B	0.15	-0.69	0.07	179	29	155	183	29	165	0.8606	0.7502	0.9351
	SF25509_c15080	Ferric iron ABC transporter, ATP-binding protein	-3.39	-1.81	-1.63	19	22	25	41	25	34	0.0297	0.288	0.1478
	SF25509_c15090	Twin-arginine translocation protein TatA	0	0	0	0	0	0	0	0	0	1	1	1
	SF25509_c15100	Twin-arginine translocation protein TatB	-1.58	1.68	0	2	2	0	2	2	0	1	1	1
	SF25509_c15110	Twin-arginine translocation protein TatC	0	1.38	0	0	1	0	0	1	0	1	1	1
	SF25509_c15120	Seryl-tRNA synthetase (EC 6.1.1.11)	0	0	0	0	0	0	0	0	0	1	1	1
	SF25509_c15130	5-nucleotidase SurE (EC 3.1.3.5)	-0.9	0.63	-0.04	603	407	782	628	415	807	0.2828	0.3079	0.946
	SF25509_c15140	Protein-L-isoaspartate O-methyltransferase (EC 2.1.1.77)	-0.21	0.01	0.6	151	66	134	151	66	134	0.8416	0.9933	0.4198
	SF25509_c15150	biotin-regulated protein	0.15	0.14	0.27	194	78	165	194	79	175	0.8131	0.8395	0.5896
	SF25509_c15160	hypothetical protein	0	0	0	0	0	0	0	0	0	1	1	1
	SF25509_c15170	Lipoprotein NlpD	1	-1	-1.16	2	0	1	87	43	124	0.3274	1	0.4072
	SF25509_c15180	ATP-DEPENDENT PROTEASE SUBUNIT	-0.05	-0.07	0.25	412	116	361	455	132	420	0.9358	0.9213	0.7155
	SF25509_c15190	Preprotein translocase subunit YajC (TC 3.A.5.1.1)	0	-1	1.23	0	0	1	47	43	42	1	1	1
	SF25509_c15210	FIG020313: hypothetical protein	-1.69	-0.55	-2.07	8	9	6	8	9	6	0.5005	0.9039	0.4999
	SF25509_c15220	Phytoene synthase (EC 2.5.1.32)	0	-1.58	-1.16	0	0	1	0	0	1	1	1	1
	SF25509_c15230	FIG00986824: hypothetical protein	-0.32	-0.52	0.17	259	54	209	259	54	209	0.6951	0.5577	0.7501
	SF25509_c15240	Glycine cleavage system transcriptional activator GcvA	-0.8	0.03	0.27	229	107	248	284	133	301	0.4635	0.9555	0.7827
	SF25509_c15250	Permease of the drug/metabolite transporter (DMT) superfamily	0.56	-0.13	0.24	193	51	146	209	53	159	0.3002	0.8052	0.6153
	SF25509_c15260	tRNA:m(5)U-54 MTase gid	0.02	0.31	0.45	2085	767	1799	3570	1415	2908	0.9694	0.6815	0.5128
	SF25509_c15270	hypothetical protein	0.62	-0.08	-0.18	16995	6505	4828	17489	6704	4927	0.5695	0.764	0.5095
	SF25509_c15280	FIG00450407: hypothetical protein	0.22	1.01	-0.19	3863	4653	2976	7564	5703	4776	0.866	0.5953	0.6959
	SF25509_c15290	hypothetical protein	-0.76	0.66	0.57	287	225	537	287	225	537	0.7683	0.6014	0.5938
	SF25509_c15300	hypothetical protein	1.21	1.08	0.32	560	151	222	560	151	222	0.3362	0.6639	0.5052
	SF25509_c15310	UPF0028 protein YchK	1.17	0.27	-0.38	403	179	198	404	179	199	0.2375	0.6856	0.4083
	SF25509_c15320	Cobalt-zinc-cadmium resistance protein CzcA%3B Cation efflux system protein CusA	-0.09	0.2	-0.1	339	234	442	356	247	450	0.8705	0.7258	0.834
	SF25509_c15330	Membrane-fusion protein	0.07	-0.38	-0.74	231	50	103	237	52	110	0.9369	0.4576	0.6713
	SF25509_c15340	Copper-sensing two-component system response regulator CpxR	-0.69	-0.04	-0.48	80	78	93	87	80	104	0.6004	0.9563	0.3644
	SF25509_c15350	FIG00983636: hypothetical protein	0.48	-0.04	-0.38	292	149	303	292	149	303	0.6458	0.9485	0.5616
	SF25509_c15360	hypothetical protein	0.32	-0.05	-0.56	93	58	110	158	68	141	0.9449	0.8285	0.6251
	SF25509_c15370	hypothetical protein	1.91	-0.32	-0.75	15	6	15	15	6	16	0.3334	0.7977	0.598
	SF25509_c15380	Lectin-like protein BA14k Flags: Precursor	0.14	-0.25	-0.79	159	38	81	190	39	99	0.7776	0.7061	0.5049
	SF25509_c15390	RND efflux system, outer membrane lipoprotein CmeC	0.08	0.17	-0.34	281	153	173	287	154	182	0.8685	0.6956	0.6744
	SF25509_c15400	Inosose isomerase (EC 5.3.99.-)	0.27	-0.09	0.08	177	91	172	177	91	172	0.7949	0.8871	0.9353
	SF25509_c15410	Glucose-fructose oxidoreductase (EC 1.1.99.28)	0.19	-0.32	-0.42	21	6	11	25	7	15	0.7392	0.5081	0.3206
	SF25509_c15420	FIG00791576: hypothetical protein	0.71	0.47	0.22	1249	493	924	1252	493	925	0.2495	0.4142	0.6431
	SF25509_c15430	Mll6647 protein	0.19	-0.01	-0.08	198	92	193	198	92	193	0.8049	0.9887	0.9219
	SF25509_c15440	Acetolactate synthase large subunit (EC 2.2.1.6)	-0.88	-0.08	-0.84	143	84	168	190	108	199	0.3068	0.8861	0.3192
	SF25509_c15450	Histidinol dehydrogenase (EC 1.1.1.23)	-0.41	-0.08	0.13	148	61	135	149	63	135	0.5679	0.906	0.8367
	SF25509_c15460	ABC-type sugar transport system, periplasmic component	0.65	-0.68	-0.7	114	23	53	114	23	53	0.4746	0.4233	0.438
	SF25509_c15470	Maltose/maltodextrin ABC transporter, permease protein MalF	-0.01	-0.11	-0.28	87	54	90	100	58	104	0.9999	0.8839	0.7108
	SF25509_c15480	ABC-type sugar transport system, permease component	0.33	-0.55	-0.11	205	68	136	212	78	139	0.5742	0.3945	0.8339
	SF25509_c15490	Putrescine transport ATP-binding protein PotG (TC 3.A.1.11.2)	0.59	-0.49	0.92	389	84	350	390	85	367	0.6763	0.5529	0.8598
	SF25509_c15500	Glucose-methanol-choline (GMC) oxidoreductase:NAD binding site	-0.36	0.03	0.19	258	82	148	264	88	157	0.6352	0.9466	0.6668
	SF25509_c15510	Choline dehydrogenase (EC 1.1.99.1)	0.53	-0.1	-0.34	421	166	233	496	170	255	0.3275	0.8362	0.4746
	SF25509_c15530	Cell division trigger factor (EC 5.2.1.8)	-0.37	-0.85	0.04	1655	349	681	2660	688	1059	0.6075	0.3388	0.9305
	SF25509_c15540	FIG00984713: hypothetical protein	-0.3	0.26	-0.39	179	118	202	214	145	259	0.6758	0.6902	0.5299
	SF25509_c15550	Soluble pyridine nucleotide transhydrogenase (EC 1.6.1.1)	0.44	-0.17	0.03	425	127	320	553	187	385	0.7537	0.7848	0.9623
	SF25509_c15560	hypothetical protein	-1.05	0.02	-0.12	12	14	26	346	77	121	0.3257	1	0.6648
	SF25509_c15570	Magnesium and cobalt transport protein CorA	-0.11	0.4	0.44	266	161	239	275	166	261	0.8604	0.4894	0.616
	SF25509_c15580	DNA repair protein RadC	0.06	0.25	0.01	104	64	89	113	68	103	0.9303	0.6766	0.9866
	SF25509_c15590	Methionine aminopeptidase (EC 3.4.11.18)	-0.39	-0.29	0.12	884	286	777	1298	434	1094	0.5858	0.7158	0.8597
	SF25509_c15600	Sugar/maltose fermentation stimulation protein homolog	0.03	-0.86	-0.01	289	54	159	289	54	159	0.9557	0.1232	0.9829
	SF25509_c15610	Polyhydroxyalkanoic acid synthase	-0.32	-0.18	-0.52	548	148	325	865	335	663	0.4963	0.6529	0.2006
	SF25509_c15620	FIG01075227: hypothetical protein	0.63	-0.2	-0.04	103	37	115	112	49	142	0.8038	0.8015	1
	SF25509_c15630	Aspartate aminotransferase (EC 2.6.1.1)	-3.78	-2.25	-2.45	6	8	3	172	291	313	0.1408	0.1422	0.2871
	SF25509_c15640	Homoserine dehydrogenase (EC 1.1.1.3)	-1.99	-3.91	-1.89	67	8	50	67	8	50	0.3541	0.2682	0.4348
	SF25509_c15650	Single-stranded-DNA-specific exonuclease RecJ (EC 3.1.-.-)	-0.99	0.68	0	1	1	0	1	1	0	1	1	1
	SF25509_c15680	TolA protein	-0.6	0.03	-0.5	107	41	108	107	41	109	0.437	0.9511	0.3277
	SF25509_c15690	PE_PGRS family protein	-0.57	-0.09	-0.12	233	171	288	362	242	412	0.4491	0.9231	0.8837
	SF25509_c15700	hypothetical protein	0.71	0.9	-0.38	185	48	67	191	52	75	1	0.2004	0.5737
	SF25509_c15730	FIG00450524: hypothetical protein	-0.2	0.12	-0.44	392	188	383	544	230	497	0.7424	0.8473	0.6719
	SF25509_c15740	Lactoylglutathione lyase (EC 4.4.1.5)	0.13	-0.34	0.32	385	88	245	640	161	559	0.7718	0.6754	0.6709
	SF25509_c15750	Cold shock protein CspB	-0.71	-0.05	0.07	663	257	516	663	257	516	0.464	0.9633	0.8827
	SF25509_c15760	FIG007785: exported protein	0.68	0.09	-0.07	323	104	236	323	104	236	0.6571	0.8183	0.9325
	SF25509_c15780	NADH-UBIQUINONE OXIDOREDUCTASE 18 KD SUBUNIT (EC 1.6.5.3) (EC 1.6.99.3)	0	0	-1	0	0	0	0	0	0	1	1	1
	SF25509_c15800	hypothetical protein	0.9	-0.29	-0.22	1009	184	398	1046	214	455	0.1612	0.6672	0.7062
	SF25509_c15810	predicted protein	0.51	-0.11	-0.13	540	235	346	547	239	364	0.2674	0.8365	0.833
	SF25509_c15820	hypothetical protein	-0.63	-0.32	-0.22	118	159	227	157	169	260	0.8037	0.6243	0.6489
	SF25509_c15830	hypothetical protein	0.35	-0.03	0.43	198	59	116	205	68	122	0.7164	0.9721	0.6121
	SF25509_c15840	Mobile element protein	0.11	-0.05	-0.24	228	84	140	236	84	146	0.8421	0.9403	0.7247
	SF25509_c15850	Mobile element protein	0.29	-0.4	-0.23	118	27	48	118	27	48	0.7489	0.5921	0.7865
	SF25509_c15860	FIG116849: hypothetical protein	0.14	-0.23	0.18	146	48	107	200	78	168	0.8067	0.6877	0.6638
	SF25509_c15870	FIG131328: Predicted ATP-dependent endonuclease of the OLD family	0.28	-0.27	-0.06	745	279	497	894	404	728	0.5921	0.6916	0.9169
	SF25509_c15880	hypothetical protein	0.11	-0.16	-0.96	173	128	129	188	147	194	0.8464	0.8254	0.2022
	SF25509_c15890	hypothetical protein	0.17	-0.73	-0.72	29	26	32	30	37	40	0.6586	0.6624	0.6707
	SF25509_c15900	hypothetical protein	-0.03	-0.54	-1.09	38	19	30	51	33	38	0.9987	0.5981	0.5375
	SF25509_c15910	TniA putative transposase	-0.12	0.03	-0.22	444	263	392	495	284	412	0.8568	0.955	0.4914
	SF25509_c15920	TniB NTP-binding protein	-0.19	-0.04	0.24	114	28	84	135	41	116	0.7502	0.942	0.7228
	SF25509_c15930	hypothetical protein	0.39	0.03	-0.46	220	105	148	265	134	196	0.3447	0.9436	0.3173
	SF25509_c15940	serine/threonine protein phosphatase	0.78	-0.63	0.43	137	34	101	176	48	119	0.4933	0.6235	0.6706
	SF25509_c15950	hypothetical protein	0.27	-0.16	-0.92	42	28	20	43	29	21	0.6037	0.8062	0.3015
	SF25509_c15960	hypothetical protein	1.38	0.05	0.78	129	13	14	129	13	14	1	1	1
	SF25509_c15970	hypothetical protein	1.27	-2.06	0.91	12	3	7	24	9	10	1	0.6655	1
	SF25509_c15980	Cell division protein FtsH (EC 3.4.24.-)	0.83	-0.04	0.1	577	204	382	698	223	424	0.1494	0.9337	0.8174
	SF25509_c15990	hypothetical protein	0.31	0.03	0.61	715	221	528	723	224	545	0.5047	0.9625	0.1926
	SF25509_c16000	hypothetical protein	0.89	0.47	-0.5	138	84	112	205	131	208	0.3683	0.6409	0.6093
	SF25509_c16010	FIG00983764: hypothetical protein	0.23	0.21	0.31	638	230	545	953	293	709	0.716	0.823	0.7489
	SF25509_c16020	ABC transporter, nucleotide binding/ATPase protein	0.27	-0.08	0.17	587	210	334	598	214	362	0.6591	0.8583	0.7584
	SF25509_c16030	Sigma factor PvdS, controling pyoverdin biosynthesis	0.24	0.79	0.15	88	67	92	91	68	94	0.6665	0.3683	0.8322
	SF25509_c16040	Iron siderophore sensor protein	1.73	-0.11	-0.21	221	48	134	331	84	191	0.1605	0.957	0.8442
	SF25509_c16050	TonB-dependent siderophore receptor	0.28	0.08	-0.13	402	214	352	461	224	391	0.5778	0.8459	0.745
	SF25509_c16060	COGs COG3553	-1.99	1.09	-0.38	1	4	8	1	4	8	1	1	0.6652
	SF25509_c16070	Anthrachelin biosynthesis protein AsbA @ Siderophore synthetase superfamily, group A @ Siderophore synthetase large component, acetyltransferase	0.22	0.18	0.04	149	137	206	174	149	228	0.6196	0.7445	0.9213
	SF25509_c16080	Anthrachelin biosynthesis protein AsbB @ Siderophore synthetase superfamily, group C @ Siderophore synthetase component, ligase	-0.13	-0.59	-0.42	257	111	228	261	113	235	0.8368	0.3721	0.4412
	SF25509_c16090	Long-chain-fatty-acid--CoA ligase associated with anthrachelin biosynthesis	-0.05	0.15	-0.51	45	45	60	56	45	68	0.965	0.8317	0.5866
	SF25509_c16100	Acyl carrier protein associated with anthrachelin biosynthesis / Hypothetical protein GBAA1985 associated with anthrachelin biosynthesis, unique	0.11	0.17	-0.24	228	178	229	240	179	241	0.8307	0.7075	0.6426
	SF25509_c16110	Acyl carrier protein associated with anthrachelin biosynthesis / Hypothetical protein GBAA1985 associated with anthrachelin biosynthesis, unique	0	0	0	0	0	0	0	0	0	1	1	1
	SF25509_c16120	Hypothetical protein GBAA1986 associated with anthrachelin biosynthesis, isomerase-like TIM barrel domain	-0.82	-0.07	-0.36	39	64	51	39	64	51	0.1866	0.8631	0.5087
	SF25509_c16130	Iron compound ABC uptake transporter substrate-binding protein PiuA	-0.45	0.02	-0.49	46	31	45	53	38	60	0.7519	0.9895	0.4698
	SF25509_c16140	Iron compound ABC transporter, permease protein	0.15	0.23	-0.02	63	33	58	70	43	68	0.8588	0.77	0.9811
	SF25509_c16150	Petrobactin ABC transporter, permease protein II	0.44	-0.48	-0.21	69	34	61	80	36	66	0.4586	0.5835	0.8024
	SF25509_c16160	Iron(III) dicitrate transport ATP-binding protein FecE (TC 3.A.1.14.1)	0.01	-1.29	0.21	47	10	61	57	21	75	0.9717	0.5069	0.7449
	SF25509_c16170	Protein-L-isoaspartate O-methyltransferase (EC 2.1.1.77)	-2.47	0.08	0.28	46	71	112	50	76	116	0.5852	0.9157	0.9178
	SF25509_c16180	hypothetical protein	-0.65	0.76	0.08	69	74	76	69	74	76	0.428	0.4854	0.943
	SF25509_c16190	Bem46 protein	0.01	-0.71	-0.66	271	37	120	271	38	120	0.9908	0.4471	0.3803
	SF25509_c16200	Uncharacterized conserved protein, contains double-stranded beta-helix domain	0.67	0.05	-0.14	79	13	43	80	13	44	0.4278	0.9571	0.838
	SF25509_c16210	hypothetical protein	1.01	-1	0.43	2	0	2	32	4	36	1	1	1
	SF25509_c16220	HYPOTHETICAL SIGNAL PEPTIDE PROTEIN	0.15	0.26	0.28	63	51	91	66	56	102	0.6738	1	0.6646
	SF25509_c16230	outer membrane protein	0.06	0.71	0.1	205	124	209	212	126	217	0.9262	0.4032	0.9186
	SF25509_c16240	Transcriptional regulator, AraC family	-0.03	0.18	-0.2	354	144	250	360	152	283	0.9663	0.795	0.75
	SF25509_c16250	conserved hypothetical protein	1.08	0.09	0.4	392	107	209	449	120	256	0.5116	0.6548	0.5706
	SF25509_c16260	FIG01074899: hypothetical protein	0.4	0.05	0.03	250	117	232	251	117	234	0.6009	0.9302	0.96
	SF25509_c16270	hypothetical protein	-1.41	0.68	-0.4	3	23	9	5	23	10	1	1	1
	SF25509_c16280	Isocitrate lyase (EC 4.1.3.1)	-0.72	-0.02	-0.4	99	90	170	123	106	200	0.1767	0.9608	0.5689
	SF25509_c16290	Transcriptional regulator, XRE family	-0.23	-0.05	-0.47	417	203	343	496	249	412	0.6502	0.9174	0.365
	SF25509_c16300	hypothetical protein	1.71	0.09	-1.27	13	2	4	13	2	15	0.6594	1	0.3346
	SF25509_c16310	hypothetical protein	-2.08	0.45	-1.18	4	30	20	106	43	28	0.6071	0.5106	0.6833
	SF25509_c16320	HYPOTHETICAL SIGNAL PEPTIDE PROTEIN	0.11	-0.93	-0.72	107	21	71	114	24	82	0.8979	0.3686	0.3717
	SF25509_c16330	hypothetical protein	0.96	0.46	-0.41	99	38	34	99	38	34	0.3208	0.5907	0.5497
	SF25509_c16350	hypothetical protein	-0.37	-2.66	0.21	44	0	18	44	0	18	0.8012	0.1002	0.7316
	SF25509_c16360	Cytochrome c-type biogenesis protein CcdA (DsbD analog)	-1.41	-2.49	-1.07	6	2	6	8	3	12	0.1182	0.0327	0.2097
	SF25509_c16370	Transporter	0.56	-0.08	-0.17	304	177	326	334	227	380	0.6454	0.8547	0.8528
	SF25509_c16380	2-octaprenyl-6-methoxyphenol hydroxylase (EC 1.14.13.-)	1	0	0	1	0	0	18	20	21	1	1	1
	SF25509_c16390	Phosphatidylcholine synthase (EC 2.7.8.24)	-0.33	-0.37	-0.33	199	91	119	222	119	142	0.723	0.6084	0.6793
	SF25509_c16400	Quinone oxidoreductase (EC 1.6.5.5)	0.12	0.23	0.24	914	296	662	914	296	662	0.8228	0.6466	0.5722
	SF25509_c16410	ABC transporter ATP-binding protein	0.53	0.25	0.32	237	89	233	431	202	388	0.3849	0.802	0.6278
	SF25509_c16420	Nucleoside ABC transporter, permease protein 1	-0.42	0.12	0.07	288	116	285	288	116	285	0.7083	0.8481	0.914
	SF25509_c16430	Putative deoxyribose-specific ABC transporter, permease protein	-0.15	0.09	-0.24	348	117	203	362	120	225	0.8744	0.9125	0.6272
	SF25509_c16440	Nucleoside ABC transporter, periplasmic nucleoside-binding protein	-0.52	0.32	0.23	718	417	889	816	430	991	0.7142	0.7691	0.6904
	SF25509_c16450	Transcriptional regulator, GntR family	1.95	-0.46	-0.25	158	67	175	249	74	192	0.5306	0.7391	0.8172
	SF25509_c16460	Magnesium and cobalt efflux protein CorC	0.31	-0.25	0.3	556	117	446	559	117	449	0.8122	0.6638	0.8387
	SF25509_c16470	hypothetical protein	0.14	0.27	-0.3	106	67	100	106	67	100	0.7492	0.7328	0.6584
	SF25509_c16480	Mobile element protein	0.07	0.01	-0.23	273	93	223	391	132	308	0.8986	0.9879	0.593
	SF25509_c16490	Molybdopterin biosynthesis protein MoeA	-0.96	-0.58	-0.71	104	64	138	110	66	144	0.4078	0.4574	0.5608
	SF25509_c16500	Molybdenum cofactor biosynthesis protein MoaC	-1.35	-0.2	-0.73	159	172	221	159	172	221	0.7158	0.5837	0.7859
	SF25509_c16510	Indole-3-glycerol phosphate synthase (EC 4.1.1.48)	-2.36	-3.78	-3.33	29	6	11	36	9	14	0.2968	0.2984	0.3022
	SF25509_c16530	Peptidyl-prolyl cis-trans isomerase PpiD (EC 5.2.1.8)	-1.77	-2.15	-1.2	111	28	141	324	102	330	0.0145	0.0115	0.1301
	SF25509_c16540	Sodium-dependent phosphate transporter	0.67	-0.26	0.52	1219	141	451	1237	157	472	0.5535	0.6446	0.7053
	SF25509_c16550	N-acetylglucosamine-1-phosphate uridyltransferase (EC 2.7.7.23) / Glucosamine-1-phosphate N-acetyltransferase (EC 2.3.1.157)	0	-1	-1	0	0	0	53	24	38	1	1	0.3286
	SF25509_c16560	Glucosamine--fructose-6-phosphate aminotransferase [isomerizing] (EC 2.6.1.16)	-1	0	0	0	0	0	11	0	1	1	1	1
	SF25509_c16570	GCN5-related N-acetyltransferase	-0.2	0.12	0.74	798	212	833	798	212	833	0.9169	0.8492	0.4137
	SF25509_c16580	Transporter	0.8	0.13	0.56	503	160	369	508	170	381	0.3668	0.8449	0.448
	SF25509_c16590	ATP-dependent DNA helicase RecG (EC 3.6.1.-)	-0.34	-1.15	-0.47	44	20	57	138	27	133	0.6175	0.3588	0.4685
	SF25509_c16600	YgfY COG2938	0.42	1.38	1.43	8	2	6	8	2	6	1	0.3402	0.6648
	SF25509_c16610	Transcription-repair coupling factor	0.11	-0.14	-0.3	702	331	591	724	336	607	0.8127	0.7145	0.4316
	SF25509_c16620	2-hydroxychromene-2-carboxylate isomerase/DsbA-like thioredoxin domain	0.5	0.51	0.3	793	253	596	793	254	598	0.5733	0.5937	0.7244
	SF25509_c16630	ABC transporter, periplasmic substrate-binding protein	0.38	0.49	0.75	92	64	142	117	72	170	0.576	0.5172	0.1872
	SF25509_c16640	Invasion protein B, involved in pathogenesis	-1	0	0	0	0	0	738	1099	788	1	1	1
	SF25509_c16650	FIG00986626: hypothetical protein	0.12	-0.27	0.25	392	99	252	432	113	279	0.9398	0.6983	0.7038
	SF25509_c16660	Glutamine synthetase type I (EC 6.3.1.2)	-0.03	0.02	0.29	2952	663	2158	3370	980	2617	0.9376	0.9705	0.5048
	SF25509_c16670	Nitrogen regulatory protein P-II	1.54	0.27	1.21	264	28	93	264	28	93	0.5425	0.7006	0.6008
	SF25509_c16680	hypothetical protein	2.26	-2.26	-0.43	81	3	16	100	5	18	0.1603	0.5382	0.6345
	SF25509_c16690	NAD(P)HX epimerase / NAD(P)HX dehydratase	-0.31	0.07	-0.01	181	112	191	206	122	235	0.7625	0.9257	0.987
	SF25509_c16700	Xanthine-guanine phosphoribosyltransferase (EC 2.4.2.22)	-0.02	0.43	0.36	346	201	401	347	213	435	0.9698	0.4633	0.4451
	SF25509_c16710	Molybdopterin binding motif, CinA N-terminal domain	-0.78	0.1	-0.55	111	76	117	111	76	118	0.4615	0.8793	0.5951
	SF25509_c16720	Flavoprotein WrbA	0.09	0.55	-0.81	52	54	92	59	69	94	0.8671	0.8386	0.2511
	SF25509_c16730	FIG01075433: hypothetical protein	-0.05	-0.3	-0.47	46	76	59	46	76	59	0.8264	0.9	0.4995
	SF25509_c16740	HYPOTHETICAL/UNKNOWN PROTEIN	0.01	0	1.43	2	0	2	36	27	35	1	1	1
	SF25509_c16750	hypothetical protein	1.59	0.68	-0.42	15	8	5	15	8	5	1	1	1
	SF25509_c16760	hypothetical protein	0.79	-0.91	-0.83	12	2	10	12	2	10	0.7075	0.3372	0.654
	SF25509_c16780	HYPOTHETICAL/UNKNOWN PROTEIN	0.19	0.03	-0.92	212	114	121	249	126	146	0.7237	0.9875	0.6258
	SF25509_c16790	Threonine dehydratase biosynthetic (EC 4.3.1.19)	0.41	-0.39	-0.27	298	80	147	436	102	193	0.6704	0.6283	0.6705
	SF25509_c16800	FIG01076457: hypothetical protein	0.31	0.83	0.5	68	29	66	79	36	73	0.6648	1	1
	SF25509_c16810	2',3'-cyclic-nucleotide 2'-phosphodiesterase (EC 3.1.4.16)	0.29	0.02	0.04	329	391	535	385	421	588	0.4619	0.9662	0.926
	SF25509_c16820	Serine phosphatase RsbU, regulator of sigma subunit	-0.35	0.57	-0.07	195	164	302	281	206	409	0.6877	0.4953	0.8846
	SF25509_c16830	Transcriptional regulator, AsnC family	-0.05	0.28	0.71	213	85	359	233	85	364	0.9123	0.6171	0.1905
	SF25509_c16840	hypothetical protein	-0.48	0	0.43	5	0	2	5	0	3	1	1	1
	SF25509_c16850	Alanine dehydrogenase (EC 1.4.1.1)	-0.25	0.63	-0.24	764	574	2495	1474	914	5126	0.5973	0.3008	0.7183
	SF25509_c16860	FIG00985324: hypothetical protein	-1.03	0.07	-0.82	1500	1928	5992	1681	2067	6719	0.3944	0.9189	0.5095
	SF25509_c16870	Acetyltransferase, GNAT family	0.69	0.48	-0.1	109	76	132	109	76	132	0.4277	0.8196	0.886
	SF25509_c16880	Thiosulfate sulfurtransferase, rhodanese (EC 2.8.1.1)	0.57	0.47	0.36	302	139	248	307	144	258	0.1096	0.5017	0.2684
	SF25509_c16890	Alanyl-tRNA synthetase domain protein	0.28	0.32	0.03	849	411	817	849	411	818	0.7855	0.6691	0.9708
	SF25509_c16900	Cysteine synthase B (EC 2.5.1.47)	0.19	0.15	0.54	1305	469	1113	1316	477	1138	0.8305	0.8074	0.5715
	SF25509_c16910	Oxidoreductase, short-chain dehydrogenase/reductase family (EC 1.1.1.-)	-0.53	-0.57	0.07	161	69	142	161	69	142	0.7288	0.4407	0.8795
	SF25509_c16920	Spermidine export protein MdtI	0.59	-1.78	-0.77	6	2	10	6	2	10	1	1	1
	SF25509_c16930	Spermidine export protein MdtJ	0.09	0.11	0.08	111	56	114	111	56	114	0.8845	0.8674	0.9663
	SF25509_c16940	phage integrase family protein	0.54	0.21	0.41	2394	862	1884	2772	987	2300	0.3538	0.7144	0.418
	SF25509_c16950	hypothetical protein	-0.24	-0.61	-0.13	27	34	44	28	34	44	0.7408	0.4051	0.8187
	SF25509_c16960	hypothetical protein	-0.11	-0.91	0.29	73	18	61	74	21	62	1	0.4275	0.7088
	SF25509_c16970	DNA primase/helicase, phage-associated	-0.29	0.32	-0.25	279	226	349	367	291	422	0.5732	0.4855	0.5829
	SF25509_c16980	hypothetical protein	0.23	-0.25	-0.16	210	85	167	212	87	167	0.7518	0.7642	0.832
	SF25509_c16990	hypothetical protein	-1	-1	-0.57	0	0	1	0	0	1	1	1	1
	SF25509_c17000	hypothetical protein	-1.05	0.41	-0.71	57	55	80	69	56	94	0.3577	0.621	0.4967
	SF25509_c17010	hypothetical protein	0	0	0	0	0	0	14	1	3	1	1	1
	SF25509_c17020	hypothetical protein	0	0	0	0	0	0	0	0	0	1	1	1
	SF25509_c17030	hypothetical protein	0.07	-0.32	0.01	294	137	294	297	140	304	0.8861	0.4787	0.9884
	SF25509_c17050	hypothetical protein	-1.32	0.41	2.43	0	5	8	0	5	8	0.3361	0.5016	0.3365
	SF25509_c17060	Phage terminase, large subunit	-0.36	-0.16	0.42	378	140	226	394	140	230	0.6546	0.8116	0.5673
	SF25509_c17070	Phage portal protein	0.06	-0.16	-0.26	194	84	180	204	94	189	0.927	0.754	0.6376
	SF25509_c17080	Phage head maturation protease	0.14	-0.41	-0.48	47	23	47	125	54	88	0.8191	0.6512	0.4774
	SF25509_c17090	Phage major capsid protein	0.3	0.08	-0.34	225	127	240	241	140	259	0.5523	0.9084	0.575
	SF25509_c17100	Phage protein	-0.48	0.16	-0.84	32	14	22	32	14	22	0.5912	0.9032	0.5307
	SF25509_c17110	Phage protein	-0.13	-0.1	-0.23	199	66	101	199	66	103	0.944	0.8659	0.6766
	SF25509_c17120	Phage protein	-0.02	-0.14	0.16	151	78	146	309	134	239	0.97	0.818	0.7769
	SF25509_c17130	hypothetical protein	0.03	0.01	-0.13	118	17	53	118	17	53	0.9682	1	0.859
	SF25509_c17140	phage protein, HK97 gp10 family	0.27	-0.37	0.06	235	97	181	246	107	189	0.7241	0.6923	0.9375
	SF25509_c17150	hypothetical protein	1.73	-0.63	-0.9	192	52	73	205	69	101	0.2551	0.3891	0.6847
	SF25509_c17160	hypothetical protein	0.04	-0.07	-0.09	92	40	79	113	42	88	0.9515	0.9491	0.8684
	SF25509_c17170	hypothetical protein	1.51	-0.55	0.09	17	12	15	21	14	20	0.3364	0.6667	1
	SF25509_c17180	hypothetical protein	-0.18	0.52	-1.02	43	26	29	48	30	48	0.9078	0.6997	0.6993
	SF25509_c17190	hypothetical protein	-0.19	0.09	-0.14	20	46	43	20	46	43	0.947	0.7711	0.7652
	SF25509_c17200	Phage tail length tape-measure protein	-0.19	-0.86	-0.55	181	76	158	196	91	194	0.6588	0.074	0.1663
	SF25509_c17210	Phage protein	-0.6	0.39	0.09	40	32	67	41	33	69	0.4655	0.3823	0.8936
	SF25509_c17220	Phage protein	0.3	-0.95	0.26	44	11	63	117	68	143	0.6839	0.2386	0.7869
	SF25509_c17230	Phage major capsid protein	-0.59	0.12	-0.59	62	55	69	62	67	73	0.8028	0.8853	0.481
	SF25509_c17240	Phage protein	-0.02	0.68	-0.11	48	13	33	50	14	36	1	0.7001	0.9426
	SF25509_c17250	Phage tail fiber protein	-0.58	-0.05	-0.18	1597	694	1262	1791	883	1465	0.3572	0.9417	0.7473
	SF25509_c17260	binds to the polymannose O-antigen accelerating adsorption of T5 phage	0.12	0.06	-0.05	1285	651	1191	1513	726	1416	0.8144	0.9162	0.9289
	SF25509_c17270	hypothetical protein	0.44	0.72	0.62	8883	5278	9794	12479	8101	14173	0.3084	0.1838	0.2008
	SF25509_c17280	hypothetical protein	-0.52	0.13	-0.3	87	57	132	93	58	134	0.4439	0.8417	0.7119
	SF25509_c17290	hypothetical protein	0.25	0.21	-0.87	72	65	89	113	78	109	0.798	0.6998	0.6946
	SF25509_c17300	hypothetical protein	1.45	0.56	-0.79	19	23	18	25	25	18	0.1976	0.6587	0.4179
	SF25509_c17310	hypothetical protein	0.12	0.08	0.32	497	260	506	524	281	540	0.8998	0.9363	0.7553
	SF25509_c17320	hypothetical protein	-0.5	0.66	0.19	209	69	160	281	80	176	1	1	1
	SF25509_c17330	putative periplasmic protein	0.27	0.21	0.25	77	21	31	77	25	41	0.898	0.5997	0.8046
	SF25509_c17340	MISCELLANEOUS%3B Unknown	0.09	0.09	0.24	89	32	80	111	44	92	0.9169	0.9321	0.7136
	SF25509_c17350	ATP-dependent DNA ligase	0.03	-0.29	-0.46	201	68	126	202	80	137	0.9706	0.7379	0.5291
	SF25509_c17360	hypothetical protein	0.13	0.03	0.76	167	53	162	225	109	203	0.8866	0.9703	0.5113
	SF25509_c17370	hypothetical protein	-1.16	0.26	0.84	8	3	16	114	64	130	0.6614	0.6658	0.6769
	SF25509_c17380	hypothetical protein	-1.37	0.86	-0.05	5	17	23	29	31	40	0.5996	0.8057	0.8928
	SF25509_c17390	hypothetical protein	-1.35	1.44	-1	7	17	13	7	17	13	0.4221	0.3069	0.4495
	SF25509_c17400	miscellaneous%3B hypothetical/partial homology	-0.11	0.32	0.47	60	61	39	60	61	39	0.9425	0.7916	0.6161
	SF25509_c17410	HYPOTHETICAL TRANSMEMBRANE PROTEIN	-0.87	-0.12	-0.56	31	31	49	31	31	49	0.7042	1	0.5982
	SF25509_c17420	hypothetical protein	1.09	0.27	0.46	214	61	136	214	61	136	0.5442	0.6814	0.6688
	SF25509_c17430	hypothetical protein	0.24	0.02	0.32	181	68	148	181	68	148	0.6063	0.8984	0.4994
	SF25509_c17440	hypothetical protein	0.56	0.25	0.16	503	177	385	503	177	385	0.5001	0.8277	0.839
	SF25509_c17450	hypothetical protein	0.41	0.47	-0.01	463	135	286	492	136	302	0.4404	0.4936	0.9754
	SF25509_c17470	FIG01074925: hypothetical protein	1.04	0.59	0.8	207	64	137	207	64	137	0.6067	0.7065	0.5622
	SF25509_c17480	miscellaneous%3B hypothetical/partial homology	1.33	2.07	-1.16	3	2	1	84	16	40	0.3326	1	0.6701
	SF25509_c17500	sterol desaturase family protein	0.8	-0.21	-0.03	924	319	646	1125	323	708	0.407	0.8201	0.9624
	SF25509_c17510	SOS-response repressor and protease LexA (EC 3.4.21.88)	-0.33	-0.51	-0.77	1268	1453	963	1515	1804	1264	0.5245	0.6024	0.4716
	SF25509_c17530	hypothetical protein	0.21	-0.01	-0.09	387	191	359	416	205	380	0.7661	0.983	0.8843
	SF25509_c17540	D-3-phosphoglycerate dehydrogenase (EC 1.1.1.95)	-0.29	0.7	-0.47	69	51	76	72	56	78	0.7402	0.3574	0.4171
	SF25509_c17550	MISCELLANEOUS%3B Hypothetical/Partial homology	-0.34	0.07	-0.12	241	116	229	312	173	338	0.6959	0.8991	0.8299
	SF25509_c17560	FIG00984049: hypothetical protein	1.37	0.27	0.29	1931	983	983	1947	985	993	0.6389	0.6146	0.9454
	SF25509_c17570	FIG00984727: hypothetical protein	0.23	0.08	0.26	296	159	326	314	168	341	0.5816	0.8693	0.506
	SF25509_c17580	Predicted esterase of the alpha/beta hydrolase fold	-0.28	-0.14	0.22	99	51	150	99	51	150	0.6865	0.8533	0.7422
	SF25509_c17590	FIG00983951: hypothetical protein	-0.21	0.54	-0.73	204	128	126	260	130	131	0.9011	0.4882	0.2754
	SF25509_c17600	HYPOTHETICAL/UNKNOWN PROTEIN	-0.36	0.04	0.19	96	45	116	96	45	117	0.7543	0.9834	0.8086
	SF25509_c17610	Adenylosuccinate lyase (EC 4.3.2.2)	-1	1.38	-1	0	1	0	0	1	0	0.3456	1	1
	SF25509_c17620	FIG00795113: hypothetical protein	-0.43	0.41	0.16	131	122	140	139	125	148	0.7451	0.6229	0.7026
	SF25509_c17630	FIG00985320: hypothetical protein	0.94	-0.71	-0.31	316	44	146	316	44	146	0.2253	0.2058	0.6372
	SF25509_c17640	Ribulose-phosphate 3-epimerase (EC 5.1.3.1)	-0.02	-0.71	-0.9	60	41	102	60	41	102	0.9908	0.4645	0.6802
	SF25509_c17650	hypothetical protein	1.24	-0.83	-1.03	99	31	43	99	31	43	0.6623	0.3318	0.6612
	SF25509_c17660	Peptidase, T4 family	-0.73	0.11	-0.06	162	114	173	162	114	173	0.3958	0.8416	0.9407
	SF25509_c17670	branched-chain amino acid ABC transporter, periplasmic amino acid-binding protein, putative	-0.94	-0.3	-0.05	55	37	61	86	46	100	0.3036	0.7283	0.9425
	SF25509_c17680	4-hydroxyphenylacetate 3-monooxygenase, reductase component (EC 1.6.8.-)	0.38	-0.02	-0.67	253	60	207	383	84	289	0.6713	0.9802	0.7642
	SF25509_c17690	carbon monoxide dehydrogenase D protein	-0.26	0.21	-0.16	239	191	278	239	191	278	0.7532	0.7503	0.7885
	SF25509_c17700	carbon monoxide dehydrogenase E protein	-1.09	-0.21	-0.19	56	34	75	56	34	75	0.5544	0.5624	0.7847
	SF25509_c17710	Xanthine and CO dehydrogenases maturation factor, XdhC/CoxF family	-0.8	-0.74	-0.31	4	3	12	4	3	12	1	1	1
	SF25509_c17720	Carbon monoxide dehydrogenase F protein	0.25	-0.49	-0.26	339	83	300	339	83	300	0.8083	0.4251	0.8978
	SF25509_c17730	Uncharacterized MobA-related protein	0.58	-0.59	0.17	396	105	345	560	133	438	0.5561	0.5191	0.8283
	SF25509_c17740	Regulator of competence-specific genes	0.47	-0.31	0.77	362	67	235	362	67	235	0.6052	0.6648	0.3577
	SF25509_c17750	MutT/nudix family protein	1	0.4	0.55	1108	330	722	1264	438	1007	0.6687	0.7504	0.7433
	SF25509_c17760	ATP-dependent RNA helicase Atu1833	1.5	-0.72	-0.07	1297	564	764	1299	593	774	0.6386	0.4652	0.9339
	SF25509_c17770	Peptidase, M23/M37 family	-0.18	-0.66	-0.13	361	111	289	388	134	333	0.8851	0.6067	0.875
	SF25509_c17780	COG2833: uncharacterized protein	-0.71	-0.29	0.45	56	44	63	59	45	67	0.5538	0.6776	0.6617
	SF25509_c17790	Thiol peroxidase, Bcp-type (EC 1.11.1.15)	0.42	-0.32	0.33	352	137	241	352	137	241	0.7079	0.7608	0.747
	SF25509_c17800	Large exoproteins involved in heme utilization or adhesion	-0.18	0.14	-0.39	205	146	135	210	158	142	0.7728	0.7857	0.4611
	SF25509_c17810	Tyrosyl-tRNA synthetase (EC 6.1.1.1)	0.01	0	0	1	0	0	1	0	0	1	1	1
	SF25509_c17820	hypothetical protein	0	0	0	0	0	0	6	1	2	1	1	1
	SF25509_c17830	Anhydro-N-acetylmuramic acid kinase (EC 2.7.1.-)	-0.19	0.12	-0.36	149	156	207	157	163	218	0.7543	0.8636	0.5903
	SF25509_c17840	hypothetical protein TRANSMEMBRANE	-0.11	-0.65	-0.28	462	117	385	476	124	408	0.8691	0.1707	0.6446
	SF25509_c17850	Alpha/beta hydrolase	0	0	0	0	0	0	164	86	157	1	1	1
	SF25509_c17860	Cysteine desulfurase (EC 2.8.1.7)	1	-0.91	-1	2	1	0	2	1	0	0.3328	0.491	0.3238
	SF25509_c17870	Iron-sulfur cluster assembly protein SufB	0.01	-1	-0.57	1	0	1	1	0	1	1	1	1
	SF25509_c17880	Iron-sulfur cluster assembly ATPase protein SufC	0	1.38	-1	0	2	0	0	2	0	1	0.3298	1
	SF25509_c17890	Iron-sulfur cluster assembly protein SufD	-1	0	-0.57	0	0	1	0	0	1	1	1	1
	SF25509_c17900	Cysteine desulfurase (EC 2.8.1.7), SufS subfamily	1	-0.32	-1	1	1	0	1	1	0	1	1	1
	SF25509_c17910	PaaD-like protein (DUF59) involved in Fe-S cluster assembly	0.1	-1.11	-1.66	104	35	50	190	98	155	0.8654	0.2388	0.0284
	SF25509_c17920	Iron binding protein SufA for iron-sulfur cluster assembly	0.38	-2.22	-1.32	792	84	292	933	166	366	0.664	0.6606	1
	SF25509_c17930	hypothetical protein	0.42	-0.02	-0.02	152	81	130	608	256	416	0.6107	1	0.9754
	SF25509_c17940	putative transposase for insertion sequence NGRIS-1,	0.91	-0.2	0.18	379	38	113	422	51	129	0.4547	0.6462	0.7603
	SF25509_c17960	Glycine cleavage system H protein	-0.55	-0.48	-2.3	49	53	44	49	53	44	0.3221	0.3395	0.336
	SF25509_c17970	Aminomethyltransferase (glycine cleavage system T protein) (EC 2.1.2.10)	0.07	-1.03	-1.46	76	19	35	144	59	82	0.8608	0.1704	0.0824
	SF25509_c17980	hypothetical protein	0.23	-0.8	-0.03	70	18	45	70	18	45	0.5841	0.4226	0.9611
	SF25509_c17990	FIG00450019: hypothetical protein	-3.58	-1.06	-0.16	2	3	8	19	6	10	0.1035	0.2996	0.8025
	SF25509_c18000	Copper metallochaperone, bacterial analog of Cox17 protein	-0.87	-1.71	-0.89	103	38	62	318	122	207	0.3513	0.0268	0.4204
	SF25509_c18010	miscellaneous%3B hypothetical/partial homology	-0.91	0.74	0.66	124	125	244	124	125	245	0.5974	0.5704	0.6117
	SF25509_c18020	hypothetical protein	0.71	-0.13	-0.19	117	73	99	135	74	103	0.4438	0.8083	0.8491
	SF25509_c18030	Acetyltransferase (EC 2.3.1.-)	-0.19	0.54	-0.22	269	162	264	269	164	265	0.8165	0.661	0.7689
	SF25509_c18040	hypothetical protein	1.59	1.09	-0.79	12	4	3	12	4	3	1	1	1
	SF25509_c18050	Transcriptional regulator	0.56	0.54	0.41	2781	1689	2339	2783	1693	2340	0.7225	0.5609	0.6944
	SF25509_c18060	Choline dehydrogenase (EC 1.1.99.1)	-0.18	0.22	-0.19	265	166	246	270	173	256	0.8035	0.7187	0.7804
	SF25509_c18070	Dimethylsulfoniopropionate (DMSP) acyl CoA transferase DddD	-0.18	0.2	-0.09	388	174	404	416	200	454	0.6951	0.6795	0.8375
	SF25509_c18080	L-proline glycine betaine binding ABC transporter protein ProX (TC 3.A.1.12.1)	-0.51	0.45	-0.45	193	160	243	214	164	269	0.6907	0.6387	0.6219
	SF25509_c18090	L-proline glycine betaine ABC transport system permease protein ProW (TC 3.A.1.12.1)	-0.21	0.85	-0.22	126	108	92	142	110	98	0.7934	0.4955	0.7539
	SF25509_c18100	L-proline glycine betaine ABC transport system permease protein ProV (TC 3.A.1.12.1)	0.54	-0.7	-0.33	120	30	119	159	74	170	0.6079	0.3739	0.6801
	SF25509_c18110	hypothetical protein	-0.99	1.35	0.14	4	8	9	10	44	22	0.6628	1	1
	SF25509_c18120	hypothetical protein	1	-1	-3.38	1	0	1	1	0	1	1	1	1
	SF25509_c18130	FIG00451027: hypothetical protein	0.04	0.07	0.01	260	135	296	321	175	355	0.9444	0.8833	0.9854
	SF25509_c18140	Transposition protein, putative	-0.27	-0.08	-0.04	243	192	286	254	198	317	0.5363	0.8914	0.952
	SF25509_c18150	TniA putative transposase	0.42	-0.2	-0.4	424	181	331	531	195	389	0.4162	0.691	0.3046
	SF25509_c18160	hypothetical protein	0.35	-0.62	-0.17	152	39	129	171	48	159	0.6452	0.4406	0.8071
	SF25509_c18170	hypothetical protein	-0.65	0.05	0.3	32	38	44	39	46	67	0.603	0.9035	0.7057
	SF25509_c18180	hypothetical protein	0.72	0.15	0.17	23	16	20	24	23	23	0.4955	0.8988	0.9331
	SF25509_c18190	hypothetical protein	1.28	0.07	-0.2	157	44	57	157	44	57	0.7985	0.8017	0.7664
	SF25509_c18200	hypothetical protein	-4.08	0.09	-1.45	1	2	6	1	2	6	1	1	0.6643
	SF25509_c18210	hypothetical protein	0.24	0.48	0.03	169	149	132	179	150	154	0.8714	0.7254	0.9921
	SF25509_c18220	hypothetical protein	0.01	-0.6	1.57	15	7	22	16	8	22	1	1	0.3318
	SF25509_c18230	hypothetical protein	-0.29	-0.21	-0.66	126	27	70	212	61	147	0.7602	0.7812	0.819
	SF25509_c18240	hypothetical protein	-0.43	1.52	-0.84	31	27	34	31	27	34	1	0.6652	0.3237
	SF25509_c18250	Cell division protein FtsH (EC 3.4.24.-)	0.11	0.12	0.56	228	146	194	301	210	265	0.8514	0.8862	0.3335
	SF25509_c18260	Mobile element protein	1.05	0.49	-1.13	239	101	59	274	121	120	0.503	0.6138	0.2819
	SF25509_c18270	GENE II AND X PROTEINS	-1.04	0.14	-0.63	80	83	102	86	94	112	0.3765	0.8065	0.5523
	SF25509_c18280	Probable transmembrane protein	-1.06	-1.57	-1.3	21	4	32	44	16	40	0.8753	0.2967	1
	SF25509_c18290	Cytochrome c552	0.01	0.12	1.13	22	17	26	22	17	26	0.6738	1	0.6678
	SF25509_c18300	Miscellaneous%3B Unknown	-1.41	0.94	0.03	21	18	50	21	18	50	0.6567	0.3117	0.9654
	SF25509_c18310	NAD(P)H dehydrogenase (quinone)	0.31	0.42	-0.77	112	77	69	115	77	69	0.6404	0.7625	0.513
	SF25509_c18320	2-hydroxy-6-oxo-6-phenylhexa-2,4-dienoate hydrolase (EC 3.7.1.-)	0.46	-0.64	-0.42	119	33	128	141	34	135	0.5877	0.5439	0.6721
	SF25509_c18330	Lead, cadmium, zinc and mercury transporting ATPase (EC 3.6.3.3) (EC 3.6.3.5)%3B Copper-translocating P-type ATPase (EC 3.6.3.4)	-0.34	-0.5	-0.1	384	131	310	418	133	324	0.9251	0.5987	0.8916
	SF25509_c18340	Miscellaneous%3B Unknown	0.04	-0.03	-0.55	206	105	178	214	107	183	0.9525	0.9707	0.7142
	SF25509_c18350	MgtC family	0.49	-0.09	-0.09	226	91	189	277	113	226	0.6062	0.8889	0.8963
	SF25509_c18360	hypothetical protein	-0.25	-0.16	0.05	431	182	354	445	187	372	0.7466	0.8363	0.8981
	SF25509_c18370	Ca ion P-type ATPase	-0.23	-0.3	0.08	266	157	282	279	164	312	0.7166	0.6888	0.8658
	SF25509_c18380	Osmotically inducible protein Y precursor	-0.24	-0.98	-0.55	81	26	67	89	31	74	0.7853	0.3113	0.7427
	SF25509_c18390	Pyridoxamine 5'-phosphate oxidase-related, FMN-binding	-1.4	0.04	-0.03	119	88	99	119	88	99	0.6702	1	0.9037
	SF25509_c18400	Universal stress protein UspA and related nucleotide-binding proteins	0.14	-0.73	-0.93	244	73	136	345	94	195	0.838	0.3812	0.189
	SF25509_c18410	Universal stress protein UspA and related nucleotide-binding proteins	-0.17	-0.25	-0.49	215	75	130	294	154	214	0.8642	0.7252	0.4223
	SF25509_c18420	Acetyl-CoA synthetase (ADP-forming) alpha and beta chains, putative	-0.43	-0.25	-0.42	312	208	320	326	217	323	0.554	0.689	0.3211
	SF25509_c18430	Two-component oxygen-sensor histidine kinase FixL	-0.06	-0.07	-0.15	240	132	215	271	159	254	0.9083	0.8989	0.8076
	SF25509_c18440	Miscellaneous%3B Not classified regulator	-0.08	0.25	0.49	151	81	121	185	98	139	0.9196	0.633	0.3211
	SF25509_c18450	Miscellaneous%3B Not classified regulator	0.13	0.56	0.1	393	211	325	437	227	346	0.9298	0.6083	0.8915
	SF25509_c18460	Miscellaneous%3B Unknown	-0.52	0.04	0.29	121	58	77	204	62	93	0.5326	0.8934	0.7426
	SF25509_c18470	Ornithine carbamoyltransferase (EC 2.1.3.3)	-0.16	0.01	-0.13	66	46	80	69	48	84	0.8356	0.9921	0.8215
	SF25509_c18480	Bll0818 protein	0.06	0.15	-0.82	85	34	52	86	35	65	0.948	0.862	0.3597
	SF25509_c18490	Metallo-beta-lactamase family protein, RNA-specific	0.73	-0.03	0.23	577	148	410	594	154	436	0.7508	0.9707	0.8261
	SF25509_c18500	Serine protease, DegP/HtrA, do-like (EC 3.4.21.-)	-0.08	-0.24	0.06	184	97	188	197	102	192	0.8781	0.6827	0.9265
	SF25509_c18510	Membrane-fusion protein	-1.09	0.07	0.04	48	29	83	56	33	96	0.1578	0.9338	0.9522
	SF25509_c18520	ABC-type antimicrobial peptide transport system, permease component	-0.43	0.31	-0.22	277	188	293	292	199	340	0.4155	0.5432	0.5212
	SF25509_c18530	ABC transporter related	-0.41	-0.16	-0.07	60	28	61	60	28	61	0.6582	0.8324	0.9079
	SF25509_c18540	Molecular chaperone (small heat shock protein)	0.12	-0.41	0.51	40	34	53	40	34	53	0.8655	0.7764	0.53
	SF25509_c18550	Miscellaneous%3B Unknown	0.38	0.38	-0.71	122	62	79	135	64	83	0.6187	0.6963	0.3737
	SF25509_c18560	putative exported protein	0.62	-0.13	0	26	8	40	26	8	40	0.6715	1	1
	SF25509_c18570	Lead, cadmium, zinc and mercury transporting ATPase (EC 3.6.3.3) (EC 3.6.3.5)%3B Copper-translocating P-type ATPase (EC 3.6.3.4)	-0.19	0.1	-0.42	125	76	130	214	105	191	0.7963	0.9	0.4994
	SF25509_c18580	Inosine-5'-monophosphate dehydrogenase (EC 1.1.1.205)	0.38	0.62	0.01	111	26	47	128	33	62	0.691	0.7126	0.9903
	SF25509_c18590	Acetate kinase (EC 2.7.2.1)	0.38	0.06	0.31	149	53	124	150	53	130	0.5968	0.8848	0.5662
	SF25509_c18600	Xylulose-5-phosphate phosphoketolase (EC 4.1.2.9) @ Fructose-6-phosphate phosphoketolase (EC 4.1.2.22)	-0.05	-0.14	-0.14	482	197	315	598	231	377	0.8837	0.6849	0.6372
	SF25509_c18610	hypothetical protein	0.3	0.31	0.43	131	65	130	172	72	138	0.7856	0.7856	0.4973
	SF25509_c18620	hypothetical protein	0	0	0	0	0	0	0	0	0	1	1	1
	SF25509_c18630	2-polyprenyl-6-methoxyphenol hydroxylase and related FAD-dependent oxidoreductases	0.45	0.16	-0.22	855	437	674	872	450	695	0.5045	0.8141	0.6988
	SF25509_c18640	hypothetical protein	0.46	0.65	0.26	501	153	259	533	158	278	0.6198	0.5267	0.7658
	SF25509_c18650	hypothetical protein	0.2	-0.34	0.2	552	90	309	630	120	360	0.8022	0.6681	0.7282
	SF25509_c18660	hypothetical protein	0.01	1.68	0.43	9	2	4	71	50	134	1	1	1
	SF25509_c18670	hypothetical protein	0.02	-0.02	0.34	631	144	423	738	181	517	0.9859	0.9825	0.7041
	SF25509_c18680	blr1671%3B hypothetical protein	0.69	-0.28	0.08	3512	460	2209	3559	470	2276	0.4489	0.5938	0.8543
	SF25509_c18690	Ribonucleotide reductase of class II (coenzyme B12-dependent) (EC 1.17.4.1)	-1	-0.32	-1.58	0	1	0	0	1	0	0.3285	1	1
	SF25509_c18700	FIG003003: hypothetical protein	0.31	0.15	0.46	3637	713	5009	3640	726	5044	0.6771	0.8333	0.6664
	SF25509_c18720	Single-stranded DNA-binding protein	0	0.68	-1	0	1	0	14	10	19	1	1	1
	SF25509_c18730	Membrane protein, MarC family	0	0	0	0	0	0	8	0	1	1	1	1
	SF25509_c18740	DNA gyrase subunit A (EC 5.99.1.3)	0.01	1.26	1.23	5	3	2	5	3	3	0.6066	0.2324	0.3371
	SF25509_c18750	Soluble lytic murein transglycosylase and related regulatory proteins (some contain LysM/invasin domains)	-0.69	0.38	-0.27	451	268	529	451	268	529	0.2658	0.6	0.6241
	SF25509_c18760	Transcriptional regulator, LysR family	1	0	0	1	0	0	1	3	1	1	1	1
	SF25509_c18770	Thioredoxin reductase (EC 1.8.1.9)	-1.22	-1	0	0	0	0	4	3	5	0.0965	1	1
	SF25509_c18780	Leucine-responsive regulatory protein, regulator for leucine (or lrp) regulon and high-affinity branched-chain amino acid transport system	-2.8	-1.65	-0.95	1	1	5	32	13	29	0.2971	0.669	0.5019
	SF25509_c18790	PUTATIVE LIPOPOLYSACCHARIDE CORE BIOSYNTHESIS GLYCOSYL TRANSFERASE PROTEIN( EC:2.- )	-0.75	-1.16	-1.69	13	7	6	17	7	6	0.6	0.0959	0.4493
	SF25509_c18800	Lipopolysaccharide core biosynthesis glycosyltransferase lpsD (EC 2.-.-.-)	-0.13	0.34	-0.5	61	19	11	70	22	16	0.887	0.6318	0.5783
	SF25509_c18810	PUTATIVE LIPOPOLYSACCHARIDE CORE BIOSYNTHESIS GLYCOSYL TRANSFERASE PROTEIN( EC:2.- )	-0.23	-0.17	-2.16	11	10	1	26	15	7	0.8876	0.8004	0.1087
	SF25509_c18820	Glycosyltransferase	-1	0	1.23	0	0	2	1	0	2	0.334	1	0.3386
	SF25509_c18830	Transcription elongation factor GreA	-1.58	0	-1	0	0	0	0	0	0	1	1	1
	SF25509_c18840	FIG01076510: hypothetical protein	-0.32	-0.37	-0.32	209	93	190	234	101	214	0.629	0.6068	0.686
	SF25509_c18850	miscellaneous%3B hypothetical/partial homology	-0.03	0.29	-0.01	178	88	205	186	91	206	0.9653	0.5179	0.9981
	SF25509_c18860	Carbamoyl-phosphate synthase large chain (EC 6.3.5.5)	0	0	0.43	0	0	1	1	1	4	1	1	1
	SF25509_c18870	Carbamoyl-phosphate synthase large chain (EC 6.3.5.5)	-1.58	-1	0	0	0	0	0	0	0	1	1	1
	SF25509_c18880	Carbamoyl-phosphate synthase large chain (EC 6.3.5.5)	0	0	0	0	0	0	0	0	0	1	1	1
	SF25509_c18890	hypothetical protein	0	0	0	0	0	0	1	0	0	1	1	1
	SF25509_c18900	hypothetical protein	3.18	-0.32	-0.99	8	1	6	8	1	6	0.3346	1	0.5047
	SF25509_c18910	YpfJ protein, zinc metalloprotease superfamily	-0.04	-0.38	-0.11	332	152	335	332	152	335	0.9521	0.5158	0.8143
	SF25509_c18920	Aldo-keto reductase	0.05	0.35	0.03	222	229	250	254	246	274	0.9282	0.678	0.9342
	SF25509_c18930	Transcriptional regulator	-0.02	-0.29	-0.4	383	189	395	383	189	395	0.9854	0.7169	0.6781
	SF25509_c18940	Tetracycline efflux protein TetA	-0.65	-0.48	-0.76	211	61	116	211	61	116	0.4071	0.48	0.1467
	SF25509_c18950	hypothetical protein	-0.07	0.5	0.18	230	149	184	230	149	184	0.8787	0.6582	0.8935
	SF25509_c18960	Multidrug and toxin extrusion (MATE) family efflux pump YdhE/NorM, homolog	-0.01	-0.1	0.54	969	243	666	969	243	666	0.9862	0.892	0.8767
	SF25509_c18970	hypothetical protein	0.26	-0.32	-0.29	38	20	20	38	20	20	1	1	1
	SF25509_c18980	Phosphopantetheine adenylyltransferase (EC 2.7.7.3)	0	0	0	0	0	0	0	0	0	1	1	1
	SF25509_c18990	Peptidyl-prolyl cis-trans isomerase (EC 5.2.1.8)	0.82	0.38	0.2	2443	366	1254	3385	804	1978	0.3469	0.9138	0.7188
	SF25509_c19000	Peptidyl-prolyl cis-trans isomerase (EC 5.2.1.8)	0.84	0.2	0.51	5078	1229	2981	5078	1229	2981	0.4221	0.7633	0.5569
	SF25509_c19010	S-adenosylmethionine:tRNA ribosyltransferase-isomerase (EC 5.-.-.-)	0.07	-1.17	-0.1	51	5	36	82	16	57	0.9426	0.1691	0.8934
	SF25509_c19020	tRNA-guanine transglycosylase (EC 2.4.2.29)	0.01	-0.62	0.08	83	26	73	97	29	79	0.9719	0.5835	0.9409
	SF25509_c19030	FIG00984282: hypothetical protein	1.34	-0.18	-0.21	476	119	238	476	119	238	0.0618	0.7341	0.7094
	SF25509_c19040	FIG01075721: hypothetical protein	0.41	-0.67	0.37	217	99	371	255	108	405	0.5062	0.184	0.544
	SF25509_c19050	Pyruvate/2-oxoglutarate dehydrogenase complex, dihydrolipoamide acyltransferase (E2) component, and related enzymes	-0.35	-0.23	0.03	103	67	230	103	67	230	0.6221	0.6006	0.9631
	SF25509_c19060	farnesyl cysteine carboxyl-methyltransferase	0.27	0.16	0.37	396	291	616	520	351	745	0.6979	0.8493	0.6406
	SF25509_c19070	miscellaneous%3B unknown	0.38	0.16	0.35	3784	4594	5933	4142	6676	7295	0.4264	0.7398	0.4204
	SF25509_c19080	FIG00986720: hypothetical protein	0.79	0.43	0.12	2677	1594	2607	2903	1746	2791	0.3452	0.5671	0.8581
	SF25509_c19090	FIG00986852: hypothetical protein	-0.24	0	0.43	87	73	173	103	77	191	0.7412	0.9973	0.5942
	SF25509_c19100	probable transporter	0.11	0.35	-0.16	100	74	103	100	74	103	0.8699	0.6373	0.8341
	SF25509_c19110	FIG00793914: hypothetical protein	0.67	-0.71	0.48	73	13	30	85	39	46	0.6036	0.5577	0.4992
	SF25509_c19120	Adenylate cyclase (EC 4.6.1.1)	-0.05	0.06	0.01	189	100	216	195	123	245	0.9139	0.905	0.9656
	SF25509_c19130	Spermidine Putrescine ABC transporter permease component PotB (TC 3.A.1.11.1)	-0.49	-0.24	-0.27	132	96	167	132	97	170	0.5169	0.743	0.6422
	SF25509_c19140	Metal-dependent hydrolases of the beta-lactamase superfamily I%3B PhnP protein	-0.43	0.35	-1.16	184	172	174	187	172	176	0.6356	0.64	0.6121
	SF25509_c19150	Putative deoxyribonuclease YcfH	-0.8	-0.05	-0.3	138	108	208	138	108	208	0.2152	0.9273	0.6238
	SF25509_c19160	Methionyl-tRNA synthetase (EC 6.1.1.10)	0.01	0.68	-1	1	1	0	82	13	40	1	1	1
	SF25509_c19170	hypothetical protein	-0.8	-0.16	-0.18	16	14	21	16	14	21	0.6694	0.669	0.9026
	SF25509_c19180	FIG00984121: hypothetical protein	-0.61	0.04	0.36	30	9	19	35	16	52	0.6625	1	0.8003
	SF25509_c19190	macromolecule metabolism%3B macromolecule synthesis, modification%3B dna - replication, repair, restr./modif.	0	0	1.23	0	0	1	0	0	1	1	1	1
	SF25509_c19200	Thymidylate kinase (EC 2.7.4.9)	0	0	0	0	0	0	0	0	0	1	1	1
	SF25509_c19210	D-alanyl-D-alanine carboxypeptidase (EC 3.4.16.4)	0.04	0.16	-0.55	106	112	167	106	112	167	0.9569	0.8347	0.3113
	SF25509_c19220	Rare lipoprotein A precursor	0.08	-0.1	0	3167	1487	2284	3199	1517	2369	0.8959	0.8822	0.9936
	SF25509_c19230	hypothetical protein	-0.63	-0.28	0.94	25	35	40	26	35	40	0.9682	0.4612	0.4508
	SF25509_c19240	hypothetical protein	0.03	-0.05	0.1	112	26	79	115	27	93	0.9541	0.9492	0.8878
	SF25509_c19250	hypothetical protein	0	0	0	0	0	0	5	3	5	1	1	1
	SF25509_c19270	FIG040666: hypothetical protein perhaps implicated in de Novo purine biosynthesis	-1.16	-0.42	-0.81	16	7	19	78	40	82	0.6761	0.3394	0.5024
	SF25509_c19290	Phosphoribosylformylglycinamidine synthase, PurS subunit (EC 6.3.5.3)	-2.34	-1.69	-0.55	57	53	80	57	53	80	0.3357	0.3307	0.3304
	SF25509_c19300	RNA:NAD 2'-phosphotransferase	-0.33	-0.02	0.15	2082	1231	2343	2123	1234	2370	0.7355	0.9828	0.8353
	SF25509_c19310	Phosphoribosylformylglycinamidine synthase, glutamine amidotransferase subunit (EC 6.3.5.3)	-2.92	-2.74	-0.91	47	20	124	251	201	457	0.019	0.0395	0.425
	SF25509_c19320	lipoprotein, putative	0.67	-1.13	-0.09	68	2	35	68	2	35	1	1	1
	SF25509_c19330	hypothetical protein	0	0	0	0	0	0	1	0	0	1	1	1
	SF25509_c19340	Transcriptional regulator, GntR family domain / Aspartate aminotransferase (EC 2.6.1.1)	0.36	0.35	0.16	2643	1088	2291	2776	1159	2428	0.6844	0.712	0.8485
	SF25509_c19360	YrbA protein	0.01	0.18	-0.49	548	377	671	893	461	1036	0.9903	0.8512	0.8801
	SF25509_c19370	FIG00983677: hypothetical protein	-0.29	0.23	0.76	435	318	469	435	318	469	0.6598	0.8002	0.3756
	SF25509_c19380	Uncharacterized monothiol glutaredoxin ycf64-like	-0.04	-0.97	-0.94	1159	602	356	1339	645	474	0.976	0.1794	0.1158
	SF25509_c19390	MFS family multidrug efflux protein, similarity to bicyclomycin resistance protein Bcr	-0.67	0.56	0.2	972	635	1314	972	635	1315	0.5396	0.514	0.7459
	SF25509_c19400	MFS family multidrug efflux protein, similarity to bicyclomycin resistance protein Bcr	-0.15	0.46	0.32	2812	1246	2636	7839	2138	4519	0.783	0.35	0.5299
	SF25509_c19410	Inositol monophosphatase and related sulfite synthesis enzyme	0.33	0.35	0.63	1121	411	916	1121	411	916	0.4843	0.3977	0.124
	SF25509_c19420	tRNA(Cytosine32)-2-thiocytidine synthetase	-0.44	0.31	0.15	476	351	664	476	351	664	0.5251	0.6494	0.817
	SF25509_c19430	Glutaminase (EC 3.5.1.2)	0.87	0.04	0.72	1054	266	711	1062	285	737	0.1908	0.9479	0.2736
	SF25509_c19440	hypothetical protein	-0.33	1.96	0.81	42	32	34	724	826	349	1	0.3304	0.3383
	SF25509_c19450	SSU ribosomal protein S4p (S9e)	0	0	0	0	0	0	0	0	0	1	1	1
	SF25509_c19460	miscellaneous%3B hypothetical/partial homology	0.13	-0.07	0.21	421	115	305	424	115	309	0.813	0.9075	0.7109
	SF25509_c19470	Glutamate racemase (EC 5.1.1.3)	0.47	-0.18	-0.53	91	70	102	97	75	108	0.5218	0.7857	0.7131
	SF25509_c19480	tRNA:Cm32/Um32 methyltransferase	-0.98	0.47	0.44	88	85	123	88	85	123	0.4109	0.6414	0.5151
	SF25509_c19490	Isocitrate dehydrogenase [NADP] (EC 1.1.1.42)	-1	1.38	1.23	0	1	1	0	1	1	0.3264	1	1
	SF25509_c19500	Sucrose-phosphatase	-0.7	0.3	-0.7	231	200	310	269	206	339	0.2322	0.659	0.3158
	SF25509_c19510	transcriptional regulator, AraC type%3B possible DNA gyrase inhibitor	0.46	0.26	0.47	512	257	384	703	269	426	0.3972	0.6533	0.2927
	SF25509_c19520	Sulfate permease	0	0.15	-0.22	644	237	409	661	245	441	0.997	0.8224	0.7309
	SF25509_c19530	Alanyl-tRNA synthetase (EC 6.1.1.7)	2.01	1.68	1.23	4	2	1	4	2	1	1	0.322	1
	SF25509_c19540	hypothetical protein	0	1.38	0	0	1	0	217	152	199	1	1	1
	SF25509_c19550	RecA protein	-0.58	-1.42	0.21	2	0	6	1233	1082	1272	1	0.1019	0.9125
	SF25509_c19560	Hypothetical sugar kinase in cluster with indigoidine synthase indA , PfkB family of kinases	0.97	0.09	0.81	140	20	64	140	20	64	0.1608	0.8816	0.33
	SF25509_c19570	Indigoidine synthase A-like protein, uncharacterized enzyme involved in pigment biosynthesis	0.06	0.52	0.28	618	517	920	780	578	1052	0.9456	0.5843	0.7858
	SF25509_c19580	sensory box histidine kinase/response regulator	-1	-0.32	-1.58	0	1	0	0	1	1	1	1	1
	SF25509_c19590	procollagen, type VI, alpha 3	0.61	0.12	0.39	772	253	428	777	254	434	0.5647	0.8318	0.6181
	SF25509_c19610	Phosphohistidine phosphatase SixA	-0.08	0.91	-0.19	130	66	102	131	72	112	0.9147	0.2814	0.8013
	SF25509_c19620	Amino acid regulated cytosolic protein	0.15	-0.06	-0.34	263	60	227	274	60	234	0.8436	0.9362	0.6242
	SF25509_c19630	GTP-binding protein	-0.39	0.15	-0.09	63	18	48	63	18	48	0.7142	0.8318	0.9043
	SF25509_c19640	Mlr0777 protein	0.14	0.26	-0.31	193	166	277	489	533	731	0.8576	0.7069	0.7112
	SF25509_c19650	hypothetical protein	0.49	0.44	0.27	831	340	662	930	393	792	0.6911	0.5514	0.742
	SF25509_c19660	2-amino-4-hydroxy-6-hydroxymethyldihydropteridine pyrophosphokinase (EC 2.7.6.3)	0	1.38	0	0	1	0	0	1	0	1	1	1
	SF25509_c19670	Dihydroneopterin aldolase (EC 4.1.2.25)	0	-0.91	2.33	0	1	3	0	1	3	1	1	1
	SF25509_c19680	Dihydropteroate synthase (EC 2.5.1.15)	0	0	0	0	0	0	0	0	0	1	1	1
	SF25509_c19690	Mlr0789 protein	0.4	0.09	-0.26	704	226	467	706	227	469	0.6513	0.9122	0.7987
	SF25509_c19700	Ferredoxin, 2Fe-2S	0	0	0	0	0	0	0	0	0	1	1	1
	SF25509_c19710	FIG00985316: hypothetical protein	0.59	-1.32	1.84	3	1	8	6	1	8	1	1	1
	SF25509_c19720	hypothetical protein	-2.16	0.31	-0.11	24	28	33	24	28	33	0.6988	0.4968	0.8967
	SF25509_c19730	Kinesin-like protein	-1.45	1	0.79	4	5	9	597	233	724	0.6653	1	1
	SF25509_c19740	hypothetical protein	0.63	0.25	0.01	470	176	363	470	176	363	0.4742	0.6299	1
	SF25509_c19750	hypothetical protein	-0.42	0.46	0.55	119	123	172	119	123	172	1	0.6665	0.6672
	SF25509_c19760	hypothetical protein	0	0	0	0	0	0	22	1	3	1	1	1
	SF25509_c19790	Ubiquinol-cytochrome C reductase iron-sulfur subunit (EC 1.10.2.2)	-2.8	-2.98	-1.28	7	5	11	7	8	13	0.0158	0.0156	0.5297
	SF25509_c19800	ATP-binding protein of ABC transporter	-0.36	0.08	-0.04	668	412	612	798	449	652	0.4853	0.8942	0.9247
	SF25509_c19810	Lipid A export ATP-binding/permease protein MsbA	-0.28	-0.1	0.36	2657	760	1905	2980	810	2105	0.6631	0.8673	0.6976
	SF25509_c19820	hypothetical protein	-0.56	0.85	0.73	666	387	564	693	391	589	0.8808	0.8355	0.6838
	SF25509_c19830	tRNA (cytidine(34)-2'-O)-methyltransferase (EC 2.1.1.207)	0.02	-0.39	0.4	85	50	88	85	50	88	0.9208	0.6602	0.72
	SF25509_c19840	MFS permease	-0.96	0.33	0.03	130	81	100	142	95	125	0.3857	0.7065	0.953
	SF25509_c19850	FIG01074388: hypothetical protein	0.27	-0.23	0.07	146	84	136	147	86	144	0.7915	0.7627	0.9225
	SF25509_c19860	Redox-sensitive transcriptional activator SoxR	-1.73	-1.63	0.33	98	18	71	98	18	71	0.9008	0.9323	1
	SF25509_c19870	Mll2721 protein	-0.26	-0.24	1.17	10	9	10	10	10	10	1	1	1
	SF25509_c19880	Coproporphyrinogen III oxidase, aerobic (EC 1.3.3.3)	-1	0	0	0	0	0	0	0	0	1	1	1
[truncated: 4,821 more rows]

## Sheet: Data S2.4
Data S2.4 Fitness score of CS7d vs F1h.
	ID	function	Fitness score			reads (after ignore TAs occuring at 5% N/C terminus)			reads			p value
			CS7d.1	CS7d.2	CS7d.3	CS7d.1	CS7d.2	CS7d.3	CS7d.1	CS7d.2	CS7d.3	CS7d.1	CS7d.2	CS7d.3
common	SF25509_c03990	Ferric iron ABC transporter, permease protein	-3.23	-3.08	-3.72	73	43	82	100	50	132	0.0002	0	0
common	SF25509_c04080	Ferric iron ABC transporter, iron-binding protein	-3.35	-2.82	-3.2	94	63	115	302	128	305	0.0075	0.0071	0.0015
common	SF25509_c04390	hypothetical protein	-5.52	-6.26	-8.31	1	5	5	1	5	5	0.0022	0.0015	0.0002
common	SF25509_c06390	Cytochrome c oxidase polypeptide II (EC 1.9.3.1)	-2.3	-3.58	-2.19	126	61	136	147	85	169	0.0018	0.0001	0.005
common	SF25509_c06400	Cytochrome c oxidase polypeptide I (EC 1.9.3.1)	-2.82	-3.24	-2.51	178	113	181	178	113	181	0	0	0
common	SF25509_c06430	Cytochrome oxidase biogenesis protein Cox11-CtaG, copper delivery to Cox1	-2.52	-2.26	-2.65	17	15	18	17	15	18	0.0001	0.0005	0.0014
common	SF25509_c06440	Cytochrome c oxidase polypeptide III (EC 1.9.3.1)	-2.32	-2.68	-2.07	53	37	55	1579	1432	2102	0	0.0003	0.0006
common	SF25509_c09160	Cytochrome c heme lyase subunit CcmF	-2.1	-2.54	-2.17	25	0	21	28	3	21	0.0001	0	0.0003
common	SF25509_c10140	Amidophosphoribosyltransferase (EC 2.4.2.14)	-3.74	-2.71	-2.58	269	215	556	278	218	560	0	0.0015	0.001
common	SF25509_c14920	Protein-L-isoaspartate O-methyltransferase (EC 2.1.1.77)	-2.49	-1.76	-1.87	2	27	126	2	29	139	0.0068	0.0073	0.0005
common	SF25509_c16520	Anthranilate phosphoribosyltransferase (EC 2.4.2.18)	-3.77	-4.62	-3.68	19	8	43	19	8	43	0.0014	0.0035	0.0021
common	SF25509_c19770	ubiquinol cytochrome C oxidoreductase, cytochrome C1 subunit	-2.51	-3.77	-2.95	39	14	43	3135	2332	5917	0.0095	0.0001	0.0006
common	SF25509_c19780	Ubiquinol--cytochrome c reductase, cytochrome B subunit (EC 1.10.2.2)	-2.74	-3.28	-2.3	119	57	166	123	58	167	0	0	0
common	SF25509_c26420	Anthranilate synthase, aminase component (EC 4.1.3.27) / Anthranilate synthase, amidotransferase component (EC 4.1.3.27) @ Para-aminobenzoate synthase, amidotransferase component (EC 2.6.1.85)	-2.42	-1.56	-1.67	1613	1341	2389	1982	1814	2937	0	0.0016	0.0024
common	SF25509_c31690	ABC-type multidrug transport system, ATPase and permease components	-1.81	-3.35	-1.71	93	12	78	101	12	88	0.0007	0	0.0039
common	SF25509_c32230	Glutamate synthase [NADPH] large chain (EC 1.4.1.13)	-4.52	-2.9	-3.18	20	18	28	24	20	36	0	0	0
common	SF25509_c38160	Tryptophan synthase alpha chain (EC 4.2.1.20)	-4.03	-3.57	-3.25	5	4	13	5	4	13	0.0002	0	0.0012
common	SF25509_b57010	Metal-dependent hydrolases of the beta-lactamase superfamily I	-3.38	-3.09	-2.56	159	109	412	164	113	423	0.0012	0.0033	0.0065
common	SF25509_b61820	Exopolysaccharide production protein ExoQ	-2.05	-4.17	-3.92	68	12	39	118	28	72	0.0038	0	0
common	SF25509_b61830	Exopolysaccharide production protein ExoF precursor	-2.74	-4.82	-4.24	91	14	48	91	14	48	0	0	0
CS7d.1	SF25509_c05920	Phosphoribosylamine--glycine ligase (EC 6.3.4.13)	-2.64	-1.79	-1.5	247	113	511	412	160	745	0.0009	0.0268	0.0275
CS7d.1	SF25509_c08240	Sulfate adenylyltransferase subunit 1 (EC 2.7.7.4)	-1.56	-0.73	-0.81	1007	425	2211	1025	478	2343	0.0067	0.1567	0.2213
CS7d.1	SF25509_c09140	Cytochrome c heme lyase subunit CcmH	-2.64	-2.48	-2.61	16	8	18	18	8	21	0.0019	0.0662	0.0203
CS7d.1	SF25509_c09150	Cytochrome c-type biogenesis protein CcmE, heme chaperone	-2.55	-4.76	-1.91	0	1	10	0	1	10	0.0009	0.0175	0.1342
CS7d.1	SF25509_c09590	Mll7752 protein	-3.42	-2.55	-1.65	75	1322	2007	84	1364	2346	0.0004	0.0112	0.0117
CS7d.1	SF25509_c14470	Sulfite reductase [NADPH] hemoprotein beta-component (EC 1.8.1.2)	-2.07	-1.07	-0.81	320	189	870	367	235	1105	0.0065	0.1653	0.2044
CS7d.1	SF25509_c14970	Long-chain fatty acid transporter FadL	2.02	1.19	1.18	15435	2719	9162	16289	2850	9599	0.0028	0.105	0.112
CS7d.1	SF25509_c19310	Phosphoribosylformylglycinamidine synthase, glutamine amidotransferase subunit (EC 6.3.5.3)	-4	-1.28	-1.2	25	51	165	419	207	823	0.0069	0.291	0.2869
CS7d.1	SF25509_c19790	Ubiquinol-cytochrome C reductase iron-sulfur subunit (EC 1.10.2.2)	-3.19	-2.86	-1.36	6	5	17	6	5	17	0.0079	0.021	0.5175
CS7d.1	SF25509_c19900	Membrane lipoprotein lipid attachment site containing protein USSDB6D	-2.01	-0.65	-0.72	10	153	255	12	164	273	0.0057	0.2966	0.1778
CS7d.1	SF25509_c20390	Transcriptional regulator, AsnC family	-2.67	-2.2	-1.75	40	50	70	49	51	94	0.0027	0.0119	0.0132
CS7d.1	SF25509_c22850	Ketol-acid reductoisomerase (EC 1.1.1.86)	-3.9	-3.38	-2.6	3	1	1	142	32	187	0.001	0.0434	0.3415
CS7d.1	SF25509_c23310	Acetolactate synthase large subunit (EC 2.2.1.6)	-1.97	-1.79	-2.6	0	1	1	0	1	1	0	0.0677	0.0455
CS7d.1	SF25509_c26190	FIG017823: ATPase, MoxR family	-3.16	-0.27	-0.01	1	25	12	1	27	12	0.0078	0.6937	1
CS7d.1	SF25509_c28350	T1SS secreted agglutinin RTX	-1.12	0.99	-0.47	1022	955	1527	2101	1243	2141	0.0001	0.0125	0.2019
CS7d.1	SF25509_c31100	FIG00450386: membrane protein	-1.78	-1.02	-1.28	0	6	10	0	6	10	0.0002	0.3217	0.036
CS7d.1	SF25509_c37490	3-isopropylmalate dehydrogenase (EC 1.1.1.85)	-2.53	-1	-2.47	80	58	109	80	58	109	0.0002	0.0687	0.0193
CS7d.1	SF25509_c40870	Cytidylate kinase (EC 2.7.4.25)	-3.86	-2.75	-1.45	2	3	4	2	3	4	0.0077	0.0153	0.1917
CS7d.1	SF25509_c41820	Glutathione synthetase (EC 6.3.2.3)	-4.21	-1.83	-1.66	6	12	23	6	12	23	0	0.0475	0.0993
CS7d.1	SF25509_b55040	Putative periplasmic substrate-binding transport protein	2.63	0.38	1.38	4730	333	1457	5586	411	1628	0.0004	0.5288	0.0264
CS7d.1	SF25509_b55050	Periplasmic binding protein	1.52	0.22	0.53	646	130	372	735	146	423	0.0066	0.7265	0.3041
CS7d.2	SF25509_c01210	Dihydroorotase (EC 3.5.2.3)	-1.84	-2.64	-2.53	5	36	80	9	49	101	0.0141	0.003	0.0106
CS7d.2	SF25509_c01280	putative permease transmembrane transport protein	-1.78	-2.81	-1.69	256	54	226	342	95	329	0.013	0.0091	0.0154
CS7d.2	SF25509_c04090	Iron-responsive repressor RirA	-0.98	-2.05	-1.04	2490	789	3011	2490	789	3011	0.3587	0.0059	0.1774
CS7d.2	SF25509_c10520	HYPOTHETICAL/UNKNOWN SIGNAL PEPTIDE PROTEIN	-0.04	3.87	-0.05	9087	131111	17085	9096	131318	17130	0.9462	0.0018	0.9425
CS7d.2	SF25509_c11760	Heme A synthase, cytochrome oxidase biogenesis protein Cox15-CtaA	-1.88	-4.99	-2.2	17	1	15	37	9	37	0.1125	0.001	0.0314
CS7d.2	SF25509_c14880	Citrate synthase (si) (EC 2.3.3.1)	-0.97	-5.52	-0.69	4	2	6	4	2	6	0.3954	0	0.4593
CS7d.2	SF25509_c19600	C4-type zinc finger protein, DksA/TraR family	-2.72	-3.64	-2.5	8	18	55	1559	1179	2621	0.1392	0.0011	0.0109
CS7d.2	SF25509_c20100	Glutathione reductase (EC 1.8.1.7)	0.15	-1.51	-0.22	2402	116	559	3222	135	688	0.7872	0.0086	0.7236
CS7d.2	SF25509_c20660	Excinuclease ABC subunit B	-0.43	-1.28	-1.32	1239	327	967	1300	344	1018	0.3981	0.0037	0.0307
CS7d.2	SF25509_c23590	ATP-dependent DNA helicase UvrD/PcrA	-0.43	-1.22	-0.76	229	79	275	229	79	275	0.2821	0.0093	0.0857
CS7d.2	SF25509_c25650	Osmolarity sensor protein EnvZ (EC 2.7.3.-)	0.16	-3.02	-1.04	5	1	10	5	1	14	1	0.003	0.11
CS7d.2	SF25509_c30230	Cyclohexadienyl dehydrogenase (EC 1.3.1.12)(EC 1.3.1.43)	-1.78	-3.19	-0.63	64	5	90	222	40	199	0.0378	0.0013	0.3893
CS7d.2	SF25509_c33220	Sarcosine oxidase alpha subunit (EC 1.5.3.1)	0.94	1.38	-0.52	6515	10928	9042	6722	11627	9287	0.1223	0.0041	0.2323
CS7d.2	SF25509_c33240	Sarcosine oxidase beta subunit (EC 1.5.3.1)	1.09	1.81	-0.54	3305	9347	5507	3371	9385	5665	0.0181	0.0025	0.2625
CS7d.2	SF25509_c37590	IMP cyclohydrolase (EC 3.5.4.10) / Phosphoribosylaminoimidazolecarboxamide formyltransferase (EC 2.1.2.3)	-1.58	-1.93	-1.34	6	0	11	6	0	11	0.3156	0.0068	1
CS7d.2	SF25509_c38250	Adenosylhomocysteinase (EC 3.3.1.1)	-2.15	-2.69	-1.88	770	1095	2263	1087	1282	3154	0.0112	0.002	0.0174
CS7d.2	SF25509_b51080	Transcriptional regulator PhnF	1.53	1.89	2.78	1233	271	1875	1297	305	1938	0.1223	0.0034	0.0121
CS7d.2	SF25509_b57060	ATP-binding component of a ABC transport system (oligopeptide)	-0.6	-3.17	-1.59	1349	96	686	2067	166	1183	0.4047	0.0002	0.0175
CS7d.2	SF25509_b57070	Oligopeptide ABC transporter, periplasmic oligopeptide-binding protein	-0.79	-2.33	-1.29	2687	334	1628	3018	363	1772	0.0876	0	0.0168
CS7d.2	SF25509_b57090	Dipeptide transport system permease protein DppC (TC 3.A.1.5.2)	-0.72	-2.75	-1.16	1400	142	764	1459	150	781	0.2329	0.0004	0.0983
CS7d.2	SF25509_b57640	Xanthine dehydrogenase, molybdenum binding subunit (EC 1.17.1.4)	0.68	-1.3	-0.37	8372	1640	5086	9661	1917	5756	0.0354	0.0008	0.3661
CS7d.2	SF25509_b58890	putative serine/threonine protein phosphatase	-1.7	-2.39	-1.08	10	3	27	10	3	27	0.0202	0.0001	0.062
CS7d.3	SF25509_c01220	Orotate phosphoribosyltransferase (EC 2.4.2.10)	-2.33	-2.12	-2.74	20	223	193	20	223	193	0.042	0.0437	0.0089
CS7d.3	SF25509_c02170	membrane protein, putative	-1.09	-0.77	-1.61	73	69	141	110	84	215	0.0857	0.304	0.0009
CS7d.3	SF25509_c02570	Capsular polysaccharide biosynthesis fatty acid synthase WcbR	0.39	0.01	1.16	297082	20845	175828	421873	28541	240730	0.1953	0.9666	0.0001
CS7d.3	SF25509_c09610	GTP pyrophosphokinase (EC 2.7.6.5), (p)ppGpp synthetase II / Guanosine-3',5'-bis(diphosphate) 3'-pyrophosphohydrolase (EC 3.1.7.2)	-2.21	-3.79	-3.84	8	16	20	39	32	84	0.0575	0.0102	0
CS7d.3	SF25509_c10630	Excinuclease ABC subunit C	-1.07	-1.36	-2.06	278	65	164	389	87	232	0.3072	0.028	0.0069
CS7d.3	SF25509_c15200	Protein-export membrane protein SecD (TC 3.A.5.1.1) / Protein-export membrane protein SecF (TC 3.A.5.1.1)	-1	-1.02	-4.18	0	2	1	1	2	4	1	0.1849	0
CS7d.3	SF25509_c16360	Cytochrome c-type biogenesis protein CcdA (DsbD analog)	-3.16	-2.2	-3.36	2	0	2	8	1	6	0.026	0.0178	0.0017
CS7d.3	SF25509_c18710	Excinuclease ABC subunit A	-0.86	-1.19	-1.61	1394	451	1095	1499	475	1173	0.1065	0.0103	0.0005
CS7d.3	SF25509_c19910	ABC transporter, substrate binding protein	-1	-0.86	-2.34	14	87	86	19	94	142	0.2859	0.1264	0.0041
CS7d.3	SF25509_c27780	Multiple polyol-specific dehydrogenase (EC 1.1.1.-)	-3	-1.66	-2	6	31	65	362	98	264	0.1601	0.0142	0.0081
CS7d.3	SF25509_c32190	hypothetical protein	1.01	0.71	1.64	273	87	265	273	87	265	0.3946	0.44	0.0079
CS7d.3	SF25509_c36530	Cytochrome c-type biogenesis protein CcmG/DsbE, thiol:disulfide oxidoreductase	-3.07	-2.14	-3.28	2	0	2	432	106	327	0.0298	0.0371	0.0084
CS7d.3	SF25509_c39710	Fructokinase (EC 2.7.1.4)	0.49	0.12	-2.56	44	91	15	760	250	98	0.6987	0.8437	0.0006
CS7d.3	SF25509_b61000	D-3-phosphoglycerate dehydrogenase (EC 1.1.1.95)	-3.09	-2.21	-3.67	24	14	17	31	17	22	0.017	0.1905	0.006
CS7d.1+CS7d.2	SF25509_c02020	Deoxycytidine triphosphate deaminase (EC 3.5.4.13)	-2.22	-2.78	-0.46	52	9	22	63	10	29	0.0024	0.0023	0.5949
CS7d.1+CS7d.2	SF25509_c04930	Glutamate--cysteine ligase (EC 6.3.2.2)	-4.31	-3.03	-2.82	22	32	37	498	174	509	0	0.0014	0.0126
CS7d.1+CS7d.2	SF25509_c06410	Cytochrome c oxidase polypeptide I (EC 1.9.3.1)	-2.97	-2.86	-1.87	42	24	53	105	61	131	0	0	0.0312
CS7d.1+CS7d.2	SF25509_c12910	Multimodular transpeptidase-transglycosylase (EC 2.4.1.129) (EC 3.4.-.-)	-4.31	-4.6	-1.6	3	1	6	100	9	29	0.0001	0	0.0947
CS7d.1+CS7d.2	SF25509_c26350	2-isopropylmalate synthase (EC 2.3.3.13)	-2.54	-1.51	-1.94	622	348	996	785	404	1279	0	0.0032	0.0112
CS7d.1+CS7d.2	SF25509_c31170	Adenylosuccinate synthetase (EC 6.3.4.4)	-5.32	-3.53	-2.36	5	6	25	7	8	32	0	0	0.0339
CS7d.1+CS7d.2	SF25509_c32220	Glutamate synthase [NADPH] small chain (EC 1.4.1.13)	-4.5	-3.12	-2.03	4	3	8	93	11	259	0	0.0027	0.0148
CS7d.1+CS7d.2	SF25509_c33010	Dihydroxy-acid dehydratase (EC 4.2.1.9)	-4.81	-1.5	-1.28	2	0	2	30	9	63	0.0005	0.0019	0.4062
CS7d.1+CS7d.2	SF25509_c35480	Dihydrolipoamide dehydrogenase of 2-oxoglutarate dehydrogenase (EC 1.8.1.4)	-2.37	-3.46	-2.43	20	3	16	29	3	18	0.0068	0.0063	0.0583
CS7d.1+CS7d.2	SF25509_c38150	Tryptophan synthase beta chain (EC 4.2.1.20)	-4.41	-3.38	-2.68	5	3	10	5	3	10	0.0007	0.0001	0.0144
CS7d.1+CS7d.3	SF25509_c02150	Acyl-CoA dehydrogenase (EC 1.3.8.7)	-1.59	-1.53	-1.86	859	529	1300	906	605	1426	0.003	0.0462	0.0035
CS7d.1+CS7d.3	SF25509_c12580	Dihydroorotase (EC 3.5.2.3)	-2.75	-1.77	-3.38	2	9	12	2	9	13	0.0062	0.0974	0.0022
CS7d.2+CS7d.3	SF25509_c23700	Cytochrome oxidase biogenesis protein Sco1/SenC/PrrC, putative copper metallochaperone	-1.59	-3.96	-1.62	28	4	41	630	81	760	0.0309	0.0005	0.0046
CS7d.2+CS7d.3	SF25509_c36590	hypothetical protein that often co-occurs with aconitase	-2.06	-2.66	-3.71	35	152	35	43	159	54	0.0187	0.0024	0
CS7d.2+CS7d.3	SF25509_c41040	Translation elongation factor LepA	-0.45	-1.09	-1.36	119	97	184	150	121	216	1	1	1
CS7d.2+CS7d.3	SF25509_b57080	FIG01075993: hypothetical protein	-0.94	-2.59	-1.48	1543	190	685	1647	196	763	1	1	1
	SF25509_c00010	Chromosomal replication initiator protein DnaA	0	-1	-0.28	0	0	1	316	59	560	1	1	1
	SF25509_c00020	hypothetical protein	0.74	-0.28	0.98	280	40	232	314	40	257	1	1	1
	SF25509_c00030	RNA polymerase sigma-70 factor, ECF subfamily	0.26	0.4	0.77	838	267	960	943	270	1010	0.6183	0.8051	0.6839
	SF25509_c00040	RNA polymerase sigma-70 factor, ECF subfamily	-0.36	-0.16	0.14	540	184	675	540	184	676	0.648	0.8624	0.826
	SF25509_c00050	Probable glutathione S-transferase-related transmembrane protein (EC 2.5.1.18)	0.45	0.27	-0.02	278	41	134	278	41	134	0.6785	0.81	0.981
	SF25509_c00060	Glyoxalase family protein	0.27	-0.26	-0.15	415	143	558	415	143	558	0.7317	0.7493	0.842
	SF25509_c00070	Glutathione S-transferase family protein	-0.41	-0.24	-0.23	304	112	366	404	184	534	0.7126	0.7516	0.7312
	SF25509_c00080	hypothetical protein	-0.25	-0.3	-0.16	100	38	116	100	38	116	0.6379	0.661	0.6242
	SF25509_c00090	Mobile element protein	-0.31	0.29	-0.58	544	313	741	636	410	877	0.5818	0.5609	0.4234
	SF25509_c00100	hypothetical protein	0.3	-0.02	0.09	525	195	565	525	195	565	0.7713	0.972	0.8984
	SF25509_c00110	Radical SAM family enzyme, similar to coproporphyrinogen III oxidase, oxygen-independent, clustered with nucleoside-triphosphatase RdgB	-0.61	-0.08	-0.28	191	149	237	214	159	285	0.4782	0.8999	0.6186
	SF25509_c00120	Nucleoside 5-triphosphatase RdgB (dHAPTP, dITP, XTP-specific) (EC 3.6.1.15)	-0.8	0.6	-1.62	9	35	26	9	35	26	0.4044	0.4283	0.2247
	SF25509_c00130	Glyoxalase family protein	-0.18	0.41	-1.72	112	73	93	112	73	93	0.7771	0.6403	0.1194
	SF25509_c00140	Ribonuclease PH (EC 2.7.7.56)	-0.28	-0.28	0.56	73	32	162	75	41	179	0.7684	0.7941	0.5385
	SF25509_c00150	Heat-inducible transcription repressor HrcA	-0.53	-0.36	-1.27	144	93	207	456	257	557	0.5288	0.6821	0.2866
	SF25509_c00160	Heat shock protein GrpE	0	-0.21	0	0	1	0	0	1	0	1	1	1
	SF25509_c00170	FAD/FMN-containing dehydrogenases	0.26	0.1	0.58	1302	324	1471	1345	327	1500	0.6326	0.8551	0.3371
	SF25509_c00180	3-oxoacyl-[acyl-carrier protein] reductase (EC 1.1.1.100)	-0.27	-0.36	-0.67	280	81	356	280	81	356	0.7585	0.5529	0.294
	SF25509_c00190	PTS system nitrogen-specific IIA component, PtsN	0.14	0.51	1.3	9053	780	6446	9053	780	6446	0.905	0.8525	0.6168
	SF25509_c00200	Ribosomal subunit interface protein	0.35	-0.75	0	6532	1182	8284	7121	1508	9138	0.6344	0.5415	0.9951
	SF25509_c00210	RNA polymerase sigma-54 factor RpoN	-0.1	-0.79	-0.09	1209	212	664	1209	212	664	0.8248	0.0725	0.845
	SF25509_c00220	Lipopolysaccharide ABC transporter, ATP-binding protein LptB	0	-1	0	0	0	0	260	74	252	1	1	1
	SF25509_c00230	OstA-like protein	0	0	0	0	0	0	0	0	0	1	1	1
	SF25509_c00240	FIG00984261: hypothetical protein	-2.32	0	0	0	0	0	0	0	0	1	1	1
	SF25509_c00250	macromolecule metabolism%3B macromolecule degradation%3B degradation of proteins, peptides, glycopeptides	0.03	0.31	0.08	1665	384	1430	1785	394	1482	0.957	0.6523	0.9082
	SF25509_c00260	Integration host factor beta subunit	0	-1	0	0	0	0	0	0	0	1	1	1
	SF25509_c00270	Permeases of the major facilitator superfamily	-0.42	-1.19	-0.38	283	90	586	283	90	586	0.6944	0.4993	0.7028
	SF25509_c00280	carbon monoxide dehydrogenase G protein	0.25	0.46	0.53	4538	1705	4223	4579	1713	4248	0.6265	0.7074	0.7066
	SF25509_c00290	SAM dependent methyltransferase	0	0	0	0	0	0	0	0	0	1	1	1
	SF25509_c00300	macromolecule metabolism%3B macromolecule synthesis, modification%3B rna synthesis, modification , dna transcription	0	0	-1	0	0	0	0	0	0	1	1	1
	SF25509_c00310	Lipoprotein signal peptidase (EC 3.4.23.36)	0.92	-1	0	1	0	0	76	11	101	1	1	1
	SF25509_c00320	hypothetical protein	0	0	0	0	0	0	0	0	0	1	1	1
	SF25509_c00330	FIG00985229: hypothetical protein	-0.16	-0.24	-0.31	430	118	486	729	173	736	0.7817	0.5747	0.5858
	SF25509_c00340	Putative hemolysin	-0.18	-0.29	-0.5	683	184	645	683	184	645	0.7946	0.6406	0.388
	SF25509_c00350	NADP-dependent malic enzyme (EC 1.1.1.40)	0.2	-0.01	0.43	10560	1849	8072	11760	1968	8819	0.7377	0.9886	0.4178
	SF25509_c00360	hypothetical protein	1.02	2.16	2.27	195	80	117	222	80	124	0.7052	0.3336	0.3383
	SF25509_c00370	DNA mismatch repair protein MutS	0.41	-0.26	-0.03	3168	697	2914	3361	757	3061	0.7702	0.731	0.9444
	SF25509_c00380	[Protein-PII] uridylyltransferase (EC 2.7.7.59)	-1	-1	0.21	0	0	7	0	0	7	1	0.3398	0.767
	SF25509_c00390	Proposed peptidoglycan lipid II flippase MurJ	-0.16	0	-1	1	0	0	1	0	0	1	1	0.3232
	SF25509_c00400	Glyoxalase family protein	0.27	-0.04	-0.34	1136	245	1106	1196	253	1171	0.7458	0.9422	0.6434
	SF25509_c00410	Tryptophanyl-tRNA synthetase (EC 6.1.1.2)	-1	1.45	0	0	1	0	167	27	256	1	1	1
	SF25509_c00420	Universal stress protein UspA and related nucleotide-binding proteins	0.12	-0.84	-0.19	1574	347	2068	1574	347	2068	0.8621	0.4725	0.8284
	SF25509_c00430	NifU-like protein	-3.49	-1.02	-2.28	1	6	1	1	6	1	0.029	0.6946	0.399
	SF25509_c00440	TsaB protein, required for threonylcarbamoyladenosine (t(6)A) formation in tRNA	-1.75	-2.67	-0.86	1	1	2	500	80	494	0.3339	0.0266	1
	SF25509_c00450	Ribosomal-protein-S18p-alanine acetyltransferase (EC 2.3.1.-)	0.43	-0.59	0.29	373	77	514	717	120	836	0.6556	0.6339	0.6236
	SF25509_c00460	1-acyl-sn-glycerol-3-phosphate acyltransferase (EC 2.3.1.51)	-0.31	-0.3	-0.56	191	55	211	1076	239	1008	0.6639	0.7407	0.5842
	SF25509_c00470	tRNA-i(6)A37 methylthiotransferase	0.13	0.11	0.42	1088	331	1134	1315	407	1360	0.7849	0.8202	0.3499
	SF25509_c00480	Phosphate starvation-inducible protein PhoH, predicted ATPase	-0.65	-1.97	-1.72	10	10	11	10	10	11	0.4462	0.0692	0.0306
	SF25509_c00490	Metal-dependent hydrolase YbeY, involved in rRNA and/or ribosome maturation and assembly	0.49	2.01	-0.28	11	7	9	11	7	9	1	0.6572	0.6654
	SF25509_c00500	Magnesium and cobalt efflux protein CorC	0.36	-0.06	0.31	5984	1016	4400	5984	1016	4400	0.6628	0.9462	0.7145
	SF25509_c00510	Mll7752 protein	-0.37	-1.42	-0.69	402	175	619	402	175	619	0.5774	0.2334	0.4857
	SF25509_c00520	Apolipoprotein N-acyltransferase (EC 2.3.1.-) / Copper homeostasis protein CutE	-1.69	-1.76	-0.04	9	8	47	14	9	48	0.0148	0.034	0.9467
	SF25509_c00530	Transcriptional regulator	0.47	0.1	0.7	184	52	301	195	52	330	0.8991	0.6974	0.7021
	SF25509_c00540	S-adenosylmethionine synthetase (EC 2.5.1.6)	-0.43	1.45	1.84	5	1	13	352	334	900	0.7418	1	0.7242
	SF25509_c00550	tRNA (guanine46-N7-)-methyltransferase (EC 2.1.1.33)	0	-0.2	0.08	2824	994	4089	3158	1051	4481	0.9937	0.8899	0.889
	SF25509_c00560	FIG00983952: hypothetical protein	0.16	-0.66	0.51	825	168	1113	825	168	1113	0.6667	0.6664	0.6625
	SF25509_c00570	Small heat shock protein	0.97	-0.58	0.2	2808	402	3157	3334	582	3878	0.6419	0.506	0.7926
	SF25509_c00580	Inosine-uridine preferring nucleoside hydrolase (EC 3.2.2.1)	0.05	-0.45	-0.77	679	165	956	692	175	974	0.9692	0.7	0.4401
	SF25509_c00590	Mobile element protein	-0.24	-0.52	-0.41	725	221	1072	798	247	1159	0.7572	0.7484	0.6085
	SF25509_c00600	Methyl-accepting chemotaxis protein I (serine chemoreceptor protein)	0.16	-0.06	0.13	1184	402	1490	1198	405	1508	0.7409	0.9007	0.7524
	SF25509_c00610	Ribokinase (EC 2.7.1.15)	0.59	-0.64	0.08	310	71	428	310	71	428	0.4833	0.5132	0.8661
	SF25509_c00620	DNA recombination protein RmuC	-0.07	1.05	1.54	47	36	81	47	36	81	0.8992	0.6987	0.7041
	SF25509_c00630	hypothetical protein	1.12	0.14	1.71	127	30	135	150	40	155	1	1	0.6719
	SF25509_c00640	NADPH-dependent FMN reductase	0.53	0.16	0.19	595	177	376	606	181	400	0.6822	0.8897	0.8643
	SF25509_c00650	Peptide deformylase (EC 3.5.1.88)	-0.49	-2.17	-1.54	8	0	5	9	0	5	0.716	0.3335	0.133
	SF25509_c00660	Methionyl-tRNA formyltransferase (EC 2.1.2.9)	-1	2.16	-0.69	0	2	3	0	2	3	0.3317	1	0.7166
	SF25509_c00670	tRNA pseudouridine synthase A (EC 4.2.1.70)	0.38	0.07	0.92	365	84	414	481	113	529	0.6277	0.9314	0.3368
	SF25509_c00680	FIG00983692: hypothetical protein	0.8	-0.1	0.56	4968	1220	5570	5373	1280	5866	0.0565	0.7966	0.1573
	SF25509_c00690	N-succinyl-L,L-diaminopimelate desuccinylase (EC 3.5.1.18)	0.92	-1.58	-2.32	1	0	0	1	0	0	1	1	1
	SF25509_c00700	RND multidrug efflux transporter%3B Acriflavin resistance protein	-0.7	-0.36	-0.69	82	442	173	157	468	180	0.2431	0.5577	0.2147
	SF25509_c00710	RND efflux system, membrane fusion protein CmeA	-1.28	-0.54	-1.46	12	163	52	20	397	77	0.0866	0.5414	0.1768
	SF25509_c00720	Esterase/lipase	-0.47	0.5	-1.78	72	2021	69	92	2241	93	0.5307	0.5838	0.1093
	SF25509_c00730	Transcriptional regulator, LysR family	1.88	2.35	-2.2	6	227	5	49	240	37	0.3303	0.0162	0.0175
	SF25509_c00740	FIG003033: Helicase domain protein	0.21	-0.92	-0.16	1946	356	2126	2568	498	2757	0.7754	0.2655	0.7956
	SF25509_c00750	protein of unknown function DUF805	-0.27	0.26	0.25	169	107	187	169	107	187	0.5422	0.6037	0.7427
	SF25509_c00760	2,3,4,5-tetrahydropyridine-2,6-dicarboxylate N-succinyltransferase (EC 2.3.1.117)	-0.58	-1.53	-2.28	6	1	1	6	1	1	1	1	1
	SF25509_c00770	hypothetical protein	0.94	-0.25	0.95	355	59	266	472	95	382	1	1	1
	SF25509_c00780	Decarboxylase family protein	0.48	-0.2	-0.05	2678	633	3327	3918	1042	5074	0.3579	0.7595	0.9432
	SF25509_c00790	Pyridoxal-5'-phosphate phosphatase (EC 3.1.3.74), Alphaproteobacterial type	-0.09	-0.16	-0.41	1056	387	1499	1296	409	1754	0.8581	0.7648	0.4872
	SF25509_c00800	FIG01074816: hypothetical protein	-0.48	0.48	-0.75	266	169	346	324	184	388	0.3776	0.3726	0.3714
	SF25509_c00810	ADA regulatory protein / Methylated-DNA--protein-cysteine methyltransferase (EC 2.1.1.63)	-0.12	0	-0.24	287	131	288	362	169	377	0.8338	0.9944	0.6359
	SF25509_c00820	Probable carboxyvinyl-carboxyphosphonate phosphorylmutase (EC 2.7.8.23)	0.72	-0.16	0.3	4020	193	4831	4655	212	5645	0.4527	0.7657	0.7735
	SF25509_c00830	Acetylglutamate kinase (EC 2.7.2.8)	-1	-1.58	0	0	0	0	69	4	115	0.0277	0.3337	1
	SF25509_c00840	RNA polymerase sigma-70 factor	-0.07	0.09	-0.07	611	267	748	611	267	748	0.912	0.9142	0.9351
	SF25509_c00850	FIG111991: hypothetical protein	-0.5	0.36	0.6	530	151	615	530	151	615	0.5372	0.8589	0.6795
	SF25509_c00860	Secreted and surface protein containing fasciclin-like repeats	0.52	0.57	0.27	117	37	136	117	37	136	0.7045	0.4979	0.5923
	SF25509_c00870	Peptide methionine sulfoxide reductase MsrB (EC 1.8.4.12)	-0.23	-0.03	0.07	215	35	130	215	35	130	0.9219	0.9431	0.878
	SF25509_c00880	FIG01075580: hypothetical protein	0.31	0.19	0.15	478	167	548	478	167	548	0.7319	0.8468	0.8521
	SF25509_c00890	GTP-binding protein EngB	-1.58	0	-1	0	0	0	0	0	0	1	1	1
	SF25509_c00900	Inner membrane protein translocase component YidC, long form	-2.49	-0.21	2.53	1	1	7	325	16	227	0.1402	1	0.1324
	SF25509_c00910	Ribonuclease P protein component (EC 3.1.26.5)	0	0	0	0	0	0	0	0	0	1	1	1
	SF25509_c00920	LSU ribosomal protein L34p	0	0	0	0	0	0	0	0	0	1	1	1
	SF25509_c00930	Methyl-accepting chemotaxis protein	0	0.01	0	306	115	383	409	196	452	0.9987	0.9897	0.9948
	SF25509_c00940	COG0398: uncharacterized membrane protein	-0.58	0.17	0.04	249	88	282	356	167	416	0.4226	0.7223	0.9391
	SF25509_c00950	Mercuric ion reductase (EC 1.16.1.1)	-0.55	-0.21	-0.68	228	87	231	399	136	417	0.4644	0.7405	0.4101
	SF25509_c00960	Sensor histidine kinase in cluster with mercury reductase	-0.89	0.45	-0.83	278	237	371	312	244	427	0.129	0.7709	0.1553
	SF25509_c00980	Uncharacterized protein Mlr1045	-0.84	0.05	-0.68	513	250	697	513	250	697	0.343	0.9391	0.3694
	SF25509_c00990	hypothetical protein	0.22	0.41	-0.17	290	155	359	294	156	370	0.662	0.5049	0.7849
	SF25509_c01000	hypothetical protein	1.21	-0.12	0.97	699	121	769	699	121	769	0.5684	0.9017	0.6992
	SF25509_c01010	NTP pyrophosphohydrolases including oxidative damage repair enzymes	-0.15	0.38	0.17	441	270	524	441	270	524	0.8357	0.6878	0.7795
	SF25509_c01020	Aldo-keto reductase	0.25	-0.07	-0.34	428	133	535	510	152	627	0.7433	0.9142	0.76
	SF25509_c01030	FIG000605: protein co-occurring with transport systems (COG1739)	-0.16	-0.57	0.13	59	14	61	119	107	124	0.6711	1	1
	SF25509_c01040	Proline dehydrogenase (EC 1.5.99.8) (Proline oxidase) / Delta-1-pyrroline-5-carboxylate dehydrogenase (EC 1.5.1.12)	-0.44	-0.36	-0.01	181	304	878	184	318	900	0.2484	0.5217	0.9729
	SF25509_c01050	Ferredoxin	0.38	0.03	0.2	355	104	305	355	104	305	0.6215	0.9729	0.8148
	SF25509_c01060	3',5'-cyclic-nucleotide phosphodiesterase (EC 3.1.4.17)	0.03	-0.36	-0.24	1087	210	690	1162	246	746	0.9743	0.4169	0.5476
	SF25509_c01070	Not a Proline racemase, nor 4-hydroxyproline epimerase [missing catalytic residues]	-0.16	-0.11	-1.03	189	81	201	223	87	225	0.8529	0.8867	0.6545
	SF25509_c01080	Chromosome (plasmid) partitioning protein ParB	-0.03	0.04	-0.72	279	128	266	279	128	268	0.9742	0.9739	0.4657
	SF25509_c01090	FIG01074187: hypothetical protein	-0.54	0.22	0.65	94	49	175	507	138	684	0.6684	1	1
	SF25509_c01100	Adenylate cyclase (EC 4.6.1.1)	-0.01	0.4	0.09	577	254	717	652	301	826	0.9908	0.6084	0.8942
	SF25509_c01110	FIG01074319: hypothetical protein	0.33	-0.4	0.03	443	111	616	516	135	731	0.6487	0.5375	0.9605
	SF25509_c01120	Mll8168 protein	0.56	-0.68	-0.68	284	72	291	310	80	323	0.5454	0.7025	0.6598
	SF25509_c01130	Fucose operon fucU protein	0.45	-0.3	0.11	185	47	292	1295	303	1815	0.4847	0.6733	0.8413
	SF25509_c01140	Transcriptional regulator FrcR for fructose utilization, ROK family	0.67	-0.75	-1.19	25	23	93	32	34	172	0.6659	0.173	0.0183
	SF25509_c01150	Fructose ABC transporter, substrate-binding component FrcB	-0.65	0.53	-0.13	395	111	411	395	111	411	0.3164	0.5801	0.8581
	SF25509_c01160	hypothetical protein	-0.51	-1.79	0.29	11	1	31	36	3	37	1	1	1
	SF25509_c01170	hypothetical protein	0.45	-0.13	0.67	363	83	417	363	83	417	0.6661	0.7441	0.8013
	SF25509_c01180	Fructose ABC transporter, permease component FrcC	-0.34	-0.21	-0.06	704	304	830	1097	367	1126	0.5457	0.7479	0.9243
	SF25509_c01190	Fructose ABC transporter, ATP-binding component FrcA	-0.26	-0.25	0.48	364	96	468	364	96	468	0.7733	0.7847	0.458
	SF25509_c01200	Fructokinase (EC 2.7.1.4)	-0.2	1.28	1.28	413	226	611	413	226	611	0.7275	0.4612	0.4262
	SF25509_c01230	Fructokinase (EC 2.7.1.4)	-0.77	-0.49	-1.1	139	89	339	143	92	350	0.5138	0.7639	0.5064
	SF25509_c01240	hypothetical protein	-0.1	-0.83	0.61	746	147	1071	746	147	1071	0.9177	0.5377	0.6044
	SF25509_c01250	Glucose-6-phosphate isomerase (EC 5.3.1.9)	0.92	-0.21	-1	1	2	0	131	29	116	1	0.8231	0.3429
	SF25509_c01260	Long-chain-fatty-acid--CoA ligase (EC 6.2.1.3)	0.22	-0.24	0.07	552	170	601	558	172	611	0.7318	0.6861	0.874
	SF25509_c01270	hypothetical protein	0	0	0	0	0	0	7	0	4	1	1	1
	SF25509_c01290	Osmosensitive K+ channel histidine kinase KdpD (EC 2.7.3.-)	-0.93	-0.43	-0.45	670	205	753	807	235	860	0.3283	0.4744	0.4258
	SF25509_c01300	CDP-diacylglycerol--glycerol-3-phosphate 3-phosphatidyltransferase (EC 2.7.8.5)	-0.62	-0.49	-0.65	380	121	400	380	121	400	0.6682	0.5679	0.6497
	SF25509_c01310	1-acyl-sn-glycerol-3-phosphate acyltransferase (EC 2.3.1.51)	0.64	-0.73	-0.48	110	51	217	154	74	259	0.5401	0.5835	0.889
	SF25509_c01320	Phosphatidate cytidylyltransferase (EC 2.7.7.41)	0.01	-0.13	-0.19	578	224	627	618	243	690	0.9933	0.8455	0.8007
	SF25509_c01330	transcriptional regulator, XRE family	0.65	0.15	0.49	5043	4853	6573	5057	4857	6594	0.7106	0.8787	0.8619
	SF25509_c01340	RelE/StbE replicon stabilization toxin	0.43	-0.42	0.71	2230	578	3159	2260	582	3196	0.6101	0.7483	0.6405
	SF25509_c01350	hypothetical protein	0	0	0	0	0	0	0	0	0	1	1	1
	SF25509_c01360	Site-specific recombinase, phage integrase family	-0.16	0.81	0.05	8316	4701	10689	8387	4720	10746	0.8369	0.5782	0.9383
	SF25509_c01370	hypothetical protein	0.89	-2.02	2.36	27	2	31	27	2	31	0.9017	0.502	0.6637
	SF25509_c01380	hypothetical protein	0.6	0.93	0.5	17	11	41	17	11	41	0.2816	0.5014	0.5961
	SF25509_c01390	Mll0473 protein	-0.42	0.76	-1.23	106	43	86	106	43	86	0.6597	0.67	0.3363
	SF25509_c01400	hypothetical protein	-0.16	-0.21	-1.2	8	4	10	9	10	14	1	1	1
	SF25509_c01410	hypothetical protein	0.64	0.11	0.53	797	302	1097	952	384	1307	0.4314	0.9166	0.5869
	SF25509_c01420	hypothetical protein	-0.97	0.5	-0.12	397	225	530	512	251	600	0.1113	0.4955	0.7323
	SF25509_c01430	Ribonuclease HI (EC 3.1.26.4)	0.04	0.06	0.41	417	127	610	419	127	613	0.957	0.9107	0.4558
	SF25509_c01440	hypothetical protein	-0.71	-0.16	0.46	24	14	50	133	31	159	1	1	1
	SF25509_c01450	miscellaneous%3B hypothetical/partial homology	1.06	0.23	-0.26	9960	13794	19613	9960	13794	19613	0.6284	0.7254	0.7604
	SF25509_c01460	hypothetical protein	1.88	0	2.36	3	0	5	3	0	5	1	1	1
	SF25509_c01470	FIG00450194: hypothetical protein	-0.15	0.16	0.34	258	98	457	258	99	457	0.8425	0.8317	0.6182
	SF25509_c01480	Phage terminase, small subunit	-0.51	0.47	-0.13	137	77	134	218	96	180	0.6463	0.5765	0.8315
	SF25509_c01490	PROBABLE DNA PACKAGING PROTEIN GP2	-0.26	0.03	-0.08	465	216	608	465	216	608	0.5804	0.9546	0.8694
	SF25509_c01500	Phage portal protein	-0.24	0.15	0.08	626	271	847	667	308	893	0.6481	0.7437	0.8416
	SF25509_c01510	hypothetical protein	0	0	0	0	0	0	15	0	8	1	1	1
	SF25509_c01520	Phage capsid and scaffold	-0.52	-0.05	0.23	236	103	352	243	110	365	0.5449	0.9419	0.7797
	SF25509_c01530	Phage capsid and scaffold	-0.45	0.51	-0.1	228	137	353	272	157	393	0.548	0.6383	0.9198
	SF25509_c01540	hypothetical protein	-1.11	0.93	0.15	161	143	165	218	174	262	0.6994	0.8003	0.8606
	SF25509_c01550	hypothetical protein	-2.31	0.73	-1.28	7	23	17	7	23	17	1	1	1
	SF25509_c01560	hypothetical protein	-0.26	0.49	-0.55	42	13	52	61	64	84	0.8127	0.7035	0.6942
	SF25509_c01570	Phage protein	-0.28	0.24	-0.24	222	157	316	280	227	418	0.7029	0.7419	0.7926
	SF25509_c01580	hypothetical protein	-0.45	0.1	-0.44	135	64	127	142	69	137	0.6084	0.8906	0.7941
	SF25509_c01590	hypothetical protein	0.13	0.02	-0.04	845	371	967	845	371	967	0.7916	0.9707	0.9448
	SF25509_c01600	hypothetical protein	-1.49	0.36	-0.51	40	26	17	40	26	17	1	1	1
	SF25509_c01610	hypothetical protein	-0.33	0.12	0.01	557	172	587	747	268	819	0.5911	0.8202	0.9841
	SF25509_c01620	Flagellar protein FlgJ [peptidoglycan hydrolase] (EC 3.2.1.-)	-0.25	0.15	-0.22	425	182	492	605	263	741	0.7272	0.7579	0.7086
	SF25509_c01630	hypothetical protein	-0.05	-0.19	-0.03	709	338	920	956	406	1296	0.9056	0.6864	0.9587
	SF25509_c01640	hypothetical protein	0.49	0.5	0.65	1022	338	916	1040	347	932	0.4737	0.8592	0.3994
	SF25509_c01650	hypothetical protein	0.78	-0.48	-1.25	54	12	29	166	28	95	0.5	0.6064	0.1646
	SF25509_c01660	Phage tail fiber protein	-0.34	-0.11	-0.09	701	394	1000	743	464	1075	0.6649	0.7935	0.8414
	SF25509_c01670	hypothetical protein	0.68	-0.47	0.87	36	10	51	51	31	108	0.5128	0.6065	0.397
	SF25509_c01680	Phage protein	0.02	0.04	0.16	665	273	1185	822	348	1311	0.9699	0.9599	0.8117
	SF25509_c01690	methyltransferase, homolog	0.77	0.24	1.44	3299	831	3965	3390	848	4031	0.3421	0.7924	0.199
	SF25509_c01700	hypothetical protein	0.13	-0.53	-0.64	502	114	667	1003	249	1013	0.8451	0.4675	0.5711
	SF25509_c01710	hypothetical protein	0.71	-0.84	-0.25	110	10	57	223	42	140	0.7141	0.4853	0.6952
	SF25509_c01720	Phage protein	-0.03	0.61	-0.28	123	133	231	188	166	308	0.9593	0.5539	0.7068
	SF25509_c01730	hypothetical protein	-0.84	-1.49	-0.88	72	19	169	72	19	169	0.2856	0.5457	0.5082
	SF25509_c01740	hypothetical protein	-0.29	-0.51	0.17	109	30	163	109	30	163	0.7999	0.524	0.8786
	SF25509_c01750	hypothetical protein	-0.28	-0.74	0.08	198	63	317	199	67	317	0.6839	0.4961	0.9067
	SF25509_c01760	Type III restriction-modification system methylation subunit (EC 2.1.1.72)	0.18	0.37	0.44	2373	962	2768	2697	1088	3116	0.5845	0.2975	0.1804
	SF25509_c01770	hypothetical protein	0.46	-0.09	0.47	282	55	201	350	70	289	0.608	0.8515	0.58
	SF25509_c01780	hypothetical protein	-0.13	-0.37	-0.35	1291	475	1517	1320	480	1547	0.8125	0.4506	0.5571
	SF25509_c01790	hypothetical protein	-0.1	0.48	-0.68	277	210	248	371	258	307	0.8033	0.7833	0.6596
	SF25509_c01800	hypothetical protein	0.05	-0.08	0.17	4449	1585	4506	4451	1586	4517	1	1	1
	SF25509_c01810	hypothetical protein	-0.09	-0.12	-0.12	365	128	387	365	128	387	0.8758	0.7729	0.8314
	SF25509_c01820	hypothetical protein	-0.68	-0.11	0.23	294	150	592	294	150	592	0.7387	0.9168	0.8024
	SF25509_c01840	Dioxygenases related to 2-nitropropane dioxygenase	-0.07	-0.5	-0.33	442	166	642	442	166	642	0.9144	0.3401	0.6304
	SF25509_c01850	Possible regulatory protein BirS	0.14	-0.74	0.06	260	44	251	260	44	251	1	0.3218	1
	SF25509_c01860	UDP-galactose-lipid carrier transferase (EC 2.-.-.-)	0.36	-0.01	0.62	1723	441	1716	1723	441	1716	0.5036	0.9779	0.2392
	SF25509_c01870	Phosphate regulon sensor protein PhoR (SphS) (EC 2.7.13.3)	-0.1	-0.09	-0.74	513	177	565	529	182	570	0.8791	0.8848	0.554
	SF25509_c01880	Phosphate ABC transporter, periplasmic phosphate-binding protein PstS (TC 3.A.1.7.1)	-0.41	-0.12	-0.37	29748	20707	20841	37510	25757	26358	0.6311	0.8891	0.6616
	SF25509_c01890	Phosphate transport system permease protein PstC (TC 3.A.1.7.1)	-0.66	-0.29	-0.42	40678	27417	29103	46668	31466	34959	0.3082	0.6746	0.5703
	SF25509_c01900	Phosphate transport system permease protein PstA (TC 3.A.1.7.1)	-0.81	0.1	-0.48	14924	8833	9254	15842	9384	10028	0.1601	0.8822	0.5854
	SF25509_c01910	Phosphate transport ATP-binding protein PstB (TC 3.A.1.7.1)	-0.07	0.59	0.66	2944	945	2233	3462	1331	3505	0.939	0.5913	0.3783
	SF25509_c01920	Phosphate transport system regulatory protein PhoU	-1.16	-0.59	-2.16	14	28	23	14	29	24	0.4965	0.4579	0.454
	SF25509_c01930	Phosphate regulon transcriptional regulatory protein PhoB (SphR)	-0.09	-0.58	-0.41	1229	354	1057	1630	416	1377	0.9207	0.5517	0.6011
	SF25509_c01940	GcrA cell cycle regulator	-0.49	1.57	0.31	217	509	161	217	509	161	0.6653	1	1
	SF25509_c01950	hypothetical protein	1.32	0.47	-1.19	14	4	9	14	4	9	1	1	1
	SF25509_c01960	Acetylornithine aminotransferase (EC 2.6.1.11)	-1.6	-1.13	-1.59	56	130	170	63	137	185	0.0144	0.1152	0.0246
	SF25509_c01970	Ornithine carbamoyltransferase (EC 2.1.3.3)	0	0	0	0	0	0	0	0	0	1	1	1
	SF25509_c01980	Chaperone protein Hsp33	-0.02	-0.05	-0.36	2819	909	3496	3517	986	4250	0.9734	0.9698	0.6439
	SF25509_c01990	ApaG protein	-0.03	0.26	0.42	1323	420	1626	2144	624	2683	0.9611	0.6941	0.5234
	SF25509_c02000	Putative phosphatidylglycerophosphate synthase	0.34	0.47	0.86	359	142	413	359	142	413	0.6957	0.6885	0.331
	SF25509_c02010	O-acetylhomoserine sulfhydrylase (EC 2.5.1.49) / O-succinylhomoserine sulfhydrylase (EC 2.5.1.48)	-1.23	-1.48	-1.3	693	166	699	861	220	925	0.2343	0.0355	0.0745
	SF25509_c02040	ABC transporter, periplasmic amino acid-binding protein	-0.24	0.83	-0.09	36	39	84	84	84	197	1	0.2832	0.9125
	SF25509_c02050	FIG00450271: hypothetical protein	0.23	0.07	0.52	349	98	486	455	105	571	0.7198	0.9417	0.643
	SF25509_c02060	SUCCINOGLYCAN BIOSYNTHESIS PROTEIN EXOI	0.54	-1.38	-0.25	67	6	48	126	40	134	0.5033	0.206	0.7092
	SF25509_c02070	Phage repressor	-0.32	0.53	-0.38	61	45	64	166	101	232	0.7627	0.599	0.6931
	SF25509_c02080	Transcriptional regulator, HxlR family	-0.15	0.2	0.02	4132	1831	4561	4132	1831	4561	1	1	1
	SF25509_c02090	FIG01075399: hypothetical protein	-0.31	-0.36	0.09	37	23	81	37	23	81	0.6804	0.7006	0.8882
	SF25509_c02100	Transporter, LysE family	0.2	-0.27	-0.26	113	38	110	113	38	110	0.9002	0.5951	0.6051
	SF25509_c02110	hypothetical protein	-0.03	0.52	0.43	259	112	261	259	112	261	0.7979	0.6997	0.5667
	SF25509_c02120	hypothetical protein	-0.75	0	0.46	2	0	5	82	48	139	1	1	1
	SF25509_c02130	Enoyl-CoA hydratase [isoleucine degradation] (EC 4.2.1.17) / 3-hydroxyacyl-CoA dehydrogenase (EC 1.1.1.35) / 3-hydroxybutyryl-CoA epimerase (EC 5.1.2.3)	-0.68	-0.66	-0.46	1231	510	1551	1528	618	1917	0.3276	0.2399	0.3654
	SF25509_c02140	3-ketoacyl-CoA thiolase (EC 2.3.1.16) @ Acetyl-CoA acetyltransferase (EC 2.3.1.9)	-1.11	-0.4	-1	583	204	650	621	214	716	0.0353	0.4239	0.2924
	SF25509_c02160	TPR repeat, SEL1 subfamily	-0.44	-0.94	-0.5	731	259	1373	833	296	1464	0.4023	0.1499	0.376
	SF25509_c02180	putative transmembrane protein	-1.16	-0.85	-1.76	46	26	71	46	26	71	0.2839	0.3992	0.0805
	SF25509_c02190	Transcriptional regulator, AsnC family	-0.18	0.71	0.44	541	296	927	694	317	1076	0.7408	0.2439	0.5328
	SF25509_c02200	FIG006285: ICC-like protein phosphoesterase	-0.26	-0.66	0.05	309	90	309	557	180	632	1	1	1
	SF25509_c02210	FIG003033: Helicase domain protein	0.11	-0.17	0.06	1558	500	2280	1603	514	2337	0.8187	0.7109	0.907
	SF25509_c02220	Transporter	0.23	-0.6	0.1	867	242	1089	941	268	1174	0.7856	0.4982	0.8727
	SF25509_c02230	SAM-dependent methyltransferases	0.18	1.2	0.04	1385	812	1170	1543	838	1290	0.8329	0.7586	0.961
	SF25509_c02240	FIG00450046: hypothetical protein	0.43	0.62	0.19	7002	4060	6819	7522	4307	7076	0.599	0.8988	0.9054
	SF25509_c02250	FIG00985384: hypothetical protein	0.12	-1.03	-0.16	626	76	645	626	76	645	0.8835	0.5738	0.8741
	SF25509_c02260	DNA-damage-inducible protein F	0.17	-0.16	0.02	1585	572	1614	1778	617	1808	0.8624	0.8735	0.9849
	SF25509_c02270	Dihydroorotate dehydrogenase (EC 1.3.3.1)	-1.39	-0.81	-1.52	3	25	25	3	25	25	0.0542	0.3621	0.1654
	SF25509_c02280	FIG005495: hypothetical protein	-3.04	0.11	-1.59	3	30	29	42	93	274	0.0873	0.9397	0.0173
	SF25509_c02290	FIG00450254: hypothetical protein	0.49	0.11	-0.08	44	5	31	44	5	31	0.8993	1	0.9016
	SF25509_c02300	Transcriptional regulator, LuxR family	-0.02	0.06	-0.71	73	56	49	98	56	59	0.9741	1	0.5675
	SF25509_c02310	hypothetical protein	-1.68	-1.58	-2.15	7	0	3	7	0	3	1	1	1
	SF25509_c02320	Na+/proline symporter / Sensor histidine kinase PrlS	-0.22	-0.16	-0.17	2466	859	2506	2847	1004	2889	0.5894	0.7007	0.7027
	SF25509_c02330	Large-conductance mechanosensitive channel	0.16	-0.28	0.5	143	29	111	143	29	111	0.9318	0.699	0.5724
	SF25509_c02340	Aspartate aminotransferase (EC 2.6.1.1)	0.18	-0.37	0	1806	447	2016	1837	452	2034	0.5912	0.2365	0.997
	SF25509_c02350	UDP-glucose 4-epimerase (EC 5.1.3.2)	-0.38	0.31	0.15	433	259	602	639	319	806	0.5166	0.6265	0.7886
	SF25509_c02360	Isochorismate pyruvate-lyase (EC 4.-.-.-)	0.36	-0.04	0.19	358	162	697	431	173	745	0.8541	0.8822	0.969
	SF25509_c02370	hypothetical protein	-0.82	-0.31	-1.91	28	14	21	44	29	38	1	1	1
	SF25509_c02380	putative Cytochrome bd2, subunit II	-1.45	0.57	-0.68	9	129	156	33	138	180	0.0175	0.5448	0.1567
	SF25509_c02390	putative Cytochrome bd2, subunit I	-0.26	0.78	-0.19	29	205	278	30	211	303	0.6876	0.2382	0.6939
	SF25509_c02400	hypothetical protein	-3.49	-0.43	-0.01	0	6	23	0	6	23	0.3402	0.4916	1
	SF25509_c02410	N-acetyl-L,L-diaminopimelate deacetylase (EC 3.5.1.47)	-0.03	-0.13	0.29	432	163	600	464	169	667	0.9549	0.8599	0.6898
	SF25509_c02420	ABC transporter, permease protein	0.25	0.35	-0.4	437	216	470	438	217	476	0.6858	0.7158	0.4975
	SF25509_c02430	Histidine ABC transporter, permease protein HisQ (TC 3.A.1.3.1)	-0.21	-0.05	-0.23	565	246	744	565	246	744	0.6566	0.9268	0.6801
	SF25509_c02440	Nucleoside ABC transporter, permease protein 1	-0.32	-0.31	-0.42	383	157	417	435	190	513	0.5257	0.7648	0.5374
	SF25509_c02450	Arginine/ornithine ABC transporter, ATP-binding protein AotP	-0.4	0.38	-0.9	28	15	33	28	15	33	0.6612	0.3349	0.6925
	SF25509_c02460	Transcriptional regulator, TetR family	0.49	1.29	0.55	790	238	633	1119	449	1015	0.6489	0.2575	0.557
	SF25509_c02470	Aspartate aminotransferase (EC 2.6.1.1)	-0.11	-0.36	-0.79	714	258	757	1164	295	971	0.8669	0.573	0.2851
	SF25509_c02480	Acetolactate synthase large subunit (EC 2.2.1.6)	-0.29	0.09	-0.59	389	192	547	389	192	547	0.6055	0.8713	0.3095
	SF25509_c02490	HYPOTHETICAL TRANSMEMBRANE PROTEIN	0	0	0	0	0	0	0	0	0	1	1	1
	SF25509_c02500	Protein-export membrane protein SecD (TC 3.A.5.1.1) / Protein-export membrane protein SecF (TC 3.A.5.1.1)	-1.75	0.79	0	1	1	0	472	174	552	0.3376	1	1
	SF25509_c02510	conserved hypothetical protein	0.82	-0.28	0.69	4051	1291	6716	4051	1291	6716	0.5704	0.9187	0.6238
	SF25509_c02520	Arabinose 5-phosphate isomerase (EC 5.3.1.13)	0	0	0	0	0	0	0	0	0	1	1	1
	SF25509_c02530	Capsular polysaccharide export system protein KpsS	-0.41	0.03	1	7557	1991	6120	7557	1991	6120	0.3326	0.9465	0.0649
	SF25509_c02540	FIG01076147: hypothetical protein	-0.23	0.1	1.1	8611	2384	10679	9407	2527	11312	0.6005	0.7953	0.0328
	SF25509_c02550	Oxidoreductase, short-chain dehydrogenase/reductase family (EC 1.1.1.-)	-0.36	-0.69	0.54	2417	568	2701	2422	568	2705	0.6082	0.3727	0.4345
	SF25509_c02560	8-amino-7-oxononanoate synthase (EC 2.3.1.47)	-0.18	0.37	0.84	75243	11531	60660	75670	11623	61286	0.7879	0.6435	0.2438
	SF25509_c02580	hypothetical protein	0.22	0.11	-0.17	0	0	0	15663	590	6605	1	1	1
	SF25509_c02590	hypothetical protein	0.14	-0.56	-0.06	157	35	128	163	36	140	0.7442	0.6556	0.9713
	SF25509_c02600	Capsular polysaccharide biosynthesis/export periplasmic protein WcbA%3B Capsular polysaccharide export system protein KpsC	-0.05	-1.12	0.08	362	20	96	492	26	166	0.9358	0.098	0.9016
	SF25509_c02610	hypothetical protein	0.62	-0.08	-0.37	119	23	103	119	23	103	0.4912	0.8987	0.7978
	SF25509_c02620	Nicotinamidase (EC 3.5.1.19)	0.61	0.36	0.04	365	88	394	402	97	423	0.473	0.9172	0.9508
	SF25509_c02630	Nicotinate phosphoribosyltransferase (EC 2.4.2.11)	0.2	0.12	0.21	612	180	924	1148	362	1496	0.7406	0.8761	0.8027
	SF25509_c02640	hypothetical protein	-0.09	1.21	3.02	58	24	59	58	24	59	1	1	1
	SF25509_c02650	HYPOTHETICAL UNKNOWN TRANSMEMBRANE PROTEIN	-1.01	-0.42	-0.28	65	16	42	65	23	43	0.3674	0.896	0.5888
	SF25509_c02660	hypothetical protein	0.45	0.68	0.38	75	24	109	93	30	122	0.7789	0.3985	0.6443
	SF25509_c02670	Multimodular transpeptidase-transglycosylase (EC 2.4.1.129) (EC 3.4.-.-)	-0.28	-0.24	-0.24	734	273	923	963	313	1209	0.5004	0.5338	0.5523
	SF25509_c02680	hypothetical protein	0.42	-1.1	0.15	48	33	97	48	33	97	0.8017	0.5068	0.7982
	SF25509_c02690	hypothetical protein	0.69	0.62	1.67	152	78	304	152	78	304	0.6688	1	0.3254
	SF25509_c02700	putative transmembrane protein	0.02	0.03	0.03	683	249	911	703	262	939	0.9669	0.9557	0.9533
	SF25509_c02720	miscellaneous%3B hypothetical/partial homology	0	0	0	0	0	0	176	70	155	1	1	1
	SF25509_c02730	UDP-N-acetylglucosamine 1-carboxyvinyltransferase (EC 2.5.1.7)	-0.33	0.79	0.62	8	1	13	8	1	13	0.7026	1	0.9022
	SF25509_c02740	FIG00450379: hypothetical protein	-0.02	-1.05	0.39	413	57	383	413	57	383	1	1	1
	SF25509_c02750	Histidinol dehydrogenase (EC 1.1.1.23)	0.67	0.55	-2.68	16	11	7	16	11	7	0.6765	0.8856	0.3373
	SF25509_c02760	FIG00450475: hypothetical protein	-0.21	-0.45	-0.13	88	60	171	104	88	190	0.7941	0.5712	0.9091
	SF25509_c02770	Arsenate reductase (EC 1.20.4.1)	-0.25	-0.45	-1.22	1193	294	971	1193	294	971	0.8198	0.5921	0.5016
	SF25509_c02780	Translation initiation factor 1	0	1.45	0	0	1	0	535	525	1756	1	1	1
	SF25509_c02790	Septum formation protein Maf	-0.39	0.21	0.44	560	832	2091	753	1480	2929	0.6537	0.8043	0.6944
	SF25509_c02800	FIG00985035: hypothetical protein	-0.24	-0.08	0.38	313	100	419	393	107	481	0.6697	0.6599	1
	SF25509_c02820	hypothetical protein	0.64	-1.58	1.63	7	0	15	7	0	17	1	1	1
	SF25509_c02830	Dihydrofolate reductase (EC 1.5.1.3)	0.2	0.19	0.19	594	201	522	765	242	817	0.7944	0.7144	0.6953
	SF25509_c02840	Lactoylglutathione lyase and related lyases	-0.11	-0.1	-0.01	271	97	361	271	97	364	0.8719	0.8815	0.9803
	SF25509_c02850	Transcriptional regulator, LysR family	0.01	-0.33	-0.05	641	168	761	643	168	761	0.9921	0.6421	0.9408
	SF25509_c02860	4-carboxymuconolactone decarboxylase (EC 4.1.1.44)	0.13	0.21	0.57	413	122	432	422	132	461	0.8439	0.7579	0.3773
	SF25509_c02870	Flagellar hook-length control protein FliK	-0.39	0.48	0.47	358	120	514	529	192	683	0.2183	0.3889	0.2961
	SF25509_c02880	TPR domain protein, putative component of TonB system	-0.13	-0.06	0.08	1545	527	1766	1936	614	2245	0.8391	0.9358	0.8852
	SF25509_c02890	hypothetical protein	-0.18	0.71	-0.1	834	518	830	931	554	980	0.741	0.2853	0.8521
	SF25509_c02900	UDP-galactopyranose mutase (EC 5.4.99.9)	-0.13	-0.07	0.19	1210	595	1588	1237	606	1620	0.761	0.8726	0.633
	SF25509_c02910	Flagellar hook-length control protein FliK	-0.48	0.42	0.36	1092	559	1440	1811	788	2286	0.1785	0.2616	0.3121
	SF25509_c02920	Transcriptional regulator containing an amidase domain and an AraC-type DNA-binding HTH domain	-0.01	-0.06	-0.15	470	153	437	470	153	437	0.98	0.9002	0.7128
	SF25509_c02930	tRNA proofreading protein STM4549	-0.93	-0.53	-1.89	79	53	120	79	53	120	0.4497	0.5405	0.1452
	SF25509_c02940	HYPOTHETICAL UNKNOWN PROTEIN	0.64	-0.78	0.17	225	48	272	225	48	272	0.6607	0.6152	0.7203
	SF25509_c02950	transglycosylase associated gene	1.24	-0.29	0.4	95	41	184	95	41	184	0.606	0.5997	0.7085
	SF25509_c02960	L-rhamnose isomerase (EC 5.3.1.14)	-0.05	0.51	0.37	841	391	1038	1035	434	1212	0.951	0.5324	0.6162
	SF25509_c02970	Predicted rhamnulose-1-phosphate aldolase (EC 4.1.2.19) / Predicted lactaldehyde dehydrogenase (EC 1.2.1.22)	-0.32	0.46	-0.2	1097	643	1365	1221	697	1478	0.4518	0.3376	0.6804
	SF25509_c02980	Transcriptional regulator of rhamnose utilization, DeoR family	0.05	1.48	0.5	4687	7027	5775	4687	7027	5775	0.9409	0.2321	0.5737
	SF25509_c02990	Predicted L-rhamnose ABC transporter, substrate-binding component	-0.27	-1.28	-1.12	523	99	442	593	164	580	0.7796	0.3942	0.3558
	SF25509_c03000	Predicted L-rhamnose ABC transporter, ATP-binding component	-0.42	0.23	-0.21	314	163	447	326	199	497	0.3976	0.727	0.7196
	SF25509_c03010	Predicted L-rhamnose ABC transporter, transmembrane component 2	-0.46	-0.61	-0.49	242	103	303	242	103	303	0.4701	0.4979	0.4257
	SF25509_c03020	Predicted L-rhamnose ABC transporter, transmembrane component 1	-0.89	0.26	-0.09	184	86	242	184	86	242	0.4231	0.7756	0.9309
	SF25509_c03030	L-rhamnose mutarotase	0.01	0.64	0.34	121	62	89	124	62	92	1	0.7929	0.7958
	SF25509_c03040	Rhamnulokinase RhaK in alpha-proteobacteria (EC 2.7.1.5)	0.05	0.11	0.24	673	468	1082	855	500	1239	0.9334	0.8392	0.7148
	SF25509_c03050	hypothetical protein	-1.3	0	-0.16	56	45	92	74	61	158	0.9045	1	0.7023
	SF25509_c03060	Methyl-accepting chemotaxis protein	0.13	0.59	0.38	209	106	191	312	171	294	0.9397	0.4585	0.5362
	SF25509_c03070	CheX protein	1.42	-1.58	-0.28	3	0	1	3	0	1	1	1	1
	SF25509_c03080	Chemotaxis regulator - transmits chemoreceptor signals to flagelllar motor components CheY	0.84	1.21	-0.69	2	4	9	6	9	16	1	0.671	0.6627
	SF25509_c03090	Signal transduction histidine kinase CheA (EC 2.7.3.-)	-0.55	0.13	-0.73	280	121	428	419	198	538	0.3768	0.8656	0.4992
	SF25509_c03100	Positive regulator of CheA protein activity (CheW)	0.17	0.01	-0.57	421	185	556	500	208	732	0.8043	0.9756	0.742
	SF25509_c03110	Chemotaxis protein methyltransferase CheR (EC 2.1.1.80)	-0.53	-0.25	-0.23	479	179	603	529	180	631	0.4873	0.7123	0.7208
	SF25509_c03120	Chemotaxis response regulator protein-glutamate methylesterase CheB (EC 3.1.1.61)	-0.18	-1.55	-0.43	228	14	146	498	45	255	1	0.5038	0.6699
	SF25509_c03130	Chemotaxis regulator - transmits chemoreceptor signals to flagelllar motor components CheY	0.16	1.79	-0.69	5	2	9	5	2	9	1	0.3389	0.6648
	SF25509_c03140	Chemotaxis protein CheD	0.57	-0.38	-0.74	83	37	90	83	37	90	0.339	0.6152	0.5398
	SF25509_c03150	FIG00983930: hypothetical protein	-0.69	-0.18	-0.32	147	82	196	147	82	196	0.3833	0.7549	0.6643
	SF25509_c03160	hypothetical protein	-1.03	-0.21	1.09	34	14	31	34	14	31	0.5957	0.7934	0.169
	SF25509_c03170	Flagellar M-ring protein FliF	0.07	0.47	0.32	897	312	968	1207	365	1204	0.8967	0.459	0.5525
	SF25509_c03180	hypothetical protein	0.53	0.06	-0.42	142	81	185	142	81	185	0.6891	0.8046	0.6617
	SF25509_c03190	putative GerE/LuxR family transcriptional regulator	0.17	-0.08	0.59	1112	323	1118	1176	369	1199	0.8395	0.9195	0.4713
	SF25509_c03200	FIG00792295: hypothetical protein	-0.55	-0.15	0.03	840	208	898	1402	354	1348	0.4277	0.7998	0.9636
	SF25509_c03210	(U95165) OrfY	-0.39	0.53	0.42	887	236	863	887	236	863	0.5626	0.5104	0.3687
	SF25509_c03220	Flagellar biosynthesis protein FlhB	-0.46	-0.02	-0.29	902	336	787	923	343	804	0.3475	0.9728	0.5868
	SF25509_c03230	Flagellar motor switch protein FliG	-0.32	0.06	-0.34	482	153	593	549	161	690	0.5602	0.9201	0.639
	SF25509_c03240	Flagellar motor switch protein FliN	-0.77	-0.45	-1.29	75	22	62	129	29	160	0.8961	0.3256	0.5944
	SF25509_c03250	Flagellar motor switch protein FliM	-0.5	0.44	-0.2	455	212	487	483	214	521	0.6209	0.6092	0.7301
	SF25509_c03260	Flagellar motor rotation protein MotA	-0.02	-0.65	-0.4	660	218	673	660	218	673	0.9786	0.5266	0.5442
	SF25509_c03270	hypothetical protein	0.74	-0.54	0.35	304	37	240	311	56	248	0.9731	0.5609	0.7676
	SF25509_c03280	Flagellar basal-body rod protein FlgF	-0.1	0.16	-0.15	521	236	728	783	319	1065	0.876	0.7842	0.7928
	SF25509_c03290	Flagellar basal-body rod protein FlgF	-0.65	0.5	-0.49	427	234	414	524	273	553	0.5923	0.6702	0.5801
	SF25509_c03300	Flagellum-specific ATP synthase FliI	-0.15	0.42	-0.04	393	142	401	408	159	437	0.8464	0.5285	0.9471
	SF25509_c03310	FIG01075524: hypothetical protein	-1.26	-0.27	-1.63	93	50	178	202	110	299	0.5353	0.7207	0.765
	SF25509_c03320	Flagellar basal-body rod protein FlgB	0.23	-0.85	-0.29	122	34	164	144	50	190	0.74	0.3391	0.5377
	SF25509_c03330	Flagellar basal-body rod protein FlgC	-0.68	-0.44	-0.43	65	20	100	166	77	164	0.6028	0.5033	0.8012
	SF25509_c03340	Flagellar hook-basal body complex protein FliE	-0.9	-1.79	-3.18	3	1	6	3	1	6	1	1	1
	SF25509_c03350	Flagellar hook protein FlgE	0.03	-0.03	-0.13	161	92	208	168	94	219	0.975	0.9844	0.8345
	SF25509_c03360	Flagellar basal-body P-ring formation protein FlgA	-0.47	-0.14	-0.47	138	62	220	138	62	220	0.6609	0.928	0.7017
	SF25509_c03370	Flagellar P-ring protein FlgI	-0.51	-0.32	-0.82	239	73	298	371	143	422	0.3421	0.6813	0.3241
	SF25509_c03380	FIG00985011: hypothetical protein	0.5	-0.26	0.38	441	102	278	441	102	278	0.5985	0.7841	0.7256
	SF25509_c03390	Flagellar L-ring protein FlgH	-0.21	-0.88	-0.42	126	60	190	131	63	202	0.7523	0.5822	0.6138
	SF25509_c03400	Flagellar biosynthesis protein FliL	0.56	0.01	-0.46	43	21	81	43	21	81	0.5178	0.9703	0.6231
	SF25509_c03410	Flagellar biosynthesis protein FliP	-0.14	0.49	0.73	309	157	319	635	203	645	1	1	1
	SF25509_c03420	hypothetical protein	0.13	-1.13	0.35	150	29	348	212	49	478	0.6972	0.7982	0.6953
	SF25509_c03430	Flagellin protein FlaA	0.4	-0.6	0.31	2552	377	3233	2595	389	3283	0.5852	0.4246	0.6932
	SF25509_c03440	Flagellin protein FlaA	-0.29	-0.45	0.21	2347	286	2784	2447	313	2951	0.6394	0.6371	0.8559
	SF25509_c03450	Flagellin protein FlaA	0.03	-0.39	0.1	822	181	1136	856	185	1177	0.9682	0.809	0.8321
	SF25509_c03460	Flagellin protein FlaA	-0.09	-0.66	0.11	705	112	644	920	132	891	0.8532	0.1436	0.7941
	SF25509_c03470	hypothetical protein	0	0	0	0	0	0	52	7	45	1	1	1
	SF25509_c03480	FIG00450700: hypothetical protein	-1.21	-0.79	-2.15	48	13	45	56	19	63	0.8573	0.8548	0.7059
	SF25509_c03490	Flagellar motor rotation protein MotB	-0.25	0.07	-0.11	412	193	667	452	197	711	0.7488	0.9096	0.9258
	SF25509_c03500	Chemotaxis protein motC	-0.3	-0.31	-0.2	697	265	977	820	307	1010	0.7012	0.6494	0.7234
	SF25509_c03510	Flagellar hook-length control protein FliK	-0.4	0.05	-0.69	210	57	177	256	88	262	0.544	0.962	0.3417
	SF25509_c03520	Soluble lytic murein transglycosylase and related regulatory proteins (some contain LysM/invasin domains)	-0.03	0.21	-0.45	751	213	841	752	215	844	0.9705	0.7856	0.6094
	SF25509_c03530	Transcriptional regulator	-0.39	-0.77	-0.49	511	75	250	532	76	278	0.6522	0.4234	0.5583
	SF25509_c03540	Flagellar hook protein FlgE	-0.2	-0.02	0.66	3512	683	4965	3986	747	5439	0.6878	0.9688	0.2691
	SF25509_c03550	Flagellar hook-associated protein FlgK	-0.36	-0.42	-0.15	576	100	673	959	215	1149	0.6163	0.5347	0.8588
	SF25509_c03560	Flagellar hook-associated protein FlgL	-0.46	-0.76	-0.44	1465	278	1950	1580	305	2156	0.5878	0.4971	0.6381
	SF25509_c03570	Flagellar protein FlaF	-0.4	-0.81	-0.31	942	153	1107	1191	181	1388	0.5677	0.5074	0.677
	SF25509_c03580	Flagellar basal-body rod modification protein FlgD	0.03	-0.43	-0.08	1129	108	936	1417	151	1130	1	0.653	0.7648
	SF25509_c03590	Flagellar basal-body rod modification protein FlgD	-0.25	-0.37	-0.19	224	95	366	224	95	366	0.6894	0.8331	0.8816
	SF25509_c03600	Flagellar biosynthesis protein FliQ	0.24	-0.79	0.59	106	11	104	106	11	104	0.6752	1	0.6637
	SF25509_c03610	Flagellar biosynthesis protein FlhA	-0.05	0.35	0.35	508	299	609	669	369	749	0.9537	0.656	0.5601
	SF25509_c03620	Flagellar biosynthesis protein FliR	0.12	0.31	0.07	1184	530	1235	1198	531	1237	0.834	0.6559	0.9011
	SF25509_c03630	FIG00985442: hypothetical protein	-0.09	-0.28	-0.28	62	30	94	80	52	128	1	0.668	1
	SF25509_c03640	Flagellar protein FlgJ [peptidoglycan hydrolase] (EC 3.2.1.-)	-0.16	-0.34	-0.57	380	121	565	413	144	673	0.6838	0.4528	0.3401
	SF25509_c03650	FIG00985184: hypothetical protein	-0.14	-1.23	-1.11	119	22	89	145	30	113	0.9007	0.3899	0.3972
	SF25509_c03660	Type I restriction-modification system methyltransferase subunit	-0.32	-0.26	-0.02	574	208	879	574	208	879	0.7198	0.7138	0.9817
	SF25509_c03670	Glycosyl transferase, group 2 family protein	-0.48	-0.22	0.05	320	144	586	320	144	586	0.7387	0.7707	0.9466
	SF25509_c03680	Methylenetetrahydrofolate dehydrogenase (NADP+) (EC 1.5.1.5) / Methenyltetrahydrofolate cyclohydrolase (EC 3.5.4.9)	0	0	0	0	0	0	0	0	1	1	1	1
	SF25509_c03690	Transcriptional regulator AglR, LacI family	-0.3	0.23	0	388	238	606	462	241	655	0.7002	0.7282	0.9939
	SF25509_c03700	Alpha-glucosides-binding periplasmic protein AglE precursor	-0.14	-0.83	-0.24	3794	939	3773	3879	968	3869	0.7854	0.1644	0.6406
	SF25509_c03710	ABC alpha-glucoside transporter, inner membrane subunit AglF	0.39	0.32	0.8	838	285	918	1185	338	1205	0.631	0.669	0.3554
	SF25509_c03720	Alpha-glucoside transport system permease protein AglG	-0.14	-0.53	0.23	1562	427	1424	1645	440	1514	0.7903	0.2785	0.6287
	SF25509_c03730	Alpha-glucosidase AglA	0.68	-0.29	0.58	6065	1282	6846	7285	1468	8381	0.3633	0.6322	0.396
	SF25509_c03740	Alpha-glucoside transport ATP-binding protein AglK	0.2	-0.75	-0.24	573	196	655	673	244	794	0.7734	0.369	0.7837
	SF25509_c03750	FIG00984583: hypothetical protein	0.9	-0.31	0.86	307	63	333	495	170	706	0.5627	0.7772	0.604
	SF25509_c03760	Gfa-like protein	0.41	-0.4	0.09	715	243	924	803	266	996	0.572	0.6846	0.8244
	SF25509_c03770	Phosphogluconate dehydratase (EC 4.2.1.12)	-0.85	-0.33	-0.69	33	52	63	33	55	73	0.273	0.7378	0.4092
	SF25509_c03780	hypothetical protein	0	0	0	0	0	0	0	0	0	1	1	1
	SF25509_c03790	6-phosphogluconolactonase (EC 3.1.1.31), eukaryotic type	-1.06	1.13	-1.82	30	603	73	98	1094	212	0.3232	0.2445	0.0572
	SF25509_c03800	Glucose-6-phosphate 1-dehydrogenase (EC 1.1.1.49)	-0.68	-0.92	-0.33	410	137	473	441	311	525	0.1936	0.1516	0.5942
	SF25509_c03810	Oxidoreductase	-0.47	-0.12	-0.12	1008	357	1085	1168	440	1204	0.3028	0.8402	0.7804
	SF25509_c03820	glutamine synthetase family protein	0.75	-0.41	-0.23	377	227	638	383	246	650	0.6928	0.7013	0.7096
	SF25509_c03830	FIG00986488: hypothetical protein	-0.49	0.11	-0.9	187	154	200	248	172	257	0.489	0.8811	0.2469
	SF25509_c03840	hypothetical protein	0	0	0	0	0	0	697	178	982	1	1	1
	SF25509_c03850	Methyl-accepting chemotaxis protein	-0.22	0.21	0.19	323	150	591	514	180	775	0.7791	0.7963	0.8462
	SF25509_c03860	hypothetical protein	1.87	-1.95	0.68	41	9	93	82	12	141	1	1	1
	SF25509_c03870	Transcriptional regulator, LysR family	0.33	-0.8	0.68	499	115	599	560	118	689	0.8182	0.5085	0.5814
	SF25509_c03880	FIG00984811: hypothetical protein	0	0	0	0	0	0	68	50	119	1	1	1
	SF25509_c03890	Isocitrate lyase (EC 4.1.3.1)	0	0	0	0	0	0	7	17	9	1	1	1
	SF25509_c03900	Predicted transcriptional regulator	0.23	-0.47	-0.03	1828	386	2016	2288	543	2603	0.6817	0.3723	0.9583
	SF25509_c03910	hypothetical protein	0.08	0.32	-0.32	400	257	546	430	276	588	0.8796	0.6777	0.7798
	SF25509_c03920	Putrescine ABC transporter putrescine-binding protein PotF (TC 3.A.1.11.2)	0.94	0	0.84	13303	2400	12522	14277	2561	13201	0.0216	0.997	0.0588
	SF25509_c03930	Putrescine transport ATP-binding protein PotG (TC 3.A.1.11.2)	0.2	-0.79	-0.18	768	153	775	891	171	924	0.7528	0.3857	0.7996
	SF25509_c03940	Putrescine transport system permease protein PotH (TC 3.A.1.11.2)	0.33	0.1	0.37	2062	564	2167	2213	588	2299	0.5368	0.8916	0.458
	SF25509_c03950	Putrescine transport system permease protein PotI (TC 3.A.1.11.2)	0.4	-0.15	0.1	889	167	718	889	167	718	0.673	0.895	0.8734
	SF25509_c03960	AsmA family protein	0.24	0.41	-0.52	181	100	153	214	142	199	0.7729	0.8231	0.5447
	SF25509_c03970	AsmA family protein	0.1	0.5	0.14	12	9	24	12	9	24	1	0.8963	1
	SF25509_c03980	Acetoacetyl-CoA synthetase (EC 6.2.1.16)	0.1	-0.08	0.15	533	216	1053	533	216	1053	0.8345	0.8095	0.7297
	SF25509_c04000	Sensory histidine kinase AtoS	-0.16	1.45	-0.28	1	1	1	1	1	1	1	1	1
	SF25509_c04010	Methyl-accepting chemotaxis protein	0.93	-0.14	0.08	2609	728	2309	2762	758	2443	0.6015	0.7027	0.8028
	SF25509_c04030	Transcriptional regulator, LysR family	-0.15	0.02	-0.08	691	272	999	793	305	1168	0.7819	0.9801	0.9015
	SF25509_c04040	Methylmalonate-semialdehyde dehydrogenase (EC 1.2.1.27)	-1.19	-0.34	-0.6	11866	34146	23810	12801	40085	27783	0.0556	0.6222	0.3685
	SF25509_c04050	FIG00575229: hypothetical protein	0.63	-0.09	0.71	8905	1729	8994	8912	1729	8997	0.206	0.8601	0.1487
	SF25509_c04060	Zn-dependent protease with chaperone function	0.43	-0.14	0.02	834	229	776	877	239	853	0.5217	0.8189	0.9743
	SF25509_c04070	cytosolic long-chain acyl-CoA thioester hydrolase family protein	-0.48	-1.02	-0.24	135	31	195	135	31	195	0.5161	0.4547	0.7651
	SF25509_c04100	hypothetical protein	-0.24	0.46	0.68	93	47	147	93	47	148	0.697	0.404	0.5014
	SF25509_c04110	Dipeptide-binding ABC transporter, periplasmic substrate-binding component (TC 3.A.1.5.2)	-0.18	0	-0.34	19324	11185	18318	25396	17424	24801	0.7001	0.9939	0.5364
	SF25509_c04120	Dipeptide transport system permease protein DppB (TC 3.A.1.5.2)	-0.22	0.66	0.35	3193	1786	3204	3338	1824	3436	0.7652	0.7103	0.6016
	SF25509_c04130	Dipeptide transport system permease protein DppC (TC 3.A.1.5.2)	0.19	0.01	0.02	2695	947	2614	2802	977	2735	0.8303	0.9882	0.9795
	SF25509_c04140	Dipeptide transport ATP-binding protein DppD (TC 3.A.1.5.2)	-0.03	0.15	-0.27	1721	669	1687	1721	669	1687	0.9704	0.8082	0.6487
	SF25509_c04150	Dipeptide transport ATP-binding protein DppF (TC 3.A.1.5.2)	-0.21	-0.61	-0.22	1191	395	1615	1262	419	1686	0.804	0.4374	0.8098
	SF25509_c04160	RidA/YER057c/UK114 superfamily, group 2, YoaB-like protein	0.55	0.02	0.38	1603	404	1623	1603	404	1623	0.528	0.9393	0.4426
	SF25509_c04170	HYPOTHETICAL TRANSMEMBRANE PROTEIN	0.02	0.44	0.06	245	91	238	540	126	390	1	0.7087	0.9721
	SF25509_c04180	transport protein	-0.19	0.1	-0.81	184	114	222	186	120	225	0.8123	0.8846	0.5414
	SF25509_c04190	DNA-directed RNA polymerase specialized sigma subunit, sigma24-like	-0.05	0.21	0.17	533	254	593	740	272	756	0.9483	0.8742	0.7791
	SF25509_c04200	hypothetical protein	0.1	0.07	-0.72	101	56	122	101	56	122	0.9428	1	0.545
	SF25509_c04210	Lipoprotein, VirB7-like	0.6	0.21	-0.07	326	58	206	326	58	206	0.7683	0.8429	0.9139
	SF25509_c04220	hypothetical protein	0.65	1.14	0.29	184	69	126	184	69	126	0.6273	0.6883	0.636
	SF25509_c04230	protein of unknown function DUF1328	-0.02	-0.12	0.15	76	32	144	120	53	219	1	0.9247	0.8518
	SF25509_c04240	D-amino acid dehydrogenase small subunit (EC 1.4.99.1)	-0.15	0.19	-0.46	558	347	973	568	353	1020	0.7712	0.6963	0.4146
	SF25509_c04250	conserved hypothetical protein	0.49	-0.79	-1.01	11	3	9	11	3	9	1	1	1
	SF25509_c04260	FIG01074392: hypothetical protein	-0.76	0.26	-0.98	82	43	120	82	43	120	0.4635	0.9123	0.7071
	SF25509_c04270	miscellaneous%3B hypothetical/partial homology	-0.5	0.12	-1.4	65	69	61	65	69	61	0.66	1	0.6608
	SF25509_c04280	hypothetical protein	-0.38	0.1	-0.48	19	13	46	19	13	47	0.9015	0.9012	0.7988
	SF25509_c04290	Fumarylacetoacetate hydrolase family protein	-0.02	-0.72	-0.91	119	34	148	139	45	202	0.9527	0.4842	0.843
	SF25509_c04300	FIG01074358: hypothetical protein	-2	-1.79	-1.64	0	1	7	20	15	45	0.3259	0.2903	0.6739
	SF25509_c04310	Alkaline phosphatase (EC 3.1.3.1)	-0.23	0.13	-0.3	1386	708	1588	1443	754	1717	0.5568	0.7614	0.5206
	SF25509_c04320	hypothetical protein	-0.25	-0.95	-0.42	383	183	319	383	183	319	0.7353	0.5975	0.6911
	SF25509_c04330	FIG00983866: hypothetical protein	-0.39	0.34	-0.34	376	215	558	381	216	565	0.4076	0.5957	0.5539
	SF25509_c04340	Malic enzyme	-1.18	0.37	-0.74	168	114	159	189	128	185	0.6543	0.5686	0.4563
	SF25509_c04350	FOG: WD40-like repeat	0.09	0.05	0.1	186	40	82	186	40	82	0.8562	0.8758	0.7672
	SF25509_c04360	hypothetical protein	-0.34	0.2	0.35	176	79	250	176	79	250	0.5471	0.7387	0.8578
	SF25509_c04370	Adenylate cyclase (EC 4.6.1.1)	-0.15	0.26	-0.1	1175	671	1491	1338	783	1795	0.7585	0.591	0.8571
	SF25509_c04380	Integrase	0.08	-0.03	-0.09	1318	508	1202	1318	508	1202	0.8703	0.9644	0.8527
	SF25509_c04400	hypothetical protein	-2.16	-1.05	0.62	1	7	13	61	14	52	1	1	1
	SF25509_c04410	hypothetical protein	-0.87	0.04	-0.69	178	63	156	178	63	156	0.456	0.8727	0.6854
	SF25509_c04420	hypothetical protein	-0.05	0.4	0.41	747	409	868	818	428	896	0.933	0.4908	0.4621
	SF25509_c04430	Endonuclease	0.14	0.19	-0.07	546	299	712	570	321	738	0.8073	0.6978	0.9043
	SF25509_c04440	hypothetical protein	-0.45	0.05	-0.12	523	329	913	837	482	1336	0.6111	0.9394	0.8927
	SF25509_c04450	Endonuclease	0.43	0.26	0.58	648	235	817	718	280	898	0.5051	0.7118	0.4936
	SF25509_c04460	hypothetical protein	0.21	-0.16	-0.22	1649	466	1517	1942	541	1957	0.7648	0.7527	0.666
	SF25509_c04470	FIG00943766: hypothetical protein	0.36	-0.2	0.18	1299	446	1722	1358	467	1815	0.3399	0.6127	0.63
	SF25509_c04480	hypothetical protein	0.01	-0.05	-0.67	570	218	657	692	264	779	0.9884	0.9434	0.2796
	SF25509_c04490	Modification methylase	-1.58	2.38	2.76	0	3	7	2	6	11	0.3242	1	1
	SF25509_c04500	DNA helicase II related protein	0.15	-0.15	0.38	1943	561	2524	1989	565	2555	0.8105	0.8462	0.6289
	SF25509_c04510	hypothetical protein	0.11	-0.36	-0.06	2885	812	3772	3283	868	4136	0.8919	0.6027	0.9293
	SF25509_c04520	Superfamily II DNA and RNA helicase	0.43	-0.25	0.24	6459	1805	7899	6947	1935	8640	0.6086	0.6732	0.7102
	SF25509_c04530	ATP-dependent DNA helicase RecQ	0.33	-0.18	0	2209	692	2553	2675	804	3030	0.4766	0.6668	0.9966
	SF25509_c04540	hypothetical protein	0.4	-0.09	-0.02	40	13	55	74	18	95	0.6615	0.6681	1
	SF25509_c04550	hypothetical protein	-0.07	0.01	0.26	2387	939	2651	2454	965	2717	0.8972	0.9872	0.5772
	SF25509_c04560	helicase domain protein	-0.09	0.26	0.23	1240	658	1547	1806	755	2240	0.7587	0.3628	0.4159
	SF25509_c04570	7,8 dihydropteroate synthase (methanopterin)	-0.54	-0.44	-0.51	106	60	217	114	63	225	0.6369	0.7308	0.5945
	SF25509_c04580	hypothetical protein	-0.1	-0.37	0.76	143	42	234	211	79	356	0.8761	0.6314	0.3727
	SF25509_c04590	hypothetical protein	0.42	-0.02	0.45	247	113	290	355	140	348	0.569	0.9846	0.5982
	SF25509_c04600	hypothetical protein	-0.16	1.1	0.08	24	41	59	81	71	106	0.9408	0.7112	0.9423
	SF25509_c04610	Superfamily I DNA and RNA helicases	0.07	0.02	0.1	1646	758	1955	1676	774	2035	0.8531	0.9586	0.8111
	SF25509_c04620	Mobile element protein	-0.06	0.01	-0.4	140	83	163	140	83	163	0.8843	0.9942	0.7037
	SF25509_c04630	Mobile element protein	0.47	0.27	0.68	876	274	1120	876	274	1120	0.5297	0.7176	0.3826
	SF25509_c04640	hypothetical protein	-0.2	0.15	0.03	1578	844	1841	1868	1003	2696	0.6609	0.796	0.9387
	SF25509_c04650	FOG: Ankyrin repeat	-0.03	0.13	0.11	1637	708	1778	1932	799	2109	0.9501	0.7905	0.8065
	SF25509_c04660	Mobile element protein	-0.66	0.42	0.32	44	27	106	44	27	106	0.5085	0.7001	0.6004
	SF25509_c04670	hypothetical protein	0.02	0.98	0.83	194	122	265	199	124	274	0.9803	0.5239	0.4824
	SF25509_c04680	Mobile element protein	0.02	0.75	-0.02	222	143	261	230	145	266	0.9751	0.2381	0.9788
	SF25509_c04690	Mobile element protein	-0.56	0.38	-0.03	76	51	101	76	51	101	0.5864	0.7986	0.9757
	SF25509_c04700	Mobile element protein	-0.51	-0.75	-0.26	107	34	232	184	107	362	0.4094	0.3263	0.6749
	SF25509_c04710	Mobile element protein	-0.16	0.17	-0.13	197	124	262	201	133	270	0.812	0.8845	0.9299
	SF25509_c04720	Mobile element protein	-0.1	2.13	-0.56	44	38	32	49	42	51	0.859	0.624	0.9138
	SF25509_c04730	protein	0.04	-0.16	0.38	314	146	536	353	164	575	0.9414	0.8465	0.6487
	SF25509_c04740	hypothetical protein	-0.13	-0.07	-0.73	194	112	261	195	114	274	0.7673	0.9311	0.2903
	SF25509_c04750	hypothetical protein	0.3	0.22	0.4	1456	483	1885	1714	546	2138	0.6943	0.6539	0.4074
	SF25509_c04760	hypothetical protein	-0.92	-0.41	-0.19	196	85	242	198	85	252	0.2806	0.4249	0.5912
	SF25509_c04780	hypothetical protein	0	0	0	0	0	0	6	6	3	1	1	1
	SF25509_c04790	Exopolyphosphatase (EC 3.6.1.11)	1.23	0	0	3	0	0	3	0	0	0.3387	1	1
	SF25509_c04800	Heat shock protein FtsJ/RrmJ @ Ribosomal RNA large subunit methyltransferase E (EC 2.1.1.-)	0	0	0	0	0	0	185	51	306	1	1	1
	SF25509_c04810	Lactoylglutathione lyase	-0.34	0.53	0.31	221	87	277	527	207	612	0.9629	0.8274	0.8496
	SF25509_c04820	MFS permease	-0.16	-0.22	0.04	583	256	857	703	333	1033	0.8078	0.7761	0.932
	SF25509_c04830	Metallo-beta-lactamase family protein	-0.36	0.28	-0.39	239	261	449	278	270	473	0.6323	0.7309	0.6835
	SF25509_c04840	Inosine-5'-monophosphate dehydrogenase (EC 1.1.1.205)	-2.39	-2.01	-1.25	201	244	1220	203	244	1224	0.0217	0.0342	0.0697
	SF25509_c04850	FIG00984518: hypothetical protein	0.2	-0.04	-0.05	422	123	405	422	123	405	0.8162	0.9474	0.9515
	SF25509_c04860	Alcohol dehydrogenase (EC 1.1.1.1)	-0.81	-0.14	-1.42	135	101	181	138	102	187	0.1725	0.8269	0.2283
	SF25509_c04870	hypothetical protein	-0.16	0.59	0.01	70	74	158	70	74	158	1	0.336	1
	SF25509_c04880	Dienelactone hydrolase family	0.1	-0.65	-0.18	689	208	901	689	208	901	0.8641	0.3052	0.7539
	SF25509_c04890	Hydrogen peroxide-inducible genes activator	-0.09	0.38	-0.52	542	139	497	2133	440	2149	0.9106	0.7475	0.5902
	SF25509_c04900	FIG049039: Transcriptional regulator, LysR family	0.67	-0.06	-0.17	15766	4710	17937	16230	4886	18511	0.3881	0.9423	0.8455
	SF25509_c04910	FIG00986822: hypothetical protein	0.37	-0.47	0.43	1609	593	1016	1609	593	1016	0.8051	0.297	0.9032
	SF25509_c04920	FIG00983684: hypothetical protein	1.13	0.12	1	2123	474	2674	3321	854	4381	0.0533	0.787	0.113
	SF25509_c04940	hypothetical protein	-0.54	0.69	-0.63	51	29	40	51	29	40	1	1	1
	SF25509_c04950	Ribosomal RNA small subunit methyltransferase E (EC 2.1.1.-)	0.46	-0.6	-0.11	666	106	658	666	106	658	0.458	0.4916	0.8431
	SF25509_c04960	Probable low-affinity inorganic phosphate transporter	0.01	-0.19	-0.63	406	301	609	411	311	622	0.9773	0.6794	0.2319
	SF25509_c04970	NUDIX hydrolase	-1.28	0.05	-0.94	59	176	185	440	235	274	0.3034	0.9131	0.3584
	SF25509_c04980	Glycolate utilization operon transcriptional activator GlcC	0.21	-0.04	-1.18	93	78	72	140	88	108	0.5814	0.8325	0.5735
	SF25509_c04990	Mlr6914 protein	-0.03	-0.46	0.19	362	108	415	437	126	518	0.9644	0.3989	0.8021
	SF25509_c05000	Transcriptional regulator, LysR family, in glycolate utilization operon	-0.52	0.03	-0.46	135	95	224	141	97	233	0.4477	0.9724	0.6335
	SF25509_c05010	Glycolate dehydrogenase (EC 1.1.99.14), subunit GlcD	-0.41	0.18	-0.13	432	204	560	497	242	711	0.615	0.835	0.8789
	SF25509_c05020	Glycolate dehydrogenase (EC 1.1.99.14), FAD-binding subunit GlcE	-0.82	-0.18	-0.85	359	107	440	359	107	440	0.2252	0.7274	0.1655
	SF25509_c05030	hypothetical protein	-0.2	-0.55	-0.27	238	87	352	245	88	362	0.7676	0.465	0.7309
	SF25509_c05040	Glycolate dehydrogenase (EC 1.1.99.14), iron-sulfur subunit GlcF	-0.68	-0.04	-0.01	1018	461	1455	1086	505	1575	0.4246	0.9629	0.994
	SF25509_c05050	Mobile element protein	-0.52	-0.11	-0.9	419	181	527	607	222	732	0.261	0.8691	0.1888
	SF25509_c05060	ErfK/YbiS/YcfS/YnhG	0.43	0.61	0.99	2345	1045	3481	2345	1045	3481	0.6894	0.6423	0.56
	SF25509_c05070	Uncharacterized protein, possibly including a L,D-transpeptidase domain	0.17	-0.13	-0.3	545	127	654	601	137	688	0.8679	0.8686	0.7258
	SF25509_c05080	DNA-3-methyladenine glycosylase (EC 3.2.2.20)	-0.3	0.06	-0.28	2180	678	3505	3408	972	4997	0.6667	0.9337	0.7437
	SF25509_c05090	putative exported protein	0.49	-0.73	0.49	379	53	812	512	79	1016	0.6415	0.6995	0.8069
	SF25509_c05100	hypothetical protein	-0.16	-0.53	-1.21	8	2	24	8	2	24	1	1	1
	SF25509_c05110	HYPOTHETICAL/UNKNOWN PROTEIN	-0.45	-0.19	-0.44	299	145	479	299	145	479	0.4553	0.7951	0.5247
	SF25509_c05120	hypothetical protein	0	0	0	0	0	0	0	0	0	1	1	1
	SF25509_c05130	Histidyl-tRNA synthetase (EC 6.1.1.21)	-2.16	0	1.31	2	0	3	2	0	3	0.167	1	0.7028
	SF25509_c05140	ATP phosphoribosyltransferase regulatory subunit (EC 2.4.2.17)	-1	0	-0.28	0	0	1	0	0	1	1	1	1
	SF25509_c05150	ATP phosphoribosyltransferase (EC 2.4.2.17)	0.92	0	0	1	0	0	1	0	0	1	1	1
	SF25509_c05160	Glutathione S-transferase (EC 2.5.1.18)	0.19	-0.19	0.22	6960	1628	8761	6960	1628	8761	0.7295	0.7514	0.7416
	SF25509_c05170	Ferredoxin reductase	-0.79	-0.68	-0.25	1057	205	1365	1145	222	1544	0.237	0.2749	0.6252
	SF25509_c05180	diguanylate cyclase/phosphodiesterase (GGDEF & EAL domains) with PAS/PAC sensor(s)	-0.03	-0.14	0.15	1789	737	2496	1967	789	2712	0.9336	0.699	0.6666
	SF25509_c05190	Heat shock protein 60 family chaperone GroEL	0.92	1.45	-1	1	1	0	1	1	1	1	1	1
	SF25509_c05200	Heat shock protein 60 family co-chaperone GroES	0	0	0	0	0	0	0	0	0	1	1	1
	SF25509_c05210	hypothetical protein	-1.16	0	0	2	0	0	48	8	4	1	1	1
	SF25509_c05220	Superoxide dismutase SodM-like protein ChrF	-0.41	-0.05	-0.01	462	152	476	467	152	476	0.4314	0.9422	0.9871
	SF25509_c05230	Chromate transport protein ChrA	-0.99	1.02	-0.11	65	62	100	65	62	100	1	1	1
	SF25509_c05240	Chromate transport protein ChrA	-2.43	0	0.87	5	0	1	5	0	1	1	1	1
	SF25509_c05250	HAD superfamily protein involved in N-acetyl-glucosamine catabolism	0.92	-1	-1	1	0	0	1	0	0	1	1	1
	SF25509_c05260	Riboflavin kinase (EC 2.7.1.26) / FMN adenylyltransferase (EC 2.7.7.2)	-1.01	-1.58	2.05	5	0	5	5	0	5	0.6685	1	0.6684
	SF25509_c05270	Isoleucyl-tRNA synthetase (EC 6.1.1.5)	-0.36	-0.79	0.31	7	4	9	7	4	9	0.6064	0.2023	0.8154
	SF25509_c05280	FIG00983508: hypothetical protein	0.56	-1.35	-0.36	175	43	95	2615	968	2734	0.828	0.5047	0.619
	SF25509_c05290	Histone acetyltransferase HPA2 and related acetyltransferases	0.69	-0.32	0.39	4390	939	5169	4390	939	5169	0.4161	0.6495	0.6097
	SF25509_c05300	tRNA-specific adenosine-34 deaminase (EC 3.5.4.-)	0	0	0	0	0	0	0	0	0	1	1	1
	SF25509_c05310	Ribosomal large subunit pseudouridine synthase B (EC 4.2.1.70)	-0.46	-0.75	-0.25	549	261	1000	803	316	1293	0.6257	0.6378	0.7809
	SF25509_c05320	16S rRNA (guanine(966)-N(2))-methyltransferase (EC 2.1.1.171)	-0.38	-1.09	0.06	207	50	531	228	54	556	0.5786	0.5184	0.9287
	SF25509_c05330	SERINE PROTEASE (EC 3.4.21.-)	-0.35	-1.12	-1.03	327	64	352	697	175	693	0.6618	0.361	0.2727
	SF25509_c05340	putative Glutathione-regulated potassium-efflux system protein KefB	0.37	0.24	0.43	1289	414	1293	2297	616	2102	0.5936	0.6857	0.6011
	SF25509_c05350	TldE protein, part of TldE/TldD proteolytic complex	-0.28	-0.04	-0.1	805	226	1009	805	226	1009	0.727	0.975	0.8542
	SF25509_c05360	FIG043197: Inositol monophosphatase family protein	0.37	-0.39	-0.4	1019	284	1219	1059	289	1234	0.6627	0.498	0.5533
	SF25509_c05370	Uncharacterized protein, Bsl7517 homolog	0	0	0	0	0	0	0	0	0	1	1	1
	SF25509_c05380	Lipid IVA 3-deoxy-D-manno-octulosonic acid transferase (EC 2.4.99.12) [often with (EC 2.4.99.13) also]	0	0	0.87	0	0	1	4	4	2	1	1	1
	SF25509_c05390	Hydrolase, haloacid dehalogenase-like family	0.5	0.2	0.21	1669	410	1538	2200	507	2172	0.3223	0.7132	0.6205
	SF25509_c05400	Tetraacyldisaccharide 4'-kinase (EC 2.7.1.130)	-1	2.16	-1	0	2	0	0	2	0	1	1	1
	SF25509_c05410	FIG00985278: hypothetical protein	-0.29	0.57	0.66	855	233	510	855	233	510	0.9038	0.6997	0.8968
	SF25509_c05420	DNA mismatch repair protein MutL	0.19	-0.68	-0.58	426	106	484	1101	319	1371	0.8483	0.5408	0.6067
	SF25509_c05430	hypothetical protein	-0.16	0	1.53	3	0	7	43	25	131	1	1	0.6679
	SF25509_c05440	Two component sensor kinase	-0.03	0.21	-0.01	676	291	838	805	344	1148	0.9586	0.6785	0.9895
	SF25509_c05450	hypothetical protein	-0.05	-0.5	-0.29	213	75	269	213	75	269	1	0.3199	1
	SF25509_c05460	diguanylate cyclase/phosphodiesterase (GGDEF & EAL domains) with PAS/PAC sensor(s)	0.11	0.47	-0.04	570	208	622	590	230	662	0.879	0.6299	0.9492
	SF25509_c05470	HYPOTHETICAL TRANSMEMBRANE SIGNAL PEPTIDE PROTEIN	-0.19	0.26	0.18	447	178	547	569	254	695	0.9016	0.7796	0.8021
	SF25509_c05480	Galactonate dehydratase (EC 4.2.1.6)	0.05	-0.06	-0.1	297	528	1070	310	535	1089	0.9268	0.9179	0.8411
	SF25509_c05490	1,4-lactonase (EC 3.1.1.25)	-0.18	0.53	-0.04	553	312	579	556	312	583	0.8123	0.5554	0.9727
	SF25509_c05500	2-dehydro-3-deoxyphosphogalactonate aldolase (EC 4.1.2.21)	-1.16	-1.37	-1.68	38	15	93	103	42	264	0.5089	0.3291	0.2247
	SF25509_c05510	2-dehydro-3-deoxygalactonokinase (EC 2.7.1.58)	0.36	-0.22	0.19	1503	477	1664	3611	1071	4066	0.6743	0.8009	0.9029
	SF25509_c05520	3-oxoacyl-[acyl-carrier protein] reductase (EC 1.1.1.100)	0.65	0.2	0.76	688	247	1106	688	247	1106	0.5576	0.837	0.5272
	SF25509_c05530	D-galactonate regulator, IclR family	0.02	0.12	-0.04	3238	1019	4384	3245	1019	4399	0.9753	0.8379	0.9609
	SF25509_c05540	FIG00985131: hypothetical protein	-0.67	-0.61	-0.25	549	208	432	659	238	551	0.3126	0.5067	0.7714
	SF25509_c05550	FIG01074200: hypothetical protein	-0.49	-0.79	-0.1	3698	1158	4067	5178	1789	6204	0.4894	0.2728	0.8887
	SF25509_c05560	hypothetical protein	0.08	-0.29	-0.24	131	44	153	131	44	153	0.8912	0.7073	0.6972
	SF25509_c05570	Mobile element protein	0	0.08	-0.49	254	118	316	377	173	421	0.9924	0.8511	0.2976
	SF25509_c05580	hypothetical protein	-0.22	0.38	0.36	150	88	225	150	88	225	0.6297	0.7132	0.7953
	SF25509_c05590	Scaffold protein for [4Fe-4S] cluster assembly ApbC, MRP-like	0	-0.21	-2.28	0	1	1	132	20	162	1	1	0.3293
	SF25509_c05600	Magnesium and cobalt transport protein CorA	-0.37	-0.3	-0.53	903	215	749	944	226	798	0.6261	0.7204	0.6163
	SF25509_c05610	Kup system potassium uptake protein	-0.22	-0.08	-0.26	977	312	1064	1170	336	1191	0.6328	0.8897	0.6011
	SF25509_c05620	Mlr7408 protein	0.1	-1.04	-0.28	1258	249	1353	1400	281	1476	0.8864	0.2724	0.7206
	SF25509_c05630	ATP synthase protein I	0	0	0	0	0	0	0	0	0	1	1	1
	SF25509_c05640	ATP synthase F0 sector subunit a	0	0	0.87	0	0	1	0	0	1	1	1	1
	SF25509_c05650	ATP synthase F0 sector subunit c	-0.97	-2	-0.38	4	0	13	4	0	13	1	1	1
	SF25509_c05660	ATP synthase B' chain (EC 3.6.3.14)	-0.16	1.45	-0.28	1	1	2	1	1	2	1	1	1
	SF25509_c05670	ATP synthase F0 sector subunit b	0.92	0	0	1	0	0	12119	9277	12915	1	1	1
	SF25509_c05680	Glutathione S-transferase (EC 2.5.1.18)	0.34	-0.08	0.79	1807	527	2433	1907	551	2584	0.6057	0.9094	0.2728
	SF25509_c05690	Ribonuclease HII (EC 3.1.26.4)	-0.32	0.91	-0.15	239	124	220	239	124	220	0.6515	0.6263	0.9731
	SF25509_c05700	Radical SAM domain protein	-0.04	-0.34	-0.66	755	211	759	854	257	880	0.9567	0.6613	0.3292
	SF25509_c05710	hypothetical protein	-0.43	0.79	2.47	5	1	11	5	20	11	0.6659	1	0.3339
	SF25509_c05720	FIG046685: Glycosyltransferase	0.33	0.73	1.21	151	45	146	151	45	146	0.7429	0.8498	0.5781
	SF25509_c05730	Molybdenum cofactor biosynthesis protein MoaB	-0.89	-0.86	-0.37	241	110	489	241	110	489	0.3749	0.5609	0.6554
	SF25509_c05740	4-diphosphocytidyl-2-C-methyl-D-erythritol kinase (EC 2.7.1.148)	0	0	0	0	0	0	7	0	18	1	1	1
	SF25509_c05750	FIG140336: TPR domain protein	-1	-1	0.72	0	0	2	0	0	2	0.3259	1	1
	SF25509_c05760	hypothetical protein	0	0	0.87	0	0	1	0	0	1	1	1	1
	SF25509_c05770	Dimethylallyltransferase (EC 2.5.1.1) / Geranyltranstransferase (farnesyldiphosphate synthase) (EC 2.5.1.10) / Geranylgeranyl pyrophosphate synthetase (EC 2.5.1.29)	-1	-1	0.87	0	0	1	0	0	1	1	1	1
	SF25509_c05780	FIG00986291: hypothetical protein	0	0	0	0	0	0	0	0	0	1	1	1
	SF25509_c05790	tRNA (adenine37-N(6))-methyltransferase TrmN6 (EC 2.1.1.223)	0.07	-1.32	-1.46	66	9	11	66	9	11	1	1	1
	SF25509_c05800	macromolecule metabolism%3B macromolecule degradation%3B degradation of proteins, peptides, glycopeptides	0.37	0.17	1.52	2036	387	3135	2055	407	3162	0.7287	0.7947	0.6602
	SF25509_c05810	FIG00986503: hypothetical protein	-1.12	2.17	-0.48	31	13	27	31	13	27	0.6985	0.3306	0.4989
	SF25509_c05820	Glycyl-tRNA synthetase alpha chain (EC 6.1.1.14)	-0.58	2.53	1.41	3	10	2	3	10	2	1	0.6651	1
	SF25509_c05830	HYPOTHETICAL/UNKNOWN SIGNAL PEPTIDE PROTEIN	0.18	0.12	-0.06	129	56	101	129	56	101	0.8731	0.8888	0.968
	SF25509_c05840	hypothetical protein	-0.13	-0.65	-0.26	79	18	94	79	18	94	0.8691	0.3096	0.6095
	SF25509_c05850	LemA protein	0.38	0.43	0.13	529	198	425	529	198	425	0.5585	0.5768	0.8636
	SF25509_c05860	putative membrane protein	-0.17	0.11	-0.14	1483	654	1976	2152	847	2637	0.7077	0.8203	0.7325
	SF25509_c05870	Glycyl-tRNA synthetase beta chain (EC 6.1.1.14)	-1	-1	1.31	0	0	3	0	0	3	0.0258	1	0.7142
	SF25509_c05880	L-rhamnose operon transcriptional activator RhaR	0.37	0.06	0.31	1548	560	1668	1548	560	1668	0.6313	0.9301	0.7258
	SF25509_c05890	Mannose-6-phosphate isomerase (EC 5.3.1.8)	-0.11	0.17	-0.38	126	74	206	126	74	206	0.806	0.8034	0.4023
	SF25509_c05900	Purine nucleoside phosphorylase (EC 2.4.2.1)	-0.14	0.59	0.69	454	289	843	460	290	859	0.8158	0.3971	0.2542
	SF25509_c05910	FIG00985025: hypothetical protein	-0.56	-0.35	-0.23	250	127	409	294	134	450	0.5969	0.8962	0.835
	SF25509_c05930	diguanylate cyclase/phosphodiesterase (GGDEF & EAL domains) with PAS/PAC sensor(s)	-0.08	-0.18	-0.05	1218	454	1493	1395	505	1652	0.9074	0.7968	0.94
	SF25509_c05940	Predicted polyamine sensor NspS, involved in biofilm formation	0.37	0.55	0.8	1860	810	2359	2042	858	2563	0.6699	0.6338	0.6549
	SF25509_c05950	hypothetical protein	0.32	0.01	0.33	858	669	1569	858	669	1569	0.7696	0.962	0.7231
	SF25509_c05960	Major facilitator transporter	0.27	-0.1	0.35	2835	1101	4370	3456	1355	5514	0.7276	0.8544	0.6427
	SF25509_c05970	Transcriptional regulator, AraC family	0.11	0.05	-0.02	447	136	484	737	276	897	0.9139	0.9685	0.9209
	SF25509_c05980	4-hydroxybenzoate polyprenyltransferase (EC 2.5.1.39)	-1.16	0.79	-0.28	1	1	1	1	1	1	0.402	1	1
	SF25509_c05990	hypothetical protein	-0.48	0.62	1.36	70	41	90	70	41	90	1	1	1
	SF25509_c06000	FIG00984077: hypothetical protein	-0.53	-0.42	-0.62	982	264	986	982	264	986	0.566	0.6161	0.4575
	SF25509_c06010	hypothetical protein	1.73	0.79	-0.5	52	6	6	53	6	11	1	1	1
	SF25509_c06020	Flagellar basal-body rod protein FlgF	0.18	0.22	0.2	2648	1146	3434	3085	1298	3982	0.6869	0.5795	0.6487
	SF25509_c06030	D-2-hydroxyglutarate dehydrogenase	-1	-1	-1	0	0	0	0	0	0	0.1002	0.3266	1
	SF25509_c06040	TsaC protein (YrdC domain) required for threonylcarbamoyladenosine t(6)A37 modification in tRNA	-1.16	1.45	0.87	1	1	1	1	1	1	1	1	1
	SF25509_c06050	FIG00986506: hypothetical protein	0.07	-0.59	0.01	133	40	215	216	75	319	0.9026	0.3502	0.9801
	SF25509_c06060	Benzoate 1,2-dioxygenase (EC 1.14.12.10)	-0.22	0.19	-0.58	654	227	572	787	264	679	0.5968	0.7357	0.3413
	SF25509_c06070	Flavodoxin reductases (ferredoxin-NADPH reductases) family 1	-0.51	-0.53	-0.46	438	109	424	650	138	600	0.6443	0.5524	0.6536
	SF25509_c06080	FIG01074039: hypothetical protein	-0.06	0.07	0.31	757	205	757	757	205	757	0.9064	0.9105	0.5914
	SF25509_c06090	Zinc transport protein ZntB	-0.38	-0.49	0.03	238	46	284	247	47	292	0.6158	0.6038	0.9273
	SF25509_c06100	Acyl-CoA dehydrogenase (EC 1.3.8.7)	-0.59	-0.17	-0.78	491	181	494	654	304	694	0.3508	0.8526	0.0831
	SF25509_c06110	Enoyl-CoA hydratase (EC 4.2.1.17)	-0.12	0.38	0.03	112	61	177	122	79	249	0.8526	0.7717	0.9645
	SF25509_c06120	macromolecule metabolism%3B macromolecule synthesis, modification%3B rna synthesis, modification , dna transcription	0.46	-0.94	-0.1	512	143	617	519	176	634	0.6485	0.5699	0.8699
	SF25509_c06130	RNA binding methyltransferase FtsJ like	0.03	-0.9	0.01	515	137	593	688	181	841	0.81	0.7061	0.8059
	SF25509_c06140	1-deoxy-D-xylulose 5-phosphate synthase (EC 2.2.1.7)	-0.9	0.38	0.87	3	3	1	69	41	72	0.2035	0.6678	1
	SF25509_c06150	PIRIN	-0.19	1.18	-0.34	291	250	336	305	254	353	0.8111	0.3389	0.5135
	SF25509_c06160	Exodeoxyribonuclease VII small subunit (EC 3.1.11.6)	-0.43	-2.53	-0.04	5	1	20	77	7	105	0.6627	0.3389	1
	SF25509_c06170	Acetylspermidine deacetylase (EC 3.5.1.48)%3B Deacetylases, including yeast histone deacetylase and acetoin utilization protein	0.17	-0.5	-0.08	748	118	978	827	138	1066	0.7791	0.5979	0.893
	SF25509_c06180	Putative oxidoreductase SMc00968	-0.3	-0.73	-0.9	94	30	163	96	33	178	0.7447	0.5946	0.3569
	SF25509_c06190	FIG01076045: hypothetical protein	0	0.46	0.45	369	216	493	435	243	507	0.9987	0.6228	0.7569
	SF25509_c06200	3-ketoacyl-CoA thiolase (EC 2.3.1.16) @ Acetyl-CoA acetyltransferase (EC 2.3.1.9)	0.03	-0.38	-0.2	39	28	56	39	28	56	1	0.6983	0.7593
	SF25509_c06210	Long-chain-fatty-acid--CoA ligase (EC 6.2.1.3)	-0.15	0.46	-0.62	395	265	426	493	369	593	0.8079	0.555	0.5029
	SF25509_c06220	Substrate-specific component BioY of biotin ECF transporter	0.24	0.63	0.35	168	83	228	171	83	228	0.5915	0.7539	0.6945
	SF25509_c06230	Transmembrane component BioN of energizing module of biotin ECF transporter	-0.53	-0.4	0.19	35	35	87	106	60	182	0.8063	0.4352	0.7171
	SF25509_c06240	ATPase component BioM of energizing module of biotin ECF transporter	0.91	-1	0.57	334	47	462	338	49	477	0.6659	0.6641	0.6627
	SF25509_c06250	FIG00741086: hypothetical protein	-0.16	-0.65	-0.56	506	179	694	506	179	694	0.8023	0.168	0.3346
	SF25509_c06260	TldD protein, part of TldE/TldD proteolytic complex	-0.01	0.24	0.4	3031	723	3510	3207	790	3758	0.9819	0.7322	0.4249
	SF25509_c06270	Protein export cytoplasm protein SecA ATPase RNA helicase (TC 3.A.5.1.1)	0.45	-0.01	-0.72	530	93	430	648	122	547	0.5354	0.9796	0.5229
	SF25509_c06280	D-alanyl-D-alanine carboxypeptidase (EC 3.4.16.4)	0.29	-0.71	-0.18	1301	244	1190	1581	293	1390	0.6042	0.3029	0.7561
	SF25509_c06290	FIG00984060: hypothetical protein	0.02	0.4	0.09	314	181	376	437	220	518	0.9772	0.6915	0.9193
	SF25509_c06300	Pyridoxamine 5'-phosphate oxidase (EC 1.4.3.5)	0	0	0	0	0	0	0	0	0	1	1	1
	SF25509_c06310	Common-antigen	-0.2	-0.59	-0.85	103	36	127	103	36	127	0.6993	0.6661	0.6595
	SF25509_c06320	DnaJ-class molecular chaperone CbpA	0.05	0.55	-0.58	223	71	123	247	82	192	0.9567	0.658	0.3204
	SF25509_c06330	Enoyl-[acyl-carrier-protein] reductase [NADH] (EC 1.3.1.9)	-1	-1	0	0	0	0	0	0	0	1	0.3264	1
	SF25509_c06340	Phosphoglycerate mutase family (Rhiz)	0.39	1.11	0.84	81	171	269	171	278	528	0.6433	0.1851	0.3809
	SF25509_c06350	FIG00363170: hypothetical protein	-0.15	-0.15	0.05	747	234	796	1201	376	1089	0.7691	0.6824	0.8924
	SF25509_c06360	Chorismate synthase (EC 4.2.3.5)	-1	0	0.87	0	0	1	20	12	22	1	1	1
	SF25509_c06370	3,4-dihydroxy-2-butanone 4-phosphate synthase (EC 4.1.99.12) / GTP cyclohydrolase II (EC 3.5.4.25)	0.67	-0.32	0.22	2738	475	2859	3219	605	3643	0.4265	0.6095	0.7451
	SF25509_c06380	Signal recognition particle GTPase	-0.62	-3.57	-0.28	83	2	6	139	13	60	0.5454	0.3071	0.8006
	SF25509_c06420	hypothetical protein	-1.78	-2.37	-2.03	34	19	42	34	19	42	1	1	1
	SF25509_c06450	ErfK/YbiS/YcfS/YnhG family protein	-0.09	-1.3	-1.06	586	155	1216	610	162	1248	0.8946	0.1662	0.2671
	SF25509_c06460	conserved hypothetical protein in cyt c oxidase gene clusters	-1.09	-1.49	-1.37	85	19	136	85	19	136	0.3465	0.1907	0.1521
	SF25509_c06470	Cytochrome oxidase biogenesis protein Surf1, facilitates heme A insertion	-0.67	-1.02	-0.36	634	157	752	677	172	822	0.4356	0.4028	0.6706
	SF25509_c06480	Mll3930 protein	0.81	-1.13	0.22	208	28	205	298	51	399	0.7585	0.4601	0.765
	SF25509_c06490	4-hydroxy-3-methylbut-2-enyl diphosphate reductase (EC 1.17.1.2)	0	0	-1	0	0	0	2	0	0	1	1	0.3391
	SF25509_c06500	Homoserine kinase (EC 2.7.1.39)	-1	0	0	0	0	0	0	0	0	1	1	1
	SF25509_c06510	Ribonuclease HI (EC 3.1.26.4)	0	-0.77	0.38	151	21	158	273	44	266	1	0.3695	0.6781
	SF25509_c06520	Peroxiredoxin	-1	-1.25	-1.92	235	97	317	235	97	317	0.5347	0.4124	0.3658
	SF25509_c06530	THIO:disulfide Interchange Protein	0.13	-0.32	-0.06	102	44	122	102	44	122	0.8347	0.7171	0.9181
	SF25509_c06540	UPF0301 protein YqgE	-0.28	-0.35	-0.62	456	137	513	531	174	633	0.6949	0.6497	0.487
	SF25509_c06550	Diguanylate cyclase/phosphodiesterase domain 2 (EAL)	-0.92	-2.91	-1.76	32	2	5	41	5	18	0.7606	0.1646	0.19
	SF25509_c06560	Ribosomal-protein-S5p-alanine acetyltransferase	0.34	-0.63	0.1	517	120	389	616	146	584	0.6927	0.4594	0.9197
	SF25509_c06570	Mitochondrial processing peptidase-like protein (EC 3.4.24.64)	0.09	-0.71	-0.18	1995	427	1987	2191	506	2180	0.8194	0.2206	0.7458
	SF25509_c06580	Threonine synthase (EC 4.2.3.1)	-0.58	-1	0.87	3	0	2	25	13	27	1	1	0.3337
	SF25509_c06590	hypothetical protein	-0.81	0.19	-0.85	30	25	49	30	25	49	0.6358	1	0.5007
	SF25509_c06600	FIG00984616: hypothetical protein	-0.33	0.01	-1.16	139	78	199	150	85	209	0.8987	0.9962	0.3027
	SF25509_c06610	Branched-chain amino acid ABC transporter, amino acid-binding protein (TC 3.A.1.4.1)	-0.18	0.11	-0.27	1003	303	810	1055	331	880	0.799	0.8652	0.6959
	SF25509_c06620	PHOSPHOGLYCOLATE PHOSPHATASE (EC 3.1.3.18)	-0.46	0.77	0.12	170	89	224	216	106	294	0.7444	1	0.8043
	SF25509_c06630	predicted biotin regulatory protein BioR (GntR family)	-0.56	-2.02	0.41	19	9	37	24	10	50	1	1	1
	SF25509_c06640	Substrate-specific component BioY of biotin ECF transporter	-0.85	0.47	1.05	41	32	60	44	32	66	0.6648	0.3375	0.3285
	SF25509_c06650	Transcriptional regulator, ArsR family	-0.38	0.33	-0.97	125	69	135	140	83	153	0.6288	0.5693	0.3085
	SF25509_c06660	(AF179595) Vco33	-0.13	-0.9	0.07	84	17	202	84	17	202	0.8266	0.2212	0.8971
	SF25509_c06670	Antibiotic biosynthesis monooxygenase	-0.6	-1	0	104	28	81	104	28	81	0.7069	0.6723	1
	SF25509_c06680	Modification methylase	0	-1	0	0	0	0	0	0	0	1	1	1
	SF25509_c06690	possible protease( EC:3.4.24.40 )	-0.02	0.54	0.27	1551	649	1687	1591	656	1773	0.9662	0.2716	0.5584
	SF25509_c06700	Hydrolase (EC 3.8.1.2)	-0.22	-0.31	-0.4	387	168	781	389	169	787	0.8337	0.761	0.8007
	SF25509_c06710	A/G-specific adenine glycosylase (EC 3.2.2.-)	0.2	0.18	-0.36	373	117	213	429	141	270	0.8532	0.7082	0.4101
	SF25509_c06720	FIG124007: hypothetical protein	0	0	0	0	0	0	8	3	1	1	1	1
	SF25509_c06730	Periplasmic thiol:disulfide interchange protein DsbA	-1	1.79	-0.28	0	2	2	0	2	2	0.3353	0.3263	1
	SF25509_c06740	FIG00364969: hypothetical protein	-0.08	-1.3	0.1	105	19	126	105	19	126	0.9042	0.1668	0.9197
	SF25509_c06750	hypothetical protein	-0.07	-2.04	0.32	128	11	100	128	11	100	0.9585	0.1101	0.8254
	SF25509_c06760	Chromosome partition protein smc	0.13	-1.25	0.04	93	18	107	116	25	126	0.8203	0.0942	0.958
	SF25509_c06770	Pyruvate,phosphate dikinase (EC 2.7.9.1)	-0.39	-0.66	-1.07	243	111	369	329	134	518	0.7203	0.4841	0.173
	SF25509_c06780	lipoprotein, putative	-0.28	0	-0.51	123	95	193	181	122	271	0.595	0.994	0.6234
	SF25509_c06790	FIG00984092: hypothetical protein	0.05	-0.3	-0.23	1169	535	1391	1169	535	1391	1	0.6713	1
	SF25509_c06800	FIG00983754: hypothetical protein	-0.4	0.05	-0.12	399	151	459	486	189	607	0.6825	0.9657	0.8673
	SF25509_c06810	Cyclase	-0.82	0.39	-0.34	250	253	352	251	263	356	0.2535	0.686	0.6747
	SF25509_c06820	Protein export cytoplasm protein SecA ATPase RNA helicase (TC 3.A.5.1.1)	-1.29	0.74	0.03	122	80	156	162	97	195	0.3371	0.6708	1
	SF25509_c06840	hypothetical protein	-0.21	0.3	-0.01	709	291	719	916	425	1005	0.724	0.6427	0.9782
	SF25509_c06850	Cyclic beta-1,2-glucan synthase (EC 2.4.1.-)	0.03	-0.14	0.16	618	244	1058	684	260	1117	0.9494	0.7448	0.752
	SF25509_c06860	Cyclic beta-1,2-glucan synthase (EC 2.4.1.-)	0.1	0.63	0.14	199	184	280	199	184	280	0.9132	0.5151	0.8195
	SF25509_c06870	Xylulose-5-phosphate phosphoketolase (EC 4.1.2.9) @ Fructose-6-phosphate phosphoketolase (EC 4.1.2.22)	-0.35	-0.13	0.29	1553	434	1626	1597	448	1705	0.7275	0.7516	0.5256
	SF25509_c06880	Glycogen phosphorylase (EC 2.4.1.1)	-0.04	-0.3	-0.16	817	363	1306	843	368	1332	0.9327	0.5876	0.7377
	SF25509_c06890	Alcohol dehydrogenase (EC 1.1.1.1)	-0.39	-0.17	-0.53	145	60	172	179	90	232	0.4883	0.806	0.3569
	SF25509_c06900	Inosine-5'-monophosphate dehydrogenase (EC 1.1.1.205)	0.47	-0.38	-0.79	115	48	153	233	98	230	0.8062	1	0.6018
	SF25509_c06910	FIG00636323: hypothetical protein	0.23	0.23	0.45	309	72	245	627	188	538	0.8041	0.7322	0.7046
	SF25509_c06920	HYPOTHETICAL/UNKNOWN TRANSMEMBRANE PROTEIN	0.26	0.03	-0.19	115	71	150	115	71	150	0.6045	0.9559	0.6438
	SF25509_c06940	Oligopeptide ABC transporter, periplasmic oligopeptide-binding protein OppA (TC 3.A.1.5.1)	0.37	0.46	0.83	1286	467	1491	1298	470	1504	0.8374	0.7914	0.9635
	SF25509_c06950	ABC transporter, binding protein	-1.26	0.31	-1.28	14	15	28	26	16	38	0.3926	0.7951	0.3891
	SF25509_c06960	Acetoacetyl-CoA synthetase (EC 6.2.1.16)	-0.2	0.3	0.11	541	328	732	604	362	834	0.7444	0.4065	0.7609
	SF25509_c06970	L-proline glycine betaine ABC transport system permease protein ProW (TC 3.A.1.12.1)	0.1	-0.27	-0.24	716	248	652	736	262	670	0.9464	0.4913	0.5061
	SF25509_c06980	L-proline glycine betaine ABC transport system permease protein ProV (TC 3.A.1.12.1)	0.06	-0.25	0.04	184	71	282	199	73	303	0.9378	0.7491	0.9655
	SF25509_c06990	L-proline glycine betaine binding ABC transporter protein ProX (TC 3.A.1.12.1)	-0.32	-0.33	-0.51	223	77	214	240	81	240	0.582	0.5809	0.3474
	SF25509_c07000	Transcriptional regulator, AraC family	0.46	0.05	0.63	1474	413	1952	1521	455	2063	0.8344	0.9082	0.8109
	SF25509_c07010	hypothetical protein	-0.37	0.35	0.62	110	73	158	111	79	166	0.6219	0.8629	0.3307
	SF25509_c07020	hypothetical protein	-0.39	-1.06	0.52	48	5	45	92	9	59	0.6009	0.3048	0.5969
	SF25509_c07030	Short-chain dehydrogenase/reductase SDR	-0.22	0.05	-0.57	146	99	218	147	102	219	0.6894	0.9301	0.3323
	SF25509_c07040	putative MFS family transporter protein	-0.18	-0.18	-0.16	106	67	162	112	68	174	0.7858	0.8104	0.8149
	SF25509_c07050	Transcriptional regulator, LysR family	-0.17	-0.19	-0.01	430	228	629	446	232	658	0.7424	0.7783	0.983
	SF25509_c07060	Benzoate 1,2-dioxygenase (EC 1.14.12.10)	-0.52	0.03	0	376	240	549	430	257	605	0.4648	0.9704	0.9986
	SF25509_c07070	Short-chain dehydrogenase/reductase SDR	-0.82	0.77	0.03	111	144	256	117	148	275	0.2424	0.5486	0.9608
	SF25509_c07080	hypothetical protein AF1210	-0.31	0.16	-0.19	212	125	326	215	130	329	0.6195	0.784	0.6122
	SF25509_c07090	4-aminobutyraldehyde dehydrogenase (EC 1.2.1.19)	-0.44	0.05	0.07	173	86	232	205	153	331	0.4333	0.9329	0.8694
	SF25509_c07100	3-oxoacyl-[acyl-carrier protein] reductase (EC 1.1.1.100)	-0.27	-0.33	-0.37	78	41	165	80	43	177	0.6494	0.4739	0.6562
	SF25509_c07110	3-hydroxyacyl-CoA dehydrogenase (EC 1.1.1.35)	-0.25	-1.32	-0.17	103	12	125	103	12	125	0.713	0.3329	0.8523
	SF25509_c07120	Ferredoxin reductase	-1.12	0.16	-0.27	414	248	408	459	289	455	0.663	0.8326	0.5716
	SF25509_c07130	Ferredoxin, 2Fe-2S	-0.16	0.13	-0.71	32	24	78	83	63	158	0.6347	0.7966	0.609
	SF25509_c07140	hypothetical protein	-1.16	0.34	0.36	5	19	14	5	19	14	1	1	1
	SF25509_c07150	hypothetical protein	-1.13	-0.15	-1.32	24	13	31	75	51	102	0.3971	0.8986	0.1011
	SF25509_c07160	hypothetical protein	-2.39	0.11	-2.35	9	10	29	20	11	51	0.264	1	0.0986
	SF25509_c07170	hypothetical protein	-0.16	0.03	-1.48	32	29	26	32	29	26	0.7571	0.9833	0.109
	SF25509_c07180	hypothetical protein	-0.2	-0.51	-0.23	162	43	140	172	54	178	0.8114	0.5311	0.7815
	SF25509_c07190	putative cytoplasmic protein	0.23	0.68	0.41	404	144	322	455	182	404	0.6567	0.1499	0.5334
	SF25509_c07200	FIG00607287: hypothetical protein	0.4	0.4	0.18	1811	749	2339	1985	807	2545	0.4203	0.3841	0.7293
	SF25509_c07210	FIG00607287: hypothetical protein	-0.61	-0.19	-0.34	628	264	813	645	271	865	0.2728	0.6709	0.3446
	SF25509_c07220	putative type II restriction enzyme methylase subunit	0.12	-0.16	0.3	355	138	668	356	140	669	0.8707	0.8533	0.6304
	SF25509_c07230	putative type II restriction enzyme methylase subunit	0.1	0.22	-0.14	1764	664	1339	1885	771	1587	0.9013	0.5825	0.7433
	SF25509_c07240	putative cytoplasmic protein	-0.49	0.21	0.19	1063	506	1024	1118	520	1076	0.4705	0.6349	0.6752
	SF25509_c07250	putative ATP-dependent protease	-0.15	0.44	-0.05	991	697	1270	1066	742	1410	0.6753	0.2764	0.8905
	SF25509_c07260	Mobile element protein	0.02	-0.28	-0.12	131	56	201	131	56	201	0.9721	0.733	0.891
	SF25509_c07270	Mobile element protein	-0.22	0.11	-0.46	384	189	422	409	199	459	0.7293	0.8329	0.4869
	SF25509_c07280	hypothetical protein	0.56	0.13	0.38	363	128	416	371	133	429	0.6138	0.8824	0.6584
	SF25509_c07290	hypothetical protein	0.65	-0.13	-0.08	79	27	77	141	69	119	0.3337	1	1
	SF25509_c07300	Superfamily I DNA and RNA helicases and helicase subunits	-0.15	0.44	0.12	1700	885	2109	1781	948	2223	0.7368	0.265	0.7802
	SF25509_c07310	hypothetical protein	0.48	-0.45	-0.83	53	22	41	53	22	41	0.8065	0.7012	0.5967
	SF25509_c07320	hypothetical protein	-0.03	0.68	0.29	23	12	37	276	82	327	0.802	0.5178	0.873
	SF25509_c07330	unknown	0.08	0.02	-0.02	227	114	353	263	122	358	0.9023	0.9809	0.9756
	SF25509_c07340	hypothetical protein	0.54	0.34	0.64	62	19	68	67	19	68	0.4731	0.7196	0.7144
	SF25509_c07350	hypothetical protein	1.18	0.57	-1.25	38	12	30	39	12	30	0.6027	0.5002	0.7015
	SF25509_c07360	FIG01009617: hypothetical protein	-0.04	0.04	0.08	840	310	895	865	321	935	0.9398	0.9587	0.8871
	SF25509_c07370	hypothetical protein	-0.32	-0.17	-0.36	220	129	431	248	134	468	0.672	0.8531	0.7061
	SF25509_c07380	hypothetical protein	-1.38	-0.28	0.02	70	40	129	70	40	129	0.494	0.6071	1
	SF25509_c07390	Transcriptional regulatory protein	0.11	-0.25	-0.27	385	120	613	396	122	648	0.8354	0.7588	0.7054
	SF25509_c07400	transcriptional regulatory protein	-0.32	-0.38	-0.18	290	114	369	318	125	413	0.6054	0.5976	0.8016
	SF25509_c07410	Alkaline phosphatase (EC 3.1.3.1)	-0.25	0.23	-0.07	1285	828	1783	1400	853	1921	0.4932	0.5218	0.8234
	SF25509_c07420	hypothetical protein	0.54	-0.06	0.04	117	47	169	271	62	230	0.7689	0.8972	1
	SF25509_c07430	Adenylate cyclase (EC 4.6.1.1)	0.01	-0.11	0.01	480	225	652	488	226	659	0.9869	0.8737	0.9825
	SF25509_c07440	hypothetical protein	0.27	-0.21	-0.92	221	86	145	311	104	264	0.7946	0.8076	0.3143
	SF25509_c07450	hypothetical protein	-0.9	-0.56	0.88	60	18	69	60	18	69	0.3742	0.5124	0.0877
	SF25509_c07460	monooxygenase, putative	-0.49	0.94	-0.03	202	185	294	318	267	413	0.4738	0.1448	0.9698
	SF25509_c07470	hypothetical protein	-0.12	-0.31	0.13	35	36	74	37	37	104	0.8797	0.7103	0.9086
	SF25509_c07480	hypothetical protein	-0.52	-2.25	-1.53	32	8	26	32	8	26	0.6722	0.8031	0.2004
	SF25509_c07490	Adenylate cyclase (EC 4.6.1.1)	-0.62	0.12	-0.41	56	52	112	56	52	112	0.4089	0.8829	0.4073
	SF25509_c07500	Adenylate cyclase (EC 4.6.1.1)	0.51	0.46	0.05	222	94	187	273	133	288	0.5363	0.5763	0.9413
	SF25509_c07510	2-dehydropantoate 2-reductase (EC 1.1.1.169)	-0.05	0.08	-0.04	512	215	452	520	216	463	0.9396	0.9196	0.975
	SF25509_c07520	N-formylglutamate deformylase (EC 3.5.1.68)	-0.19	0.27	-0.03	507	322	766	656	377	1053	0.8219	0.6165	0.9446
	SF25509_c07530	hypothetical protein	-1.42	0.13	-0.83	28	19	34	28	19	34	0.4348	0.7032	0.4646
	SF25509_c07540	hypothetical protein	0.58	0.47	1.95	89	24	42	91	29	68	1	0.6739	0.6667
	SF25509_c07550	hypothetical protein	0.05	-0.55	0.2	43	15	50	43	15	50	0.9097	0.5583	0.8018
	SF25509_c07560	hypothetical protein	2.23	-0.14	0.41	21	10	45	113	46	106	1	1	1
	SF25509_c07570	Histone acetyltransferase HPA2 and related acetyltransferases	-0.56	-0.52	0	147	97	331	148	98	331	0.4107	0.359	0.9973
	SF25509_c07580	hypothetical protein	-0.65	0.04	1.03	10	19	37	10	19	37	0.6674	1	0.6692
	SF25509_c07590	Arsenical resistance operon repressor	-0.11	1.01	0.83	993	697	1565	993	697	1565	1	0.665	1
	SF25509_c07600	Arsenate reductase (EC 1.20.4.1)	-0.3	0.46	0.23	177	77	226	186	89	242	0.8868	0.7226	0.6195
	SF25509_c07610	Aquaporin Z	0.32	0.44	0.43	175	106	306	175	106	306	0.6678	0.5972	0.5444
	SF25509_c07620	Arsenate reductase (EC 1.20.4.1)	-0.62	-0.28	-0.61	54	28	74	75	31	98	0.391	0.7216	0.3798
	SF25509_c07630	Arsenic resistance protein ArsH	-0.25	0.13	-0.12	174	102	354	174	103	354	0.6417	0.838	0.842
	SF25509_c07640	Na+/H+ antiporter NhaA type	0.25	0.19	0.12	422	262	634	502	350	713	0.5099	0.6719	0.76
	SF25509_c07650	CrcB protein	-0.21	-0.27	0.01	205	77	261	299	98	351	0.7392	0.768	1
	SF25509_c07660	hypothetical protein	-0.88	0.01	-0.26	72	46	157	73	66	164	0.3459	0.9823	0.6754
	SF25509_c07670	hypothetical protein	-0.76	0.55	-0.49	39	39	62	39	39	62	0.3707	0.5206	0.674
	SF25509_c07680	hypothetical protein	0.15	-0.04	0.14	231	88	347	231	88	347	0.7914	0.9479	0.8296
	SF25509_c07690	Metallo-beta-lactamase family protein	-0.64	0.69	-0.9	249	138	188	260	149	203	0.653	0.3841	0.4949
	SF25509_c07700	hypothetical protein	-0.75	0.89	-0.37	20	47	57	34	48	78	0.4568	0.5105	0.5624
	SF25509_c07710	hypothetical protein	-0.83	1.26	-0.29	150	129	119	150	129	119	0.3536	0.3762	0.7913
	SF25509_c07720	hypothetical protein	-0.16	-0.29	-1.25	33	9	34	36	23	52	1	1	1
	SF25509_c07730	Transcriptional regulator, GntR family	0.15	-0.52	-0.49	150	37	174	150	38	174	0.8126	0.4566	0.6883
	SF25509_c07740	hypothetical protein	-0.92	0.57	-0.08	19	24	31	21	24	39	0.5708	0.4516	0.8981
	SF25509_c07750	Cytochrome c family protein	-0.16	0.21	0.19	101	76	208	101	76	208	0.7256	0.7908	0.7281
	SF25509_c07760	SAM-dependent methyltransferase PA0798 (UbiE paralog)	-0.76	0.34	-0.57	155	68	126	160	70	131	0.3098	0.5656	0.3997
	SF25509_c07770	HYPOTHETICAL/UNKNOWN PROTEIN	-1.24	0.03	0.36	29	13	59	38	25	72	0.6662	1	0.8987
	SF25509_c07780	Exodeoxyribonuclease III (EC 3.1.11.2)	-0.97	0.01	0.12	146	78	206	403	194	562	0.4407	0.9871	0.8442
	SF25509_c07790	HYPOTHETICAL/UNKNOWN PROTEIN	-0.86	1.47	0.91	13	8	25	13	8	25	0.6036	0.0997	0.197
	SF25509_c07800	Glyoxalase/bleomycin resistance protein/dioxygenase	-0.71	0.24	-0.09	87	67	142	87	67	142	0.4288	0.8034	0.8712
	SF25509_c07810	hypothetical protein	-0.97	-1.02	-0.67	4	4	19	25	19	40	0.4932	0.6706	0.668
	SF25509_c07820	hypothetical protein	0.06	0.46	0.03	432	248	511	458	261	594	0.9077	0.5274	0.9659
	SF25509_c07830	Mobile element protein	0.92	-1.71	1.8	2	3	3	3	3	5	0.3463	1	1
	SF25509_c07840	Mobile element protein	-0.2	0.26	-0.52	70	38	81	74	38	90	0.6464	0.5727	0.4305
	SF25509_c07850	hypothetical protein	0.13	-1.03	0.17	77	15	97	106	28	120	0.8019	0.399	0.8987
	SF25509_c07860	putative periplasmic protein	-0.44	0.77	0.81	89	92	200	89	92	200	0.4495	0.4074	0.37
	SF25509_c07870	Mll7390 protein	0.37	-0.91	-0.6	45	16	79	56	29	101	0.6901	0.4038	0.6548
	SF25509_c07880	MISCELLANEOUS%3B Unknown	-1.14	2.63	0.05	28	25	35	28	25	35	0.3412	0.3388	1
	SF25509_c07890	hypothetical protein	0	0	0	0	0	0	6	0	20	1	1	1
	SF25509_c07900	Succinoglycan biosynthesis protein	0.47	0.12	-0.3	59	54	50	64	58	61	0.568	1	0.7827
	SF25509_c07910	ATP-dependent DNA ligase (EC 6.5.1.1)	-0.19	-0.3	-0.71	171	103	263	219	144	296	0.7518	0.6126	0.4262
	SF25509_c07920	hypothetical protein	-0.34	0.42	-0.72	68	34	61	81	40	87	0.6875	0.527	0.2154
	SF25509_c07930	hypothetical protein	-0.34	0.59	-0.6	85	66	120	127	166	193	0.5983	0.708	0.408
	SF25509_c07940	hypothetical protein	-1	0	0	0	0	0	11	13	14	1	1	1
	SF25509_c07950	hypothetical protein	0.5	0.02	0.12	250	189	392	250	189	392	0.3332	1	1
	SF25509_c07960	hypothetical protein	0.41	1.28	-0.09	49	66	74	50	68	74	0.6678	0.331	1
	SF25509_c07970	DNA helicase-related protein	0.45	-0.14	0.36	10811	2226	12718	11622	2379	13636	0.2225	0.6769	0.3974
	SF25509_c07980	hypothetical protein	0.33	0.25	0.58	1023	252	1119	1080	268	1182	0.6842	0.6646	0.4957
	SF25509_c07990	hypothetical protein	-0.77	0.04	-1.11	52	50	116	52	50	116	0.1404	0.8765	0.2813
	SF25509_c08000	hypothetical protein	0.16	0.09	0.32	276	65	399	276	65	399	0.8661	0.9023	0.7174
	SF25509_c08010	hypothetical protein	-0.59	-0.67	-0.53	41	28	69	41	28	69	0.4281	0.4257	0.2739
	SF25509_c08020	hypothetical protein	0.76	-0.55	0	72	26	98	105	49	132	0.6536	0.3114	1
	SF25509_c08030	hypothetical protein	-1.09	-0.4	0.16	10	7	27	10	7	27	0.8009	0.5033	0.9046
	SF25509_c08040	hypothetical protein	-0.85	0.14	-0.48	240	149	416	287	155	448	0.2343	0.8331	0.4863
	SF25509_c08050	hypothetical protein	-0.52	-0.82	-0.6	18	18	47	54	35	129	1	1	1
	SF25509_c08060	hypothetical protein	0	0	0	0	0	0	8	2	14	1	1	1
	SF25509_c08070	hypothetical protein	-0.52	0.81	0.27	271	89	258	276	92	264	0.6753	0.3606	0.8142
	SF25509_c08080	hypothetical protein	-0.64	1.07	-0.17	28	28	44	31	36	54	0.1913	0.2245	0.8104
	SF25509_c08090	hypothetical protein	0.25	0.79	-0.95	8	8	25	8	8	25	0.6631	0.6732	0.6698
	SF25509_c08100	hypothetical protein	-0.5	-0.14	-0.55	61	34	72	64	35	75	0.6251	0.856	0.8528
	SF25509_c08110	Mobile element protein	-0.44	0.22	0.26	62	37	93	84	42	115	0.6977	0.833	0.8051
	SF25509_c08120	Mobile element protein	-0.34	0.64	0.17	31	18	34	31	18	34	0.7122	0.8656	0.8804
	SF25509_c08130	hypothetical protein	-0.21	0.23	0.07	422	319	604	453	335	687	0.6225	0.6611	0.8685
	SF25509_c08140	hypothetical protein	-1.04	1.37	-0.03	63	97	135	63	97	135	0.3636	0.7963	0.9823
	SF25509_c08150	Cell division protein FtsH (EC 3.4.24.-)	-0.73	0.02	-0.82	269	202	473	396	225	578	0.4481	0.9796	0.2499
	SF25509_c08160	Phosphohydrolase (MutT/nudix family protein)	-1.42	-0.72	-0.95	23	19	65	117	77	240	0.3755	0.6954	0.3764
	SF25509_c08170	hypothetical protein	-0.03	-0.38	-0.75	223	43	205	225	52	220	1	0.657	1
	SF25509_c08180	hypothetical protein	-0.02	0.04	-0.16	208	128	332	208	128	332	0.9868	0.963	0.8587
	SF25509_c08190	hypothetical protein	0.16	1.17	0.29	228	142	253	228	142	253	1	0.668	1
	SF25509_c08200	hypothetical protein	0	0	0	0	0	0	7	5	8	1	1	1
	SF25509_c08210	hypothetical protein	-0.59	0.47	-0.63	49	48	73	62	60	118	0.639	0.7025	0.4767
	SF25509_c08220	integrase	-0.49	0.04	-0.18	1027	421	1179	1109	477	1263	0.1687	0.9247	0.6594
	SF25509_c08230	hypothetical protein	0	0	0	0	0	0	0	0	0	1	1	1
	SF25509_c08250	Sulfate adenylyltransferase subunit 2 (EC 2.7.7.4)	-1.26	-0.67	-0.64	655	208	1071	669	214	1143	0.091	0.3724	0.3279
	SF25509_c08260	Phosphoadenylyl-sulfate reductase [thioredoxin] (EC 1.8.4.8) / Adenylyl-sulfate reductase [thioredoxin] (EC 1.8.4.10)	-1.32	-0.62	-0.63	1285	406	2192	1285	406	2192	0.5008	0.5215	0.6373
	SF25509_c08270	hypothetical protein	-0.16	0.28	-0.23	32	14	33	32	14	35	0.9318	0.5702	0.6671
	SF25509_c08280	FIG00984365: hypothetical protein	-0.83	0.44	0.76	61	33	117	75	48	138	0.3083	0.8995	0.7417
	SF25509_c08290	putative membrane protein	0.18	0.09	0.16	337	119	474	356	144	571	0.8444	0.9779	0.7611
	SF25509_c08300	Choline dehydrogenase (EC 1.1.99.1)	0.52	-0.32	-0.11	831	257	1188	885	277	1312	0.5867	0.655	0.8768
	SF25509_c08310	hypothetical protein	-1.75	-1	0.31	3	0	6	3	0	6	1	1	1
	SF25509_c08320	Betaine aldehyde dehydrogenase (EC 1.2.1.8)	-0.07	-0.36	-0.84	585	233	743	839	377	1187	0.8949	0.585	0.2225
	SF25509_c08330	Choline-sulfatase (EC 3.1.6.6)	0.09	-0.01	-0.62	738	344	941	767	350	970	0.8689	0.9729	0.2352
	SF25509_c08340	HTH-type transcriptional regulator BetI	0.99	0.91	1.21	3458	2325	5110	3458	2325	5110	0.2204	0.5117	0.2069
	SF25509_c08350	FIG00985026: hypothetical protein	-0.47	-0.14	-0.46	190	73	188	388	175	519	0.4735	0.8573	0.3864
	SF25509_c08360	Sensory box/GGDEF family protein	-0.31	-0.31	-0.3	365	204	609	422	250	632	0.5549	0.6088	0.5038
	SF25509_c08370	Quinone oxidoreductase (EC 1.6.5.5)	-0.61	-1.22	-0.87	71	26	129	110	40	167	0.5523	0.2659	0.4806
	SF25509_c08380	FIG01075174: hypothetical protein	0.21	0.21	-0.04	368	143	338	373	148	349	0.661	0.6852	0.9506
	SF25509_c08390	Hypothetical protein of L-Asparaginase type 2-like superfamily	-0.04	0.18	0.52	601	237	958	871	270	1180	0.9437	0.8183	0.4548
	SF25509_c08400	Additional periplasmic component NikK of nickel ECF transporter	-0.25	-0.49	-0.27	212	103	283	221	111	309	0.7861	0.5755	0.8111
	SF25509_c08410	Glutathione S-transferase (EC 2.5.1.18)	-0.52	-0.04	-0.61	305	201	500	344	219	564	0.5071	0.9594	0.3756
	SF25509_c08420	hypothetical protein	-0.39	-0.82	-0.76	66	23	105	66	23	105	0.4658	0.7014	0.7014
	SF25509_c08430	hypothetical protein	-0.54	-0.08	-1.12	17	12	35	17	12	35	0.6641	1	0.8977
	SF25509_c08440	Glycine cleavage system transcriptional activator	-0.05	0.5	-0.19	216	66	254	278	86	311	0.9321	0.5942	0.7958
	SF25509_c08450	Glutathione S-transferase (EC 2.5.1.18)	-0.28	0.88	-0.5	298	50	60	433	71	232	0.7611	0.6975	0.4829
	SF25509_c08460	hypothetical protein	-1.01	-0.57	0.76	35	7	37	35	7	37	1	0.6744	1
	SF25509_c08470	ErfK/YbiS/YcfS/YnhG	-0.22	-0.01	-0.16	701	255	864	885	287	1017	0.7222	0.9931	0.803
	SF25509_c08480	Organic hydroperoxide resistance transcriptional regulator	-0.39	0.46	0.05	4432	2053	5310	4432	2053	5310	0.7641	0.6458	0.9508
	SF25509_c08490	Organic hydroperoxide resistance protein	0	-0.57	-0.2	209	56	398	242	111	450	0.9881	0.5718	0.8552
	SF25509_c08500	Alkylphosphonate utilization operon protein PhnA	-1.52	2.05	-0.31	25	12	40	25	12	40	1	1	1
	SF25509_c08510	ATPase component BioM of energizing module of biotin ECF transporter	-0.3	0.02	0.21	561	194	864	633	217	961	0.7048	0.9828	0.7329
	SF25509_c08520	Mlr6145 protein	0.1	-1.53	-1.24	326	58	341	326	58	341	1	0.3224	1
	SF25509_c08530	oxidoreductase, aldo/keto reductase family	-0.28	0.32	-0.66	362	168	410	372	168	417	0.6542	0.562	0.4157
	SF25509_c08540	Trans-aconitate 2-methyltransferase (EC 2.1.1.144)	-0.05	-0.06	-0.06	678	292	701	844	349	862	0.9469	0.9519	0.9315
	SF25509_c08550	Putative FMN hydrolase (EC 3.1.3.-)%3B 5-Amino-6-(5'-phosphoribitylamino)uracil phosphatase	0.04	-0.53	-0.53	296	97	356	415	151	524	0.9545	0.3156	0.408
	SF25509_c08560	hypothetical protein	0.67	0.03	1.08	25	10	143	25	10	143	1	1	0.6637
	SF25509_c08570	FIG01073884: hypothetical protein	0	-0.94	-0.64	121	16	70	121	16	70	1	0.5155	0.672
	SF25509_c08580	Alcohol dehydrogenase (EC 1.1.1.1)	0	-0.01	-0.09	93	85	131	170	141	190	1	0.987	0.8867
	SF25509_c08590	MFS family multidrug efflux protein, similarity to bicyclomycin resistance protein Bcr	-0.21	-0.02	-0.35	310	203	503	367	214	595	0.7132	0.9782	0.6075
	SF25509_c08600	Branched-chain amino acid aminotransferase (EC 2.6.1.42)	0.17	-0.22	-0.55	339	89	253	617	243	547	0.7823	0.81	0.4211
	SF25509_c08610	Glyoxalase family protein	-0.28	-0.1	-0.34	246	112	267	280	116	302	0.693	0.9684	0.6244
	SF25509_c08620	Lactoylglutathione lyase and related lyases	-0.95	-0.27	-0.6	137	100	179	137	100	179	0.2966	0.7217	0.442
	SF25509_c08630	hypothetical protein	1.01	-0.79	0.05	9	3	10	10	3	31	0.664	0.6649	1
	SF25509_c08640	Manganese superoxide dismutase (EC 1.15.1.1)	-1.79	-2.53	-1.68	1203	527	1446	1467	596	1782	0.0927	0.0249	0.0701
	SF25509_c08650	Transcriptional regulator, DeoR family	-0.15	-0.23	-0.65	179	61	227	207	69	268	0.7911	0.7696	0.4329
	SF25509_c08660	cell processes%3B transport of small molecules%3B amino acids, amines, peptides	-0.36	-0.06	-0.6	174	97	222	218	106	278	0.7102	0.9259	0.4566
	SF25509_c08670	hypothetical protein	0.69	-1.35	0.01	56	10	69	65	11	79	0.6404	0.8704	1
	SF25509_c08680	Cytochrome c-556	-0.82	-2.38	-1.6	7	3	34	98	47	181	1	1	1
	SF25509_c08690	Putative diheme cytochrome c-553	-0.14	-0.25	0.07	198	81	312	235	98	344	0.8591	0.7435	0.9262
	SF25509_c08700	N-acetyltransferase	-0.71	0.24	-0.65	216	132	243	238	141	288	0.5486	0.9201	0.4436
	SF25509_c08710	Transcriptional regulator, MerR family	0.19	-0.54	-0.69	979	181	1025	1092	204	1251	0.8887	0.5339	0.4139
	SF25509_c08720	Beta-lactamase (EC 3.5.2.6)	0.39	-0.23	0.14	2752	1116	3095	2752	1117	3097	0.6063	0.7627	0.9397
	SF25509_c08730	Glucose dehydrogenase, PQQ-dependent (EC 1.1.5.2)	-0.3	-0.21	-0.17	1956	799	2347	3589	1464	3908	0.5998	0.6443	0.6459
	SF25509_c08740	Selenoprotein O and cysteine-containing homologs	-0.52	0.11	-0.57	248	96	270	387	164	397	0.4389	0.869	0.456
	SF25509_c08750	putative homocysteine S-methyltransferase( EC:2.1.1.10 )	0.26	-0.57	-0.2	494	147	670	545	173	790	0.7767	0.4501	0.7493
	SF25509_c08760	FIG00985240: hypothetical protein	0.56	-0.21	0.42	253	45	305	510	150	549	0.545	0.8576	0.6262
	SF25509_c08770	Protease II (EC 3.4.21.83)	0.12	-0.25	-0.04	3953	934	5019	5122	1207	6124	0.7326	0.5065	0.9086
	SF25509_c08780	Glyoxalase family protein	-0.23	-0.14	0.09	253	83	262	253	83	262	0.6436	0.8278	0.8174
	SF25509_c08790	Universal stress family protein	0.75	0.66	-0.14	482	183	192	597	207	330	0.6796	0.8573	0.7553
	SF25509_c08800	DnaK suppressor protein	-0.66	1.29	1.25	17	17	26	32	20	70	1	1	1
	SF25509_c08810	COG1272: Predicted membrane protein hemolysin III homolog	-0.86	0.41	-0.08	597	223	519	1330	351	1652	0.4812	0.7051	0.8812
	SF25509_c08820	FIG01076572: hypothetical protein	-0.23	-0.74	-0.18	201	61	205	201	61	205	0.7398	0.3532	0.7656
	SF25509_c08830	Peptide methionine sulfoxide reductase MsrB (EC 1.8.4.12)	-0.11	-1.32	-0.44	203	77	368	203	77	368	0.8386	0.3335	0.7031
	SF25509_c08840	Na(+) H(+) antiporter subunit A	-0.17	-0.86	-0.22	2207	581	2141	2273	601	2253	0.7292	0.1185	0.6614
	SF25509_c08850	Na(+) H(+) antiporter subunit B	-0.89	-0.1	-1.94	67	27	77	67	27	77	0.2706	0.8343	0.0998
	SF25509_c08860	Na(+) H(+) antiporter subunit C	-0.46	-0.34	-0.46	198	51	151	224	61	195	0.4289	0.6659	0.5023
	SF25509_c08870	Na(+) H(+) antiporter subunit D	-2.18	1.36	-0.07	28	40	60	28	40	60	1	1	1
	SF25509_c08880	Na(+) H(+) antiporter subunit D	-0.29	-0.73	-0.31	1666	451	1980	1682	475	2015	0.6926	0.3384	0.6212
	SF25509_c08890	Na(+) H(+) antiporter subunit E	-0.71	-0.38	-0.32	402	152	425	402	152	425	0.6202	0.7477	0.7045
	SF25509_c08900	Na(+) H(+) antiporter subunit F	0.33	-0.51	-0.67	249	56	190	249	56	190	0.601	0.6071	0.6054
	SF25509_c08910	Na(+) H(+) antiporter subunit G	0.14	-0.4	-0.02	627	157	631	627	157	631	0.7981	0.5273	0.974
	SF25509_c08920	transcriptional regulator	-1.21	-1.47	-2.5	120	963	703	295	1183	1221	0.3103	0.324	0.2979
	SF25509_c08930	Sulfur acceptor protein SufE for iron-sulfur cluster assembly	0	0	0	0	0	0	0	0	0	1	1	1
	SF25509_c08940	FIG00985542: hypothetical protein	-0.23	-0.61	-1.08	60	30	70	145	77	176	0.6572	0.614	0.3863
	SF25509_c08950	hypothetical protein	0	0	0	0	0	0	0	0	0	1	1	1
	SF25509_c08960	Signal transduction histidine kinase	-0.16	0	-1	1	0	0	1	1	0	1	1	1
	SF25509_c08970	Peptidoglycan-binding protein	-0.16	0.13	0.65	40	41	165	51	41	179	0.8163	0.8568	0.4581
	SF25509_c08980	FIG00791875: hypothetical protein	0.32	-0.58	0.02	328	69	336	328	69	336	0.668	0.4816	0.9751
	SF25509_c08990	FIG00984063: hypothetical protein	-0.31	-0.53	0.2	56	24	124	56	25	124	0.7965	0.656	0.8883
	SF25509_c09000	hypothetical protein	-0.07	0.16	0.45	133	57	195	136	59	205	0.9239	0.8455	0.7075
	SF25509_c09010	FIG01074459: hypothetical protein	-0.23	-0.02	-0.3	213	88	269	213	88	269	0.8548	0.9784	0.638
	SF25509_c09020	FIG01075975: hypothetical protein	0.48	0.07	0.53	252	59	184	252	59	184	0.7962	1	0.7724
	SF25509_c09030	FIG00984711: hypothetical protein	-0.02	0.23	0.32	161	40	178	219	64	211	0.9033	1	0.9035
	SF25509_c09040	FIG00450489: hypothetical protein	-1.52	-0.66	-1.43	23	52	89	37	63	160	0.0281	0.4601	0.055
	SF25509_c09050	FIG00450701: hypothetical protein	-0.86	1.45	-0.54	47	125	149	47	125	149	0.4156	0.1084	0.388
	SF25509_c09060	Multimodular transpeptidase-transglycosylase (EC 2.4.1.129) (EC 3.4.-.-)	-0.73	0.75	0.08	132	353	559	132	353	561	0.0203	0.1571	0.8413
	SF25509_c09070	conserved protein of unknown function%3B putative YcgN protein	0.85	-0.76	0.16	322	63	427	325	64	431	0.4217	0.398	0.8802
	SF25509_c09080	FIG01074834: hypothetical protein	-0.5	-0.17	-0.43	503	124	538	507	125	542	0.3681	0.7372	0.6259
	SF25509_c09090	hypothetical protein	-0.49	0.73	-0.81	16	22	18	430	334	738	1	1	1
	SF25509_c09100	FIG00985660: hypothetical protein	-1.97	-0.51	-2.81	2	28	23	135	58	100	1	1	1
	SF25509_c09110	Two-component system response regulator QseB	1.03	0	0	16	0	0	58	11	32	1	1	1
	SF25509_c09120	Sensor histidine kinase	-1.12	-0.62	-0.11	17	23	46	23	25	53	0.1145	0.4042	0.7953
	SF25509_c09130	Outer membrane lipoprotein-related protein	0.03	0.79	0.64	39	77	187	39	77	187	0.9696	0.4363	0.3375
	SF25509_c09170	Cytochrome c heme lyase subunit CcmL	-3.62	-2.32	-3.32	1	0	0	10	1	11	0.1028	0.3343	1
	SF25509_c09180	macromolecule metabolism%3B macromolecule degradation%3B degradation of proteins, peptides, glycopeptides	-0.44	-0.33	-0.42	3278	6068	6110	4701	7362	8082	0.6435	0.785	0.6661
	SF25509_c09190	hypothetical protein	0	0	0	0	0	0	0	0	0	1	1	1
	SF25509_c09200	response regulator in two-component regulatory system with PhoQ	-1.62	0.38	-0.11	100	46	141	100	46	141	0.5257	0.542	0.8546
	SF25509_c09210	Sensor protein basS/pmrB (EC 2.7.3.-)	-1.54	0.32	-0.5	53	81	159	63	93	185	0.1251	0.5989	0.574
	SF25509_c09220	macromolecule metabolism%3B macromolecule synthesis, modification%3B proteins and peptides - translation and modification	-0.23	0.07	0.09	741	308	1117	905	394	1388	0.5615	0.8626	0.8034
	SF25509_c09230	Two-component sensor histidine kinase PleC	-0.16	-0.53	0.72	1	2	2	1	2	2	1	0.5687	1
	SF25509_c09240	Membrane alanine aminopeptidase N (EC 3.4.11.2)	-0.12	0.38	-0.02	2127	1103	2576	2157	1122	2644	0.7596	0.4385	0.9545
	SF25509_c09250	membrane protein, putative	-0.08	0.09	-0.04	832	250	911	832	250	911	0.8952	0.8467	0.9363
	SF25509_c09260	hypothetical protein	0	0	0	0	0	0	918	98	1001	1	1	1
	SF25509_c09270	HYPOTHETICAL UNKNOWN PROTEIN	0.77	0.93	0.5	25450	15491	19359	25450	15491	19359	0.8057	0.5378	0.7087
	SF25509_c09280	Uracil-DNA glycosylase, family 4	0	0	0	0	0	0	0	0	0	1	1	1
	SF25509_c09290	Putative heat shock protein YegD	0.11	-0.28	-0.24	328	105	308	354	113	352	0.8363	0.6435	0.6426
	SF25509_c09300	Electron transfer flavoprotein-ubiquinone oxidoreductase (EC 1.5.5.1)	-1	-4	-3.36	0	0	2	544	149	907	1	1	0.2042
	SF25509_c09310	hypothetical protein	0.84	0.38	-1.69	4	3	3	13	3	5	1	1	1
	SF25509_c09320	L-proline glycine betaine binding ABC transporter protein ProX (TC 3.A.1.12.1)	0.39	0.18	0.06	1632	438	1674	1660	476	1747	0.655	0.713	0.9068
	SF25509_c09330	hypothetical protein	-2.12	0.59	-1.62	24	20	56	36	22	72	0.4002	1	0.5971
	SF25509_c09340	L-proline glycine betaine ABC transport system permease protein ProW (TC 3.A.1.12.1)	-0.48	0.46	-0.81	424	316	571	431	329	584	0.4886	0.5511	0.2197
	SF25509_c09350	Permease of the drug/metabolite transporter (DMT) superfamily	0.38	-0.86	-0.48	728	93	458	837	163	646	0.6803	0.3365	0.6711
	SF25509_c09360	Transcriptional regulator, AsnC family	0.25	0.12	0.53	133	32	159	138	36	189	0.8022	0.9022	0.799
	SF25509_c09370	Transcription regulator [contains diacylglycerol kinase catalytic domain]	0.26	-0.06	0.31	741	218	726	945	327	1093	0.7458	0.9118	0.6526
	SF25509_c09380	FIG00983729: hypothetical protein	-0.37	-0.46	-0.54	210	154	381	330	234	628	0.5583	0.4237	0.3858
	SF25509_c09390	PUTATIVE GLYCOSYLTRANSFERASE TRANSMEMBRANE PROTEIN	-0.13	0.78	0	178	144	354	307	312	654	0.8616	0.4161	0.9975
	SF25509_c09400	FIG01075715: hypothetical protein	-0.04	-0.64	-0.54	444	195	555	444	195	555	0.9709	0.4667	0.5116
	SF25509_c09410	AMP nucleosidase (EC 3.2.2.4)	0.79	0.57	0.16	29	216	337	50	225	391	0.4389	0.697	0.7921
	SF25509_c09420	HYPOTHETICAL UNKNOWN TRANSMEMBRANE PROTEIN	-0.93	-0.99	-1.86	17	9	26	17	9	26	0.6595	0.6672	0.6655
	SF25509_c09430	HYPOTHETICAL UNKNOWN TRANSMEMBRANE PROTEIN	0.02	0.46	0.21	232	104	300	236	106	315	0.9145	0.8258	0.8781
	SF25509_c09440	Glutathione S-transferase (EC 2.5.1.18)	0.82	-1.1	0.18	680	86	713	840	170	886	0.4536	0.3389	0.787
	SF25509_c09450	FIG00027233: possible membrane protein	0.17	-0.3	-0.04	669	89	361	829	108	608	0.7039	0.6951	1
	SF25509_c09460	FOG: TPR repeat, SEL1 subfamily	-0.8	0.02	-0.83	20	17	53	20	17	53	0.6612	1	0.6694
	SF25509_c09470	Biosynthetic Aromatic amino acid aminotransferase beta (EC 2.6.1.57)	-0.52	-0.23	-0.29	678	284	910	732	295	935	0.4721	0.7519	0.6682
	SF25509_c09480	hypothetical protein	-0.08	-0.03	-0.1	442	179	508	453	181	523	0.9372	0.9647	0.9004
	SF25509_c09490	hypothetical protein	0.05	-0.06	-0.44	80	60	120	148	65	158	0.9534	0.9358	0.6229
	SF25509_c09510	ATP/GTP-binding site motif A (P-loop) :Porin, alpha proteobacteria type	-0.33	0.36	-0.9	76	52	123	8669	10416	8593	0.7777	0.7724	0.5173
	SF25509_c09520	Phage integrase	0.32	-0.2	0.37	1473	371	1918	1547	397	2118	0.5624	0.69	0.4823
	SF25509_c09530	ATP/GTP-binding site motif A (P-loop) :Porin, alpha proteobacteria type	0.21	0.12	-0.2	828	310	973	885	334	1000	0.6813	0.8277	0.6808
	SF25509_c09540	probable hydrolase	0.16	-0.09	0.13	366	148	472	412	166	528	0.819	0.8906	0.8758
	SF25509_c09550	Soluble lytic murein transglycosylase precursor (EC 3.2.1.-)	0.09	-0.15	-0.23	1098	379	1216	1295	471	1502	0.8443	0.7311	0.53
	SF25509_c09560	hypothetical protein	-0.16	0	-2.28	2	0	1	4	2	23	1	1	0.3316
	SF25509_c09570	4-hydroxy-tetrahydrodipicolinate synthase (EC 4.3.3.7)	-3.16	-4.21	-3.32	4	1	4	4	1	4	1	1	1
	SF25509_c09580	tmRNA-binding protein SmpB	0.92	0	-0.28	1	0	1	397	237	489	1	1	1
	SF25509_c09600	DNA-directed RNA polymerase omega subunit (EC 2.7.7.6)	0	-1	-1.58	0	0	0	1563	491	1557	1	1	1
	SF25509_c09620	HYPOTHETICAL UNKNOWN PROTEIN	0.24	-1.2	-0.66	604	137	931	604	137	931	1	0.3368	0.6649
	SF25509_c09630	hypothetical protein NAS141_09886	-0.9	-1.06	0.95	12	5	14	12	5	14	0.592	0.3998	0.5055
	SF25509_c09640	Holo-[acyl-carrier protein] synthase (EC 2.7.8.7)	1.48	0	0	2	0	0	7	4	18	1	1	1
	SF25509_c09650	hypothetical protein	-0.75	0.79	0.35	3	1	2	3	1	2	1	0.9002	0.6712
	SF25509_c09660	Signal peptidase I (EC 3.4.21.89)	-1.58	-1	0.87	0	0	1	0	0	2	1	0.3345	1
	SF25509_c09670	Ribonuclease III (EC 3.1.26.3)	0	-1.58	-1	0	0	0	0	0	0	1	1	1
	SF25509_c09680	GTP-binding protein Era	0	0	0	0	0	0	87	28	83	1	1	1
	SF25509_c09690	Glycerophosphoryl diester phosphodiesterase (EC 3.1.4.46)	0.02	-0.11	0.45	1280	363	1543	1457	414	1688	0.9646	0.8702	0.5885
	SF25509_c09700	Glutathione S-transferase, omega (EC 2.5.1.18)	0.11	-0.1	-0.09	587	210	630	587	211	630	0.8521	0.8683	0.8884
	SF25509_c09710	Cyclopropane-fatty-acyl-phospholipid synthase (EC 2.1.1.79)	-0.48	-0.03	-0.24	653	328	1041	662	328	1044	0.3326	0.9429	0.5786
	SF25509_c09720	Transcription accessory protein (S1 RNA-binding domain)	0.24	-0.18	0.65	1888	499	2411	1895	500	2419	0.713	0.804	0.3731
	SF25509_c09730	hypothetical protein	0.22	0.15	0.71	335	86	375	335	86	375	0.665	0.6634	0.563
	SF25509_c09740	conserved hypothetical signal peptide protein	0.04	-0.62	-0.83	1097	194	1096	1405	222	1338	0.5048	0.6581	0.7992
	SF25509_c09750	UDP-glucose dehydrogenase (EC 1.1.1.22)	-1	0	0.87	0	0	1	1	0	1	1	1	1
	SF25509_c09760	UDP-glucuronate 5'-epimerase (EC 5.1.3.12)	0.92	-1	0	1	0	0	230	64	203	1	1	1
	SF25509_c09770	transcriptional regulator (ArsR family)	0.93	0.48	1.73	769	331	1107	769	331	1107	0.6567	1	1
	SF25509_c09780	FIG01075546: hypothetical protein	0.47	0.16	-0.11	143	90	333	173	118	361	0.6851	0.8566	0.8659
	SF25509_c09790	FIG01075665: hypothetical protein	-0.54	0.22	-0.65	189	106	244	246	131	337	0.6293	0.7187	0.4625
	SF25509_c09800	hypothetical protein	0.15	-0.22	0.17	588	171	601	609	181	638	0.8598	0.8166	0.8382
	SF25509_c09810	DNA recombination and repair protein RecO	-0.52	-0.53	-1.61	65	52	59	82	58	78	0.3906	0.3481	0.0256
	SF25509_c09820	Putative phosphatase	-0.24	-0.24	-0.24	985	467	1335	988	483	1353	0.7093	0.5822	0.6318
	SF25509_c09830	FIG01074088: hypothetical protein	-0.48	0.1	-0.21	1177	529	1572	1333	600	1798	0.2474	0.8291	0.6548
	SF25509_c09840	metal-dependent phosphohydrolase	0.06	-0.31	-0.25	299	135	486	304	137	493	0.9544	0.6865	0.7157
	SF25509_c09850	Flavodoxin reductases (ferredoxin-NADPH reductases) family 1	-0.26	1.18	0.75	270	115	318	699	298	913	1	1	0.6621
	SF25509_c09860	MFS permease	0.12	-0.33	-0.59	1382	349	1455	1382	349	1455	0.8251	0.6321	0.6805
	SF25509_c09870	Quinolinate synthetase (EC 2.5.1.72)	-0.14	-0.05	0.37	1478	498	2151	1530	506	2222	0.8636	0.9373	0.6007
	SF25509_c09880	L-aspartate oxidase (EC 1.4.3.16)	-0.01	0.22	-0.08	525	194	634	539	206	655	0.9951	0.8164	0.9352
	SF25509_c09890	Quinolinate phosphoribosyltransferase [decarboxylating] (EC 2.4.2.19)	0.11	0.15	-0.22	364	141	468	371	145	478	0.8821	0.8448	0.7845
	SF25509_c09900	superoxide dismutase (Cu/Zn)	-0.85	0.51	0.12	36	46	33	69	52	87	0.3318	1	1
	SF25509_c09910	Predicted NAD regulator in Alphaproteobacteria	-0.46	-0.64	-0.53	231	78	261	231	78	261	0.6455	0.5231	0.5612
	SF25509_c09920	FIG00984242: hypothetical protein	-1.32	-1.32	0.87	0	0	1	0	0	1	0.3347	0.3385	1
	SF25509_c09930	COG1896: Predicted hydrolases of HD superfamily	-1.57	-1.53	-0.89	31	6	30	31	6	30	0.2634	0.3524	0.4249
	SF25509_c09940	Folate-dependent protein for Fe/S cluster synthesis/repair in oxidative stress	-2.21	-3.05	-0.56	59	10	73	59	10	73	0.0413	0.011	0.5201
	SF25509_c09950	FIG00985792: hypothetical protein	-0.69	-0.96	-0.48	9	11	72	9	11	72	0.4637	0.5958	0.9004
	SF25509_c09960	FIG00984290: hypothetical protein	0	0	0	0	0	0	6	10	78	1	1	1
	SF25509_c09970	FIG00983489: hypothetical protein	-0.85	0.74	-1.31	18	59	48	30	64	57	0.4184	0.3942	0.273
	SF25509_c09980	Nudix hydrolase family protein	-0.72	-0.03	-1.97	230	103	265	230	103	265	0.4404	1	0.8034
	SF25509_c09990	Gifsy-2 prophage protein	-0.53	-0.3	-0.74	83	70	281	89	72	290	0.4667	0.808	0.5756
	SF25509_c10000	hypothetical protein	-0.27	0.16	-0.58	13	11	34	13	11	34	1	1	1
	SF25509_c10010	Cysteinyl-tRNA synthetase (EC 6.1.1.16)	0.92	-1	-1	1	0	0	1	0	0	1	1	1
	SF25509_c10020	Gfa-like protein	-0.09	-0.07	0.12	775	316	1121	776	318	1121	0.8842	0.9274	0.8863
	SF25509_c10030	Gfa-like protein	0.03	-0.14	-0.39	495	147	669	495	147	669	0.9558	0.8515	0.6244
	SF25509_c10040	Gfa-like protein	-0.44	0.06	0.07	447	184	613	447	184	613	0.5979	0.9658	0.8861
	SF25509_c10050	Proline iminopeptidase (EC 3.4.11.5)	-0.13	-0.33	0.08	1008	323	1317	1265	360	1493	0.8191	0.5916	0.8786
	SF25509_c10060	(R)-citramalate synthase (EC 2.3.1.182)	-0.36	-0.47	-0.23	1298	393	1897	1558	520	2313	0.566	0.4326	0.7194
	SF25509_c10070	Protein rarD	0.06	-0.01	0.07	4394	1299	4117	4549	1389	4438	0.9092	0.991	0.8842
	SF25509_c10080	Lysine decarboxylase family	0.72	-0.16	-0.25	540	95	440	577	97	477	0.3531	0.7693	0.6787
	SF25509_c10090	LysM domain protein	-0.51	0.51	0.27	853	375	1163	882	399	1206	0.5778	0.5545	0.7588
	SF25509_c10100	ABC transporter HlyB/MsbA family	0.01	-0.03	0.22	1996	394	2095	2771	613	2843	0.9718	0.9633	0.6484
	SF25509_c10110	Phosphatidylserine decarboxylase (EC 4.1.1.65)	0	0	0	0	0	0	0	0	0	1	1	1
	SF25509_c10120	CDP-diacylglycerol--serine O-phosphatidyltransferase (EC 2.7.8.8)	0.25	-0.14	0.15	40	11	51	40	11	51	0.8337	0.6628	0.5978
	SF25509_c10130	small molecule metabolism	-1.41	-2.55	-1.68	156	15	158	320	161	436	0.2946	0.3373	0.3947
	SF25509_c10150	Colicin V production protein	-1.54	0.69	0.59	337	809	2204	337	809	2204	0.3579	0.8337	0.6339
	SF25509_c10160	DNA repair protein RadA	0.06	-3.6	-0.9	21	1	37	21	1	37	1	0.3364	1
	SF25509_c10170	DNA repair protein RadA	0.18	1.25	0.34	19	11	66	19	11	66	0.8143	0.4268	0.7132
	SF25509_c10180	Alanine racemase (EC 5.1.1.1)	-0.24	-0.28	-0.5	345	117	316	375	132	378	0.7345	0.6152	0.2904
	SF25509_c10190	hypothetical protein	0.65	0.03	0.07	171	42	181	275	72	322	0.6606	0.8792	0.9143
	SF25509_c10200	Transcriptional regulator, AraC family	0	0	0	0	0	0	0	0	0	1	1	1
	SF25509_c10210	Transcriptional regulator, AraC family	-0.52	-0.95	-0.73	18	9	51	20	9	54	0.4485	0.5738	0.4165
	SF25509_c10220	FIG00985859: hypothetical protein	-0.43	-0.04	-0.66	98	50	161	127	68	210	0.6962	0.9317	0.5068
	SF25509_c10230	FIG00363986: hypothetical protein	0.87	-0.84	-0.8	45	10	39	141	19	144	0.6647	1	0.6667
	SF25509_c10240	Replicative DNA helicase (EC 3.6.1.-)	-0.75	0	-1	2	0	0	10	0	15	0.2285	1	1
	SF25509_c10250	LSU ribosomal protein L9p	0.07	0.6	-0.89	1355	2353	2063	2392	2700	3357	0.9267	0.5418	0.6909
	SF25509_c10260	FIG003573: hypothetical protein	-0.76	1.24	-0.45	394	831	1404	423	856	1465	0.2951	0.6801	0.4965
	SF25509_c10270	SSU ribosomal protein S18p @ SSU ribosomal protein S18p, zinc-independent	-1.3	1.01	-2.56	636	945	636	2464	3412	3608	1	1	1
	SF25509_c10280	SSU ribosomal protein S6p	0.92	0	0	1	0	0	1	0	0	1	1	1
	SF25509_c10290	Ferredoxin	0.28	0.16	-0.87	45	35	55	65	36	97	0.9028	1	0.2733
	SF25509_c10300	small molecule metabolism	0.07	0.05	-0.25	1388	290	1315	1399	293	1344	0.8997	0.9138	0.5907
	SF25509_c10310	hypothetical protein	0	0	0	0	0	0	0	0	0	1	1	1
	SF25509_c10320	Malonyl CoA-acyl carrier protein transacylase (EC 2.3.1.39)	0	0	0	0	0	0	0	0	0	1	1	1
	SF25509_c10330	3-oxoacyl-[acyl-carrier protein] reductase (EC 1.1.1.100)	-0.16	0	-0.28	1	0	1	1	0	1	1	1	1
	SF25509_c10340	Acyl carrier protein	0	0	0	0	0	0	0	0	0	1	1	1
	SF25509_c10350	3-oxoacyl-[acyl-carrier-protein] synthase, KASII (EC 2.3.1.179)	-1	-2	1.41	0	0	2	146	89	29	1	1	1
	SF25509_c10360	FIG004453: protein YceG like	-0.25	-1.81	-0.24	1382	139	905	1578	192	1101	0.5968	0.0104	0.6589
	SF25509_c10370	Protein YicC	-1.22	-1.21	-1.45	12	2	4	12	2	4	0.2643	0.2227	0.2273
	SF25509_c10380	Guanylate kinase (EC 2.7.4.8)	0	0	0.87	0	0	1	85	17	158	1	1	1
	SF25509_c10390	SSU rRNA (adenine(1518)-N(6)/adenine(1519)-N(6))-dimethyltransferase (EC 2.1.1.182)	-0.55	-0.26	-0.59	29	15	37	29	15	37	0.5209	0.8013	0.4856
	SF25509_c10400	4-hydroxythreonine-4-phosphate dehydrogenase (EC 1.1.1.262)	0.01	-0.53	-0.99	53	24	72	53	24	72	0.9884	0.5228	0.2225
	SF25509_c10410	Survival protein SurA precursor (Peptidyl-prolyl cis-trans isomerase SurA) (EC 5.2.1.8)	-1	1.79	1.16	0	2	3	0	5	3	0.333	1	0.3295
	SF25509_c10420	Outer membrane protein Imp, required for envelope biogenesis / Organic solvent tolerance protein precursor	-0.16	0.21	-1.58	2	2	0	24	9	43	0.6048	1	1
	SF25509_c10430	Permease, YjgP/YjgQ family	-1	0	-0.28	0	0	2	0	0	2	0.3355	1	0.6594
	SF25509_c10440	FIG000988: Predicted permease	0.92	0	0.87	1	0	1	1	0	2	1	1	1
	SF25509_c10450	hypothetical protein	0.92	-1	0.87	1	0	1	1	0	1	1	1	1
	SF25509_c10460	Cytosol aminopeptidase PepA (EC 3.4.11.1)	-0.16	0	0	1	0	0	2	1	2	1	1	1
	SF25509_c10470	DNA polymerase III chi subunit (EC 2.7.7.7)	0	0	0	0	0	0	0	1	0	1	1	1
	SF25509_c10480	Uncharacterized oxidoreductase ydgJ (EC 1.-.-.-)	0.38	-0.71	-0.09	577	107	650	686	127	783	0.3832	0.1524	0.875
	SF25509_c10490	GCN5-related N-acetyltransferase	0.04	-0.76	-0.27	816	234	1199	831	234	1237	0.9597	0.4955	0.7708
	SF25509_c10500	ABC transporter ATP-binding protein uup	0.2	0.22	0.62	864	285	1202	1334	312	1496	0.8018	0.7938	0.6018
	SF25509_c10510	hypothetical protein	0.38	2.6	0.84	64	217	249	66	219	250	1	1	1
	SF25509_c10530	Long-chain-fatty-acid--CoA ligase (EC 6.2.1.3)	0.12	-0.36	-0.23	1584	476	1874	1808	491	2134	0.7807	0.4059	0.5468
	SF25509_c10540	hypothetical protein	0.06	0.06	0.01	418	110	410	463	120	483	0.9221	0.9117	0.9926
	SF25509_c10550	lignin beta-ether hydrolase	-0.29	-0.12	-0.51	190	81	223	295	132	332	0.5497	0.594	0.6315
	SF25509_c10560	Nucleoside diphosphate kinase (EC 2.7.4.6)	0	0	0	0	0	0	0	0	0	1	1	1
	SF25509_c10570	FIG00984093: hypothetical protein	-0.11	0.21	0.26	259	107	343	259	107	343	0.8597	0.7171	0.6749
	SF25509_c10580	FIG00985838: hypothetical protein	0.65	0.2	0.08	8484	3269	8763	8597	3286	8870	0.4739	0.8485	0.8853
	SF25509_c10590	High-affinity branched-chain amino acid transport system permease protein LivH (TC 3.A.1.4.1)	-0.41	-0.19	-0.66	494	180	631	575	197	722	0.5544	0.8081	0.2526
	SF25509_c10600	Molybdenum cofactor biosynthesis protein MoaE	-2.16	1.38	-1	1	3	0	8	8	26	1	1	1
	SF25509_c10610	Molybdenum cofactor biosynthesis protein MoaD	-1.05	-0.08	-1.18	71	30	105	76	34	132	0.6005	0.9014	0.4646
	SF25509_c10620	CDP-diacylglycerol--glycerol-3-phosphate 3-phosphatidyltransferase (EC 2.7.8.5)	0	0	0.87	0	0	1	0	0	1	1	1	1
	SF25509_c10640	FolM Alternative dihydrofolate reductase 1	0.28	-1.06	0.63	4357	207	1949	5235	255	2379	0.752	0.3241	0.4874
	SF25509_c10650	Surface antigen	-0.31	-1.08	-0.87	525	199	644	538	200	659	0.5379	0.075	0.1399
	SF25509_c10660	Glutathione S-transferase family protein	0.55	-0.17	-0.67	422	54	240	500	81	350	0.8046	0.8432	0.5598
	SF25509_c10670	macromolecule metabolism%3B macromolecule degradation%3B degradation of rna	0.8	-0.69	-0.16	585	75	438	585	75	438	0.4191	0.7691	0.7492
	SF25509_c10680	Bacteriophage capsid protein [General function prediction only]	0.48	-0.11	0.31	4006	1146	4370	4006	1146	4370	0.4225	0.8394	0.5434
	SF25509_c10690	Protein involved in catabolism of external DNA	-0.52	0.61	0.27	373	259	512	427	281	605	0.3811	0.4117	0.7024
	SF25509_c10700	hypothetical protein	-0.53	1.25	-1.75	14	11	22	14	11	22	1	0.3303	0.338
	SF25509_c10710	Anaerobic dehydrogenases, typically selenocysteine-containing	-0.11	-0.03	-0.27	357	156	588	453	190	669	0.8356	0.9557	0.5527
	SF25509_c10720	Nudix hydrolase family protein YffH	0.37	0.24	0.71	180	47	143	185	47	144	0.7167	0.762	0.4586
	SF25509_c10730	hypothetical protein	1	0.63	0.97	56	25	64	56	25	64	0.3122	0.5666	0.4869
	SF25509_c10740	membrane protein, putative	0.02	-0.05	0.1	1257	392	2377	1321	418	2507	0.9689	0.8896	0.8771
	SF25509_c10750	FIG00983992: hypothetical protein	-0.29	-0.57	-0.36	310	117	479	323	117	484	0.6684	0.3417	0.6036
	SF25509_c10760	Phosphoribosylglycinamide formyltransferase (EC 2.1.2.2)	-2.59	-1.41	-1.25	119	75	277	277	256	605	0.0131	0.2535	0.19
	SF25509_c10770	Phosphoribosylformylglycinamidine cyclo-ligase (EC 6.3.3.1)	-2.28	-1.37	-0.82	345	288	1219	944	1012	3062	0.0359	0.1231	0.2107
	SF25509_c10780	hypothetical protein	-1.86	-0.79	-0.28	12	2	21	12	2	21	0.6655	1	0.6712
	SF25509_c10790	Putative permease often clustered with de novo purine synthesis	-0.16	-0.31	0.09	7	20	18	7	20	18	0.6907	0.6509	0.8931
	SF25509_c10800	Chromosomal replication initiator protein DnaA	-1	0	0	0	0	0	0	0	0	1	1	1
	SF25509_c10810	Polyphosphate kinase (EC 2.7.4.1)	-0.25	0.68	-0.87	123	373	234	140	397	269	0.6919	0.1734	0.0425
	SF25509_c10820	Exopolyphosphatase (EC 3.6.1.11)	-0.31	-1.04	-0.1	2001	253	1287	2001	253	1287	0.4545	0.1181	0.8461
	SF25509_c10830	Glycerophosphoryl diester phosphodiesterase (EC 3.1.4.46)	-0.02	-0.42	-0.44	281	76	411	326	86	445	0.9616	0.4585	0.5646
	SF25509_c10840	Bll5656 protein	0.13	-0.79	0.13	113	23	142	146	57	178	0.8783	0.5285	0.8421
	SF25509_c10850	Adenylate cyclase (EC 4.6.1.1)	0.16	0.32	-0.1	492	215	569	504	217	590	0.8365	0.5974	0.8776
	SF25509_c10860	Ribonuclease D (EC 3.1.26.3)	-0.37	-0.03	0.22	245	160	492	245	160	492	0.7057	0.9667	0.7029
	SF25509_c10870	Multicopper oxidase	-0.63	0.29	-0.19	741	358	816	742	361	820	0.5465	0.7274	0.7537
	SF25509_c10880	Transmembrane transport protein	-0.16	0.08	-0.6	520	265	653	523	266	656	0.8016	0.9031	0.2757
	SF25509_c10890	hypothetical protein	0	0	0	0	0	0	0	0	2	1	1	1
	SF25509_c10900	Aspartyl-tRNA synthetase (EC 6.1.1.12) @ Aspartyl-tRNA(Asn) synthetase (EC 6.1.1.23)	0.92	1.45	0.31	2	1	3	2	1	3	0.3438	1	1
	SF25509_c10910	Rhodanese domain protein	-0.18	0.68	-0.33	110	52	148	110	52	148	0.8352	0.8776	0.6781
	SF25509_c10920	Heat shock protein 60 family chaperone GroEL	-0.9	0	-0.22	319	130	336	389	149	391	0.6714	0.9997	0.7731
	SF25509_c10930	FIG01075262: hypothetical protein	0.54	-0.84	-1.06	13	10	25	13	10	25	1	0.664	1
	SF25509_c10940	FIG00450156: hypothetical protein	0.42	-0.51	-0.19	2689	1093	5442	2694	1095	5443	0.6466	0.615	0.7688
	SF25509_c10950	hypothetical protein	0.18	-0.21	0.23	43	10	51	43	10	51	0.6631	1	0.6659
	SF25509_c10960	hypothetical protein	-0.22	0.62	0.41	23	16	37	44	19	82	0.8896	1	0.6966
	SF25509_c10970	Topoisomerase IV subunit A (EC 5.99.1.-)	-1.32	0	0.87	0	0	3	0	0	3	0.3328	1	0.0991
	SF25509_c10980	Transcriptional regulator, ArsR family	-0.6	-0.37	-1.17	203	106	343	203	106	343	0.6551	0.6603	0.4894
	SF25509_c10990	Permeases of the drug/metabolite transporter (DMT) superfamily	-0.28	-0.66	-0.57	163	26	181	181	32	207	0.7464	0.7482	0.5483
	SF25509_c11000	Arginine-tRNA-protein transferase (EC 2.3.2.8)	-0.77	-0.51	-0.42	393	184	1126	415	199	1189	0.3128	0.4554	0.6045
	SF25509_c11010	FIG00451006: hypothetical protein	0.46	-0.17	0.82	1082	329	1481	3678	902	4210	0.7271	0.7221	0.5992
	SF25509_c11020	Porphobilinogen synthase (EC 4.2.1.24)	0.92	1.45	0	1	1	0	1	1	0	1	1	1
	SF25509_c11030	Permeases of the major facilitator superfamily	-0.27	-0.01	0.05	324	76	205	546	88	304	0.695	1	0.9161
	SF25509_c11040	Transcriptional regulator, MarR family	0	-0.72	0.04	734	177	1198	761	183	1229	0.9932	0.613	0.9645
	SF25509_c11050	hypothetical protein	-0.3	-0.84	-1.38	39	23	35	88	32	98	0.5952	0.604	0.4001
	SF25509_c11060	FIG00984076: hypothetical protein	-0.85	-0.31	-1.23	2367	895	2197	2547	910	2380	0.1457	0.6512	0.0652
	SF25509_c11070	Serine hydroxymethyltransferase (EC 2.1.2.1)	0.19	-1.53	0.31	41	4	30	41	4	30	1	0.4968	1
	SF25509_c11080	Ribonucleotide reductase transcriptional regulator NrdR	0	0	0	0	0	0	0	0	0	1	1	1
	SF25509_c11090	Diaminohydroxyphosphoribosylaminopyrimidine deaminase (EC 3.5.4.26) / 5-amino-6-(5-phosphoribosylamino)uracil reductase (EC 1.1.1.193)	0.92	0	0	1	0	0	2	2	6	1	1	1
	SF25509_c11100	Riboflavin synthase eubacterial/eukaryotic (EC 2.5.1.9)	0	-1	0	0	0	0	0	0	0	1	1	1
	SF25509_c11110	HYPOTHETICAL TRANSMEMBRANE PROTEIN	0.02	2.96	1.66	134	54	134	552	129	641	1	0.329	1
	SF25509_c11120	putative acetyltransferase protein	-0.53	-0.2	-0.17	334	122	316	334	122	316	0.6655	0.8407	0.8373
	SF25509_c11130	FIG00983544: hypothetical protein	0.58	-0.14	-0.22	375	74	291	375	74	291	0.6501	0.9499	0.8255
	SF25509_c11140	6,7-dimethyl-8-ribityllumazine synthase (EC 2.5.1.78)	-1.16	0.79	0	1	1	0	1	1	0	1	1	1
	SF25509_c11150	Transcription termination protein NusB	1.42	1.45	0.87	3	1	1	85	39	173	1	1	1
	SF25509_c11160	MFS permease	-0.32	-0.47	0	832	269	1225	1028	316	1509	0.63	0.5993	0.9925
	SF25509_c11170	Pyrophosphate-energized proton pump (EC 3.6.1.1)	0.51	-0.31	0.51	6373	1734	8244	6885	1877	9296	0.3545	0.6246	0.3195
	SF25509_c11180	Outer membrane lipoprotein OmlA	1.3	-0.21	-2	11	2	0	137	31	155	0.671	1	1
	SF25509_c11190	Ubiquinol-cytochrome C chaperone	-0.08	0.12	0.44	652	186	682	660	196	693	0.9184	0.8856	0.5625
	SF25509_c11200	Conserved hypothetical protein, gene in Ubiquinol-cytochrome C chaperone locus	-0.7	-0.21	0.22	33	24	107	33	24	107	0.4322	0.6593	0.7988
	SF25509_c11210	Phosphate:acyl-ACP acyltransferase PlsX	1.13	-0.21	1.16	4	1	3	37	2	19	0.1023	1	0.3287
	SF25509_c11220	3-oxoacyl-[acyl-carrier-protein] synthase, KASIII (EC 2.3.1.180)	-0.23	-2.58	-0.28	40	0	13	41	0	25	0.6676	0.3321	0.7983
	SF25509_c11230	Integration host factor alpha subunit	-0.12	-1.13	0.11	100	19	85	100	19	85	1	1	1
	SF25509_c11240	Transcriptional regulator, MerR family	-1.41	-0.77	-0.62	171	69	280	182	70	285	0.1869	0.2302	0.3243
	SF25509_c11250	Universal stress protein UspA and related nucleotide-binding proteins	-0.31	-0.03	-0.47	310	90	294	366	103	347	0.6055	0.9449	0.3667
	SF25509_c11260	hypothetical protein	-0.9	0.09	-1.11	6	8	9	29	28	77	1	1	1
	SF25509_c11270	hypothetical protein	0	0	0	0	0	0	0	0	0	1	1	1
	SF25509_c11280	Miscellaneous%3B Unknown	-1.58	0	0.87	0	0	1	0	0	1	1	1	1
	SF25509_c11290	FIG139928: Putative protease	-0.25	-0.01	-0.03	395	172	549	400	177	563	0.7356	0.9873	0.9755
	SF25509_c11300	FIG139552: Putative protease	-0.21	-0.59	-0.75	166	72	301	178	74	310	0.71	0.5902	0.7011
	SF25509_c11310	Sterol binding protein	-0.16	0.24	0.5	27	15	70	79	30	139	0.6846	0.7683	0.6092
	SF25509_c11320	3-polyprenyl-4-hydroxybenzoate carboxy-lyase (EC 4.1.1.-)	-0.43	-0.19	-0.09	404	186	761	404	186	761	0.4122	0.7537	0.8695
	SF25509_c11330	NnrU family protein, required for expression of nitric oxide and nitrite reductases (Nir and Nor)	-0.18	0.75	-0.23	121	102	163	134	103	175	0.7746	0.4104	0.7341
	SF25509_c11340	hypothetical protein	0.74	0.59	-0.51	243	40	98	266	55	115	0.481	0.4569	0.3508
	SF25509_c11350	hypothetical protein	-0.58	-2.81	0.72	3	0	10	3	0	10	1	1	1
	SF25509_c11360	Nitric oxide reductase activation protein NorE	0.84	0.75	-0.63	62	32	39	104	35	89	0.3027	0.6979	0.3985
	SF25509_c11370	Nitric oxide reductase activation protein NorF	-0.49	1.38	0.05	8	3	5	8	3	5	0.6791	1	1
	SF25509_c11380	Nitric-oxide reductase subunit C (EC 1.7.99.7)	-0.5	-0.47	0.25	130	70	326	144	72	339	0.6729	0.6281	0.7748
	SF25509_c11390	Nitric-oxide reductase subunit B (EC 1.7.99.7)	-0.07	-0.22	0.16	730	394	1303	807	401	1360	0.8595	0.7014	0.78
	SF25509_c11400	Nitric oxide reductase activation protein NorQ	0.47	-0.71	-0.12	118	23	115	126	24	119	0.5257	0.485	0.9041
	SF25509_c11410	Nitric oxide reductase activation protein NorD	-0.48	0.07	-0.17	278	129	392	317	146	462	0.4576	0.9178	0.8073
	SF25509_c11420	hypothetical protein	0.11	-0.31	-0.04	54	34	93	336	77	428	0.9454	0.8032	0.97
	SF25509_c11430	Coproporphyrinogen III oxidase, oxygen-independent (EC 1.3.99.22)	-0.56	-0.28	-0.35	271	87	266	303	107	318	0.4431	0.6294	0.6874
	SF25509_c11440	hypothetical protein	-0.26	-0.16	-1.58	15	15	21	15	15	21	0.6885	0.9418	0.1979
	SF25509_c11450	Protein	-0.37	0.12	-0.03	249	171	389	336	220	461	0.4895	0.8456	0.9593
	SF25509_c11460	hypothetical protein	-1.69	1.1	-1.25	17	36	61	17	36	61	0.1462	0.1168	0.6419
	SF25509_c11470	Phenylacetic acid degradation protein paaD%3B PaaD-like protein (DUF59) involved in Fe-S cluster assembly	0.04	0.1	0.31	223	110	205	223	110	205	0.9672	0.9556	0.5729
	SF25509_c11480	NnrS protein involved in response to NO	-0.09	0.24	-0.1	295	134	401	317	186	450	0.8879	0.709	0.8601
	SF25509_c11490	Copper-containing nitrite reductase (EC 1.7.2.1)	-0.18	-0.16	-0.13	450	189	601	450	189	601	0.8181	0.7896	0.8236
	SF25509_c11500	Nitrite reductase accessory protein NirV	-0.62	0.18	-0.3	177	72	216	274	178	347	0.5363	0.8209	0.7404
	SF25509_c11510	Nitric oxide -responding transcriptional regulator NnrR (Crp/Fnr family)	-0.43	0.26	-0.38	164	103	145	164	103	145	0.7702	0.7015	0.5927
	SF25509_c11520	Pseudoazurin	-0.54	0.53	-0.11	233	190	365	240	191	397	0.6024	0.6741	0.8815
	SF25509_c11530	Periplasmic nitrate reductase component NapE	-0.3	1.49	-0.28	20	13	25	20	13	25	1	0.6642	1
	SF25509_c11540	Ferredoxin-type protein NapF (periplasmic nitrate reductase)	-0.16	0.79	0.72	2	1	20	2	1	20	1	1	1
	SF25509_c11550	Periplasmic nitrate reductase component NapD	-0.49	-1.16	-0.77	51	8	73	51	8	73	0.5042	0.5399	0.3925
	SF25509_c11560	Periplasmic nitrate reductase precursor (EC 1.7.99.4)	-0.07	-0.04	-0.3	685	348	823	688	348	824	0.8781	0.9261	0.3862
	SF25509_c11570	Nitrate reductase cytochrome c550-type subunit	-0.83	-0.14	-1.3	77	45	78	86	48	94	0.4355	0.8098	0.6018
	SF25509_c11580	Cytochrome c-type protein NapC	0.73	-0.93	-0.63	41	10	51	70	15	69	0.4275	0.457	0.7513
	SF25509_c11590	Copper resistance protein D	-0.57	-0.23	-0.33	107	30	195	138	44	221	0.4259	0.7394	0.6378
	SF25509_c11600	Copper metallochaperone, bacterial analog of Cox17 protein / Conserved membrane protein in copper uptake, YcnI	0.12	0.05	0.15	105	52	140	135	53	156	0.9074	0.9129	0.8338
	SF25509_c11610	Miscellaneous%3B Unknown	-2.81	0	0	0	0	0	0	0	0	1	1	1
	SF25509_c11620	Hypothetical protein DUF454	-1.12	0.61	-1.22	31	22	39	34	23	40	0.4997	0.6995	0.1953
	SF25509_c11630	HYPOTHETICAL/UNKNOWN PROTEIN	0.08	0.47	0.18	385	171	423	412	202	450	0.9067	0.4667	0.7461
	SF25509_c11650	miscellaneous%3B unknown	-0.26	0.13	-0.03	84	43	70	127	89	161	1	1	1
	SF25509_c11660	FIG01285335: hypothetical protein	-0.37	-0.66	-0.68	385	161	549	388	165	555	0.7259	0.5167	0.5492
	SF25509_c11670	FIG01285335: hypothetical protein	0.55	0.32	0.83	69	26	168	69	26	168	1	1	1
	SF25509_c11680	Probable glycosyl transferase	0.25	0	-0.02	594	342	891	617	345	967	0.6836	0.9977	0.97
	SF25509_c11690	Glycosyltransferase	0.16	-0.09	-0.17	516	179	683	544	210	738	0.7879	0.8858	0.8174
	SF25509_c11700	Polysaccharide export protein	0	0.04	0.1	1406	515	1933	1686	636	2212	0.9952	0.9628	0.8768
	SF25509_c11710	putative transmembrane succinoglycan biosynthesis transport protein	-0.59	-0.07	-0.24	464	152	623	471	153	631	0.2563	0.8511	0.5642
	SF25509_c11720	FIG00984865: hypothetical protein	-0.22	0.42	-0.32	315	188	488	370	191	510	0.7074	0.4127	0.6157
	SF25509_c11730	Chloramphenicol acetyltransferase (EC 2.3.1.28)	-1.37	0.86	-0.46	90	68	112	104	72	125	0.2795	0.4686	0.5639
	SF25509_c11740	FIG01076144: hypothetical protein	-0.01	0.57	-0.21	163	98	209	164	98	209	0.9776	0.4146	0.6582
	SF25509_c11750	FIG00984276: hypothetical protein	0.56	-0.45	0.03	43	11	58	118	20	99	0.5094	0.6933	1
	SF25509_c11770	N-acetyl-gamma-glutamyl-phosphate reductase (EC 1.2.1.38)	0	-1.58	0	0	0	0	45	0	0	1	1	1
	SF25509_c11780	hypothetical protein	-2.31	0	0	0	0	0	2	2	4	1	1	1
	SF25509_c11790	Agmatinase (EC 3.5.3.11)	0.04	-0.02	-0.09	302	135	497	555	329	784	0.9377	0.9766	0.8806
	SF25509_c11800	hypothetical protein	-0.03	0.2	-0.12	298	200	410	298	200	410	0.9558	0.7422	0.8652
	SF25509_c11810	SSU ribosomal protein S9p (S16e)	-1.22	0.03	-0.89	23	66	34	278	195	390	0.6589	1	1
	SF25509_c11820	LSU ribosomal protein L13p (L13Ae)	0	0	0	0	0	0	0	0	0	1	1	1
	SF25509_c11830	Phenylacetic acid degradation-related protein	-0.16	-0.32	-0.19	42	19	71	43	20	72	0.7894	0.7837	0.7881
	SF25509_c11840	Enoyl-CoA hydratase (EC 4.2.1.17)	-0.49	-0.8	-0.54	279	58	518	349	84	612	0.4647	0.2489	0.4481
	SF25509_c11850	Integral membrane protein	-0.61	0.22	-0.26	232	120	348	240	121	362	0.4773	0.8213	0.7187
	SF25509_c11860	O-acetylhomoserine sulfhydrylase (EC 2.5.1.49) / O-succinylhomoserine sulfhydrylase (EC 2.5.1.48)	0.38	-0.36	-0.02	51	23	93	52	27	115	0.5964	0.7033	0.8951
	SF25509_c11870	O-acetylhomoserine sulfhydrylase (EC 2.5.1.49) / O-succinylhomoserine sulfhydrylase (EC 2.5.1.48)	-0.02	-0.56	-0.28	424	112	559	424	112	559	0.9815	0.5567	0.6748
	SF25509_c11880	Nucleoside-diphosphate-sugar epimerases	0.34	0.41	-0.99	64	20	73	110	58	186	0.678	0.6886	0.5049
	SF25509_c11890	hypothetical protein	0.04	-0.07	-0.68	382	145	480	382	145	480	0.954	0.9076	0.2962
	SF25509_c11900	hypothetical protein	-0.13	-2.42	-0.25	81	15	213	92	15	228	0.9015	0.4962	0.5014
	SF25509_c11910	putative cytochrome P450 hydroxylase	-0.42	0.03	-0.49	350	180	416	360	186	457	0.5481	0.9628	0.2868
	SF25509_c11920	dioxygenase (EC 1.13.11.-)	-0.67	0.09	-1.49	12	16	19	13	17	26	0.6814	0.983	0.374
	SF25509_c11930	Cardiolipin synthetase (EC 2.7.8.-)	0.5	0.37	0.09	212	83	277	332	164	472	0.3646	0.4976	0.8114
	SF25509_c11940	hypothetical protein	0.5	-2.02	-0.01	81	1	36	81	1	36	0.7053	0.3364	0.8988
	SF25509_c11950	ATP-dependent Clp protease proteolytic subunit (EC 3.4.21.92)	1.69	0	-0.28	5	0	1	5	0	1	0.3365	1	1
	SF25509_c11960	ATP-dependent Clp protease ATP-binding subunit ClpX	0	0.79	-1	0	2	0	38	345	658	1	1	0.3321
	SF25509_c11970	hypothetical protein	-0.33	0.07	0.05	293	94	323	339	99	354	0.6958	0.8241	0.8972
	SF25509_c11980	ATP-dependent protease La (EC 3.4.21.53) Type I	-0.58	2.79	0.46	6	8	5	6	8	5	0.6346	0.4029	0.7934
	SF25509_c11990	DNA-binding protein HU-beta	0.21	-2.13	-0.29	1795	175	394	3047	613	1595	0.6991	0.5919	0.8991
	SF25509_c12000	hypothetical protein	0	0	0	0	0	0	14	7	22	1	1	1
	SF25509_c12010	Alkaline phosphatase (EC 3.1.3.1)	-0.35	0.44	-0.45	433	264	561	598	311	701	0.5777	0.4829	0.4342
	SF25509_c12020	Transcriptional regulator, MarR family	-0.02	-0.23	0.42	391	90	254	423	94	279	0.979	0.7929	0.5741
	SF25509_c12030	Methyl-accepting chemotaxis protein I (serine chemoreceptor protein)	0.01	-0.61	-0.56	151	47	187	153	48	188	0.9944	0.5548	0.5342
	SF25509_c12040	hypothetical protein	1.25	-1.38	-1.72	8	4	7	8	4	7	1	1	1
	SF25509_c12050	DNA repair exonuclease family protein YhaO	0.74	0.28	0.64	248	87	316	249	87	317	0.234	0.5683	0.3642
	SF25509_c12060	Chromosome partition protein smc	-0.36	-0.23	-0.3	447	130	623	754	229	958	0.4583	0.6588	0.5
	SF25509_c12070	Transcriptional regulator	-0.95	-0.3	-1.02	29	16	34	29	16	35	0.8048	0.8031	0.5048
	SF25509_c12080	hypothetical protein	0.26	-0.75	-0.78	39	12	45	39	12	47	1	0.4883	0.4616
	SF25509_c12090	Mobile element protein	0.33	-0.24	-0.21	168	81	183	168	81	183	0.682	0.8449	0.8893
	SF25509_c12100	Mobile element protein	0.61	0.16	0.57	907	280	1082	907	280	1082	0.4525	0.8256	0.4476
	SF25509_c12110	hypothetical protein	0.45	-0.21	0.54	58	21	37	61	22	40	0.7111	0.8953	0.5941
	SF25509_c12150	NADH ubiquinone oxidoreductase chain A (EC 1.6.5.3)	0	-1	0	0	0	0	0	0	0	1	1	1
	SF25509_c12160	NADH-ubiquinone oxidoreductase chain B (EC 1.6.5.3)	-0.16	-0.95	-1.28	11	3	1	11	3	1	0.666	0.6666	1
	SF25509_c12170	NADH-ubiquinone oxidoreductase chain C (EC 1.6.5.3)	0.92	1.45	0.87	1	1	2	1	1	3	1	1	0.3243
	SF25509_c12180	NADH-ubiquinone oxidoreductase chain D (EC 1.6.5.3)	-2.49	0	0.87	1	0	1	1	0	1	0.0449	1	1
	SF25509_c12190	FIG00986842: hypothetical protein	0	0	0	0	0	0	0	0	0	1	1	1
	SF25509_c12200	NADH-ubiquinone oxidoreductase chain E (EC 1.6.5.3)	0.42	-1	1.31	3	0	3	3	0	3	1	1	0.402
	SF25509_c12210	NADH-ubiquinone oxidoreductase chain F (EC 1.6.5.3)	-1	-1	-2.28	0	0	1	0	0	1	1	1	0.4053
	SF25509_c12220	NADH-ubiquinone oxidoreductase chain E (EC 1.6.5.3)	0	0	0	0	0	0	0	0	0	1	1	1
	SF25509_c12230	NADH-ubiquinone oxidoreductase chain G (EC 1.6.5.3)	-0.16	0.79	0.87	1	1	1	4	1	2	1	1	1
	SF25509_c12240	NADH-ubiquinone oxidoreductase chain H (EC 1.6.5.3)	0	-2.32	0	0	0	0	0	0	0	1	1	1
	SF25509_c12250	NADH-ubiquinone oxidoreductase chain I (EC 1.6.5.3)	0	0	0	0	0	0	0	0	0	1	1	1
	SF25509_c12260	NADH-ubiquinone oxidoreductase chain J (EC 1.6.5.3)	-1	0	1.41	0	0	2	0	0	2	1	1	1
	SF25509_c12270	NADH-ubiquinone oxidoreductase chain K (EC 1.6.5.3)	0	0	0	0	0	0	0	0	0	1	1	1
	SF25509_c12280	NADH-ubiquinone oxidoreductase chain L (EC 1.6.5.3)	-1	-1	-0.28	0	0	2	0	0	2	0.3303	1	0.6503
	SF25509_c12290	NADH-ubiquinone oxidoreductase chain M (EC 1.6.5.3)	-1.17	-0.79	1.72	0	1	4	0	1	4	0.0301	0.4935	0.3055
	SF25509_c12300	NADH-ubiquinone oxidoreductase chain N (EC 1.6.5.3)	0.92	0.79	-0.28	1	1	1	1	1	1	1	1	1
	SF25509_c12310	Biotin--protein ligase (EC 6.3.4.9, EC 6.3.4.10, EC 6.3.4.11, EC 6.3.4.15)	-1.32	-1	0	0	0	0	6	0	7	0.3322	1	1
	SF25509_c12320	Metallo-beta-lactamase family protein, RNA-specific	0.73	0.21	-0.15	512	192	754	531	196	781	0.5692	0.8188	0.812
	SF25509_c12330	Methylmalonyl-CoA epimerase (EC 5.1.99.1)%3B Ethylmalonyl-CoA epimerase	-0.45	0.15	-0.83	51	18	128	51	18	128	0.7138	0.9437	0.6158
	SF25509_c12340	FIG00984333: hypothetical protein	-0.6	-1.44	-0.35	217	29	204	217	29	204	0.5493	0.439	0.7219
	SF25509_c12350	Prolyl-tRNA synthetase (EC 6.1.1.15), bacterial type	-1.58	1.45	0.31	0	1	3	0	1	3	1	1	1
[truncated: 5,532 more rows]

## Sheet: Data S2.5
Data S2.5 Fitness score of R7d vs F1h.
[truncated: 6,820 more rows]

## Sheet: Data S2.6
Data S2.6 Fitness score of Z7d vs F1h.
[truncated: 6,820 more rows]
